# Supplementary material for: ABCC10-mediated cGAMP efflux drives cancer cell radiotherapy resistance
Source: Cell Death Differ. 2025 Aug 6;33(1):111–25. doi: 10.1038/s41418-025-01552-1 (PMC12811381; doi:10.1038/s41418-025-01552-1)
Supplement: Supplementary file 2 — Supplementary Tables [file 41418_2025_1552_MOESM2_ESM.xlsx]

## Sheet: Supplementary Table 1
Supplementary Table 1 The results of the library screening for Patu8988T analyzed using MAGeCK
id	num	neg|score	neg|p-value	neg|fdr	neg|rank	neg|goodsgrna	neg|lfc	pos|score	pos|p-value	pos|fdr	pos|rank	pos|goodsgrna	pos|lfc
ABCC10	9	4.21e-05	0.0002878	0.196959	1	5	-1.6306	0.040405	0.043047	0.366571	413	4	-1.6306
ILVBL	7	4.5e-05	0.00019814	0.196959	2	6	-2.1395	0.98863	0.98616	1	2945	0	-2.1395
MTHFD1L	9	7.72e-05	0.00037747	0.196959	3	5	-1.8261	0.31241	0.39244	0.778627	1698	3	-1.8261
KCTD10	9	0.00013745	0.00068986	0.196959	4	8	-1.8121	0.93263	0.94126	1	2842	1	-1.8121
SLC10A1	7	0.00014762	0.0003283	0.196959	5	3	-1.1156	0.77164	0.7942	1	2636	2	-1.1156
SLC25A42	8	0.00017181	0.00061755	0.196959	6	8	-1.8701	0.99983	0.99987	1	2978	0	-1.8701
BDH1	8	0.00017312	0.00062044	0.196959	7	5	-1.4499	0.46917	0.57689	0.910004	2127	2	-1.4499
ACOX3	7	0.0001821	0.00039482	0.196959	8	6	-1.8807	0.72463	0.76012	1	2549	1	-1.8807
WBSCR17	9	0.00019221	0.00079399	0.196959	9	6	-1.6519	0.35863	0.42373	0.803936	1827	3	-1.6519
SGPP1	5	0.00021877	0.00035433	0.196959	10	4	-2.1979	0.1423	0.17258	0.602186	1036	1	-2.1979
GSTM2	7	0.00023098	0.00047292	0.196959	11	7	-1.8094	0.99977	0.99981	1	2977	0	-1.8094
GXYLT1	7	0.00023412	0.00047292	0.196959	12	7	-1.7224	0.99977	0.99981	1	2976	0	-1.7224
CDO1	8	0.0002684	0.00080267	0.196959	13	7	-1.8359	0.17619	0.23796	0.659019	1191	1	-1.8359
CLCNKA	8	0.00027539	0.00080556	0.196959	14	6	-1.8688	0.77719	0.81942	1	2648	2	-1.8688
ATP2B3	8	0.00037166	0.0010659	0.228032	15	6	-1.939	0.45008	0.55762	0.903335	2088	2	-1.939
GYG1	10	0.00050959	0.0018758	0.32104	16	9	-1.7708	0.010982	0.011424	0.283362	136	1	-1.7708
CYP2A13	8	0.00051927	0.0014014	0.266502	17	3	1.4486	0.31991	0.39163	0.778627	1714	4	1.4486
UCKL1	6	0.00052474	0.0011816	0.237915	18	5	-1.9062	0.97605	0.96914	1	2918	0	-1.9062
SLC5A9	4	0.00060582	0.0010283	0.228032	19	3	-1.6955	0.65829	0.63816	0.947684	2475	1	-1.6955
KCND3	10	0.00065037	0.0023039	0.342876	20	7	-1.7551	0.18013	0.25387	0.674822	1207	3	-1.7551
SLC51B	10	0.0007483	0.0025179	0.354419	21	7	-1.7937	0.68438	0.76086	1	2506	1	-1.7937
GSTT1	9	0.00077484	0.002622	0.354419	22	6	-1.8317	0.4983	0.60025	0.926783	2174	2	-1.8317
TTYH3	6	0.00086197	0.0020059	0.326968	23	5	-1.9041	0.24629	0.30091	0.712486	1471	1	-1.9041
FXN	8	0.00086532	0.0027088	0.354419	24	4	-0.76447	0.42781	0.54249	0.888916	2018	2	-0.76447
GSR	9	0.00086807	0.003108	0.366849	25	6	-1.9079	0.62164	0.69939	0.982761	2407	2	-1.9079
SLC26A3	4	0.00089603	0.0017254	0.310839	26	4	-1.9396	0.9579	0.95512	1	2895	0	-1.9396
ELOVL6	6	0.00094495	0.0022431	0.342876	27	6	-1.7018	0.99906	0.99921	1	2974	0	-1.7018
KYNU	8	0.00098097	0.0029431	0.359795	28	8	-1.8832	0.99902	0.99913	1	2973	0	-1.8832
AADACL4	8	0.0011839	0.00421	0.419269	29	7	-1.7162	0.29096	0.36742	0.761423	1647	1	-1.7162
CHRNB2	9	0.0012048	0.0045629	0.419269	30	7	-1.6324	0.52101	0.63156	0.945545	2211	2	-1.6324
MGST2	8	0.0012346	0.0045166	0.419269	31	5	-1.1708	0.69952	0.76312	1	2519	2	-1.1708
ALKBH2	8	0.0012747	0.0047075	0.419269	32	6	-1.7984	0.54953	0.62018	0.93933	2265	2	-1.7984
SLC26A2	8	0.0012874	0.0047451	0.419269	33	6	-1.8755	0.040634	0.060402	0.444914	416	2	-1.8755
TMEM104	9	0.0013123	0.0047769	0.419269	34	6	-1.4998	0.23838	0.30879	0.713704	1445	3	-1.4998
PIGA	9	0.0014542	0.0058819	0.428503	35	9	-1.7829	0.99855	0.99844	1	2972	0	-1.7829
GLRX5	7	0.0015403	0.0039642	0.419269	36	5	-1.9677	0.46322	0.54552	0.892611	2115	2	-1.9677
CMBL	8	0.001552	0.0054596	0.428503	37	5	-1.5755	0.38758	0.47469	0.840153	1928	2	-1.5755
SUCLG1	6	0.0016364	0.0043951	0.419269	38	5	-1.8572	0.88782	0.87268	1	2786	1	-1.8572
PAPSS1	7	0.0016652	0.0045484	0.419269	39	3	-0.66305	0.37582	0.48377	0.847036	1903	3	-0.66305
KCNE3	7	0.0016759	0.0045484	0.419269	40	5	-2.0454	0.81827	0.82936	1	2690	2	-2.0454
PPA2	8	0.0016975	0.0058992	0.428503	41	4	-0.45079	0.27699	0.32864	0.721569	1592	4	-0.45079
KCTD16	9	0.0017516	0.0065095	0.428503	42	4	0.4408	0.17909	0.23417	0.659019	1201	4	0.4408
ATP2B4	8	0.0017524	0.0061624	0.428503	43	5	-1.6026	0.37303	0.4649	0.832738	1895	2	-1.6026
MSR1	8	0.0018977	0.006712	0.432313	44	6	-1.8277	0.60658	0.66701	0.966222	2378	2	-1.8277
UCK2	7	0.0019677	0.0060381	0.428503	45	4	-1.7259	0.39171	0.49259	0.849275	1935	3	-1.7259
DBI	9	0.0019781	0.0068971	0.432313	46	5	-1.809	0.22108	0.29414	0.707554	1378	4	-1.809
PPCDC	9	0.0019843	0.0069463	0.432313	47	8	-1.714	0.93263	0.94126	1	2843	1	-1.714
INPP4A	7	0.0020591	0.0061653	0.428503	48	6	-1.9245	0.92535	0.91364	1	2838	1	-1.9245
SLC22A4	4	0.0020909	0.0027956	0.354419	49	4	-1.8161	0.99791	0.99891	1	2971	0	-1.8161
NANS	7	0.0021449	0.0064286	0.428503	50	6	-1.8204	0.94669	0.9227	1	2874	1	-1.8204
SLC25A28	9	0.002328	0.0079703	0.47929	51	8	-1.8336	0.98453	0.96835	1	2934	1	-1.8336
ASPH	9	0.0023637	0.0081525	0.47929	52	7	-1.7778	0.5025	0.60874	0.932738	2186	1	-1.7778
EPHX4	10	0.0023796	0.0083202	0.47929	53	5	-0.54134	0.43858	0.53996	0.888276	2033	3	-0.54134
NME5	6	0.0024035	0.0061972	0.428503	54	5	-1.9766	0.54477	0.60359	0.928575	2256	1	-1.9766
GATM	7	0.0024645	0.0091359	0.496453	55	5	-1.8588	0.073471	0.097345	0.504119	658	2	-1.8588
CMPK1	6	0.0024646	0.0063476	0.428503	56	3	-0.52599	0.38402	0.45015	0.820477	1921	2	-0.52599
ACER3	9	0.0024778	0.008355	0.47929	57	4	0.40408	0.25002	0.31273	0.7146	1480	3	0.40408
PDE4C	6	0.0024991	0.0063505	0.428503	58	5	-1.8098	0.70482	0.72447	0.995558	2525	1	-1.8098
AGXT2	6	0.0025431	0.0064257	0.428503	59	4	-1.9236	0.37241	0.44675	0.815596	1892	2	-1.9236
ASAH2	5	0.0025788	0.0057922	0.428503	60	5	-1.8722	0.98826	0.98969	1	2944	0	-1.8722
D2HGDH	7	0.0026194	0.009512	0.496453	61	6	-1.8083	0.34412	0.42886	0.809248	1796	1	-1.8083
SLC33A1	7	0.0026282	0.009512	0.496453	62	4	-1.9614	0.052696	0.068467	0.452435	538	3	-1.9614
GUCY1B3	7	0.002702	0.0096508	0.496453	63	4	-1.9108	0.44971	0.52243	0.865991	2068	3	-1.9108
GALNT18	7	0.0027476	0.0097173	0.496453	64	6	-2.0442	0.96602	0.9399	1	2906	1	-2.0442
NDUFB6	9	0.0029178	0.009269	0.496453	65	6	-0.36338	0.24481	0.31124	0.7146	1465	2	-0.36338
CNDP2	8	0.0029394	0.011447	0.551876	66	4	0.011926	0.24406	0.30244	0.712486	1464	3	0.011926
KCNK12	9	0.0029823	0.0093153	0.496453	67	7	-1.828	0.80408	0.84566	1	2675	1	-1.828
SLC38A3	7	0.0030407	0.010611	0.518883	68	6	-1.8861	0.085045	0.12088	0.536648	728	1	-1.8861
CA13	8	0.0032199	0.013278	0.594767	69	6	-1.7641	0.59695	0.66541	0.965305	2365	2	-1.7641
SLC6A9	8	0.0033225	0.013278	0.594767	70	7	-1.813	0.95149	0.94171	1	2891	1	-1.813
SLC38A2	6	0.0035101	0.0084012	0.47929	71	6	-1.7855	0.98952	0.98839	1	2947	0	-1.7855
PDK2	7	0.0035775	0.012219	0.580927	72	6	-2.0552	0.94669	0.9227	1	2879	1	-2.0552
UGT1A10	8	0.0036648	0.014149	0.595368	73	4	-0.55017	0.55335	0.63644	0.945545	2288	3	-0.55017
SLC2A13	8	0.0037688	0.014209	0.595368	74	5	-1.0966	0.56254	0.65442	0.961893	2309	3	-1.0966
CHST7	7	0.0037811	0.012694	0.587169	75	3	0.14223	0.16342	0.20942	0.636719	1146	3	0.14223
IMPAD1	7	0.0038112	0.012694	0.587169	76	5	-1.7662	0.81827	0.82936	1	2693	2	-1.7662
SLC35F1	7	0.0040054	0.013379	0.594767	77	6	-1.8869	0.02384	0.02641	0.324053	275	1	-1.8869
PLCB1	8	0.0040314	0.014394	0.595368	78	7	-1.6711	0.98993	0.98618	1	2950	0	-1.6711
SLC25A15	9	0.0040828	0.016205	0.614406	79	4	-0.66305	0.34426	0.41487	0.795181	1797	3	-0.66305
AWAT2	8	0.0042447	0.014614	0.595368	80	5	-1.1046	0.007849	0.0079153	0.258039	96	3	-1.1046
ASPDH	6	0.0043495	0.0099343	0.500073	81	4	-1.8182	0.61288	0.66553	0.965305	2389	2	-1.8182
ISCA2	6	0.0043943	0.010174	0.504735	82	6	-1.6266	0.99561	0.99636	1	2966	0	-1.6266
JMJD6	9	0.0044708	0.017278	0.614406	83	6	-1.502	0.86306	0.87584	1	2757	1	-1.502
PLA1A	7	0.0045417	0.014473	0.595368	84	5	-1.8707	0.36272	0.46184	0.832738	1836	2	-1.8707
SLC10A7	7	0.0045814	0.014582	0.595368	85	5	-1.529	0.4171	0.49701	0.851919	1994	2	-1.529
SCN11A	8	0.0046286	0.015066	0.595368	86	6	-1.7416	0.96493	0.94749	1	2905	1	-1.7416
CACNB4	8	0.004665	0.015132	0.595368	87	2	2.5745	0.041926	0.060955	0.444914	428	6	2.5745
FUK	7	0.0047486	0.015048	0.595368	88	4	-0.64471	0.6369	0.6974	0.982761	2432	2	-0.64471
MGAT3	8	0.0047675	0.015384	0.598391	89	4	-0.64364	0.12784	0.16364	0.591376	971	3	-0.64364
ABHD12	9	0.0047954	0.017669	0.614406	90	5	-1.7226	0.83025	0.86867	1	2730	2	-1.7226
OCA2	7	0.0050917	0.015962	0.613917	91	3	1.561	0.14369	0.1952	0.623287	1044	4	1.561
GK2	5	0.0051207	0.02151	0.63473	92	5	-1.7733	0.99488	0.99579	1	2965	0	-1.7733
ENOPH1	9	0.0051394	0.018453	0.615589	93	8	-1.6146	0.92248	0.93039	1	2834	1	-1.6146
AQP12A	9	0.0053391	0.01943	0.619866	94	5	-1.7384	0.64425	0.71255	0.985278	2440	3	-1.7384
SLC19A3	6	0.005421	0.014044	0.595368	95	5	-1.7847	0.94491	0.91044	1	2859	1	-1.7847
IDH3A	8	0.0054423	0.017113	0.614406	96	6	-1.8511	0.97904	0.95992	1	2927	1	-1.8511
KDM1A	7	0.0055357	0.01674	0.614406	97	4	-1.8004	0.83777	0.85275	1	2744	2	-1.8004
STEAP1	10	0.0055996	0.021984	0.634953	98	9	-1.6714	0.99912	0.99902	1	2975	0	-1.6714
KDM3A	9	0.0056342	0.02044	0.627431	99	4	2.1563	0.0025292	0.0021824	0.182202	39	5	2.1563
PLA2G2C	8	0.005699	0.017727	0.614406	100	4	-0.29748	0.029058	0.029991	0.32653	326	4	-0.29748
PLA2G15	7	0.0057023	0.017119	0.614406	101	5	-1.8679	0.94669	0.9227	1	2867	1	-1.8679
ADI1	10	0.0057135	0.022074	0.634953	102	7	-1.4813	0.49833	0.61181	0.93493	2175	3	-1.4813
LTC4S	8	0.0057643	0.017727	0.614406	103	4	0.10324	0.014298	0.016312	0.303391	170	4	0.10324
DSE	9	0.005876	0.021082	0.633012	104	4	2.7696	0.047812	0.065542	0.448305	480	5	2.7696
BLVRB	8	0.0059772	0.017949	0.614406	105	6	-1.2725	0.70389	0.76702	1	2522	2	-1.2725
CYP2C9	7	0.0059828	0.017588	0.614406	106	5	-1.7532	0.3987	0.4926	0.849275	1957	2	-1.7532
SLC20A2	9	0.0060217	0.021429	0.63473	107	4	1.2842	0.041773	0.04305	0.366571	425	4	1.2842
CYP4A22	7	0.0060843	0.017834	0.614406	108	6	-1.6518	0.36525	0.46762	0.833887	1840	1	-1.6518
ABHD12B	8	0.0063255	0.018484	0.615589	109	7	-1.6285	0.99181	0.98771	1	2958	0	-1.6285
NUDT6	8	0.0064703	0.018716	0.615589	110	6	-1.7862	0.20737	0.28374	0.701265	1319	1	-1.7862
FPGS	7	0.0064959	0.018901	0.615589	111	2	7.9383	0.00098711	0.00076506	0.157113	16	5	7.9383
GALK2	7	0.006543	0.019063	0.615589	112	5	-1.7416	0.96602	0.9399	1	2907	1	-1.7416
OXA1L	8	0.0065496	0.018719	0.615589	113	7	-1.7403	0.64877	0.71931	0.990205	2466	1	-1.7403
ATP2A3	9	0.0065712	0.021877	0.634953	114	6	-1.6331	0.46048	0.55992	0.905416	2109	2	-1.6331
UQCRQ	10	0.0068643	0.025837	0.71911	115	9	-1.2211	0.71366	0.77627	1	2533	1	-1.2211
ADAD2	7	0.0068816	0.019558	0.619866	116	4	-1.4033	0.62322	0.69024	0.980608	2411	2	-1.4033
ADCK3	8	0.0070516	0.019931	0.625608	117	7	-1.7441	0.93955	0.93161	1	2848	1	-1.7441
FABP1	6	0.0072206	0.032192	0.785913	118	4	-1.8189	0.10577	0.13488	0.564763	853	2	-1.8189
ADCY6	6	0.0072231	0.032192	0.785913	119	6	-1.7881	0.99278	0.99231	1	2960	0	-1.7881
SFXN5	6	0.0073275	0.032519	0.785913	120	6	-1.8174	0.99008	0.98959	1	2951	0	-1.8174
FAR1	4	0.0073854	0.020822	0.630728	121	4	-1.8733	0.99261	0.99411	1	2959	0	-1.8733
COQ6	8	0.0074378	0.020104	0.625608	122	4	-1.1209	0.4962	0.59119	0.916175	2171	3	-1.1209
RRM2B	5	0.0075658	0.02584	0.71911	123	4	-1.8767	0.04515	0.055274	0.436223	459	1	-1.8767
SLCO2B1	9	0.0075705	0.025233	0.715694	124	5	-1.7323	0.37155	0.44265	0.81527	1872	4	-1.7323
NDUFS3	8	0.0075836	0.020529	0.627431	125	6	-1.7048	0.81901	0.83758	1	2710	2	-1.7048
ACAT2	9	0.0076199	0.025299	0.715694	126	8	-1.6948	0.63948	0.70217	0.983043	2434	1	-1.6948
ADCY7	7	0.007839	0.036496	0.785913	127	6	-1.5991	0.51296	0.58799	0.915416	2201	1	-1.5991
ABCB9	10	0.0079785	0.028874	0.772161	128	7	-1.6467	0.5012	0.61524	0.936957	2183	3	-1.6467
PLA2G6	7	0.0081518	0.036823	0.785913	129	6	-1.8104	0.016097	0.017732	0.303391	187	1	-1.8104
FABP7	7	0.0081518	0.036823	0.785913	130	5	-1.6341	0.54927	0.63259	0.945545	2263	2	-1.6341
LPPR3	6	0.0081526	0.033942	0.785913	131	5	-1.6935	0.76352	0.78599	1	2625	1	-1.6935
NMRAL1	5	0.0083393	0.026531	0.726535	132	5	-1.6759	0.99017	0.99182	1	2952	0	-1.6759
LCT	8	0.0083792	0.037902	0.785913	133	6	-1.7358	0.58306	0.65971	0.963808	2341	2	-1.7358
ITPA	10	0.0084325	0.029809	0.785913	134	4	0.92239	0.49716	0.60939	0.933302	2173	4	0.92239
HS3ST3A1	7	0.0085068	0.036944	0.785913	135	4	-0.68667	0.0028747	0.0029258	0.193069	44	2	-0.68667
PIGX	6	0.0086484	0.036184	0.785913	136	6	-1.3826	0.99135	0.99052	1	2956	0	-1.3826
SCN3B	6	0.0086631	0.036186	0.785913	137	4	-1.9107	0.8177	0.82424	1	2687	1	-1.9107
STARD3NL	9	0.0087307	0.027006	0.73318	138	4	0.31183	0.34152	0.41363	0.795181	1787	4	0.31183
HMGCS2	7	0.008745	0.037306	0.785913	139	5	-1.8012	0.064924	0.082654	0.475007	608	2	-1.8012
DHCR7	10	0.0088376	0.030257	0.785913	140	3	0.84078	0.010073	0.0099632	0.268535	129	6	0.84078
CDADC1	8	0.0088486	0.038356	0.785913	141	6	-1.6908	0.37264	0.4649	0.832738	1893	1	-1.6908
AQP3	7	0.0090403	0.037731	0.785913	142	6	-1.7008	0.91003	0.89572	1	2814	1	-1.7008
SLC9A8	6	0.0090836	0.03691	0.785913	143	6	-1.7709	0.99092	0.98989	1	2955	0	-1.7709
FH	9	0.0094712	0.045058	0.785913	144	4	2.4804	0.026128	0.032539	0.336499	298	5	2.4804
EPHX3	9	0.0095034	0.045058	0.785913	145	6	-1.5979	0.26796	0.34514	0.736855	1548	2	-1.5979
CYP4F11	10	0.0095103	0.032235	0.785913	146	7	-1.8134	0.90589	0.91954	1	2804	2	-1.8134
CYP27A1	7	0.0096913	0.039776	0.785913	147	5	-1.1282	0.4523	0.54079	0.888276	2093	2	-1.1282
PGK1	6	0.0097574	0.038816	0.785913	148	3	-0.52636	0.33718	0.4149	0.795181	1764	3	-0.52636
GRXCR2	7	0.0098244	0.039779	0.785913	149	6	-1.5443	0.77402	0.7942	1	2639	1	-1.5443
SLC25A12	7	0.0098465	0.039779	0.785913	150	5	-1.7694	0.65989	0.71552	0.986027	2477	2	-1.7694
SLC5A11	4	0.0099179	0.026129	0.721295	151	3	-0.91295	0.2024	0.23723	0.659019	1298	1	-0.91295
PDE6G	7	0.009921	0.039779	0.785913	152	5	-1.4588	0.75259	0.7803	1	2612	2	-1.4588
GUCY1A2	8	0.010072	0.043487	0.785913	153	7	-1.7208	0.90909	0.91613	1	2811	1	-1.7208
MIP	6	0.010085	0.03929	0.785913	154	4	-1.657	0.61117	0.66346	0.965305	2386	1	-1.657
NUDT19	4	0.010088	0.027202	0.73318	155	3	-2.0393	0.73629	0.69364	0.980608	2573	1	-2.0393
GAL3ST1	5	0.010152	0.030694	0.785913	156	3	-1.5114	0.87681	0.83637	1	2778	1	-1.5114
CERS3	8	0.010169	0.043487	0.785913	157	4	-0.47703	0.36713	0.4461	0.81527	1849	4	-0.47703
AK7	9	0.010284	0.047589	0.785913	158	7	-1.8568	0.15974	0.22379	0.65473	1126	2	-1.8568
ARG1	8	0.010311	0.04349	0.785913	159	6	-1.4512	0.15026	0.20275	0.635378	1075	2	-1.4512
SMPD2	9	0.010469	0.047814	0.785913	160	4	-0.66305	0.30334	0.37899	0.766715	1674	3	-0.66305
CHST9	9	0.010469	0.047814	0.785913	161	4	0.70066	0.30446	0.37899	0.766715	1677	2	0.70066
ALG2	6	0.010472	0.040459	0.785913	162	3	1.1324	0.16013	0.21204	0.638601	1132	3	1.1324
GAL3ST4	5	0.010854	0.031793	0.785913	163	3	-1.8518	0.6358	0.66525	0.965305	2430	1	-1.8518
CLYBL	8	0.011009	0.045581	0.785913	164	5	-1.5222	0.2183	0.28794	0.705028	1365	3	-1.5222
CA11	7	0.011156	0.041104	0.785913	165	4	-0.81404	0.46532	0.54553	0.892611	2123	2	-0.81404
GALNT16	7	0.011163	0.041104	0.785913	166	5	-1.5281	0.3999	0.4926	0.849275	1960	2	-1.5281
SLC30A2	7	0.011171	0.041104	0.785913	167	4	-1.6865	0.75259	0.7803	1	2611	2	-1.6865
FUCA1	9	0.011187	0.048818	0.785913	168	7	-1.8471	0.97693	0.96417	1	2922	1	-1.8471
LOXL3	8	0.011198	0.046232	0.785913	169	3	2.0932	0.062068	0.084925	0.4797	594	4	2.0932
AMDHD1	9	0.011199	0.048821	0.785913	170	6	-1.6522	0.55223	0.65316	0.961893	2269	2	-1.6522
IDS	5	0.011203	0.03225	0.785913	171	2	1.7881	0.068485	0.087867	0.486288	631	3	1.7881
ATP5L2	8	0.011275	0.046458	0.785913	172	2	0.84078	0.097296	0.13859	0.564763	815	5	0.84078
B3GNT9	6	0.011367	0.042307	0.785913	173	4	-1.8218	0.39479	0.45737	0.828344	1943	2	-1.8218
ABCC6	9	0.011464	0.049723	0.785913	174	8	-1.514	0.75184	0.80182	1	2595	1	-1.514
ENTPD2	6	0.011529	0.042307	0.785913	175	5	-1.8403	0.96165	0.94816	1	2898	0	-1.8403
ETNK1	7	0.011575	0.042929	0.785913	176	5	-1.7294	0.058181	0.075388	0.471202	573	2	-1.7294
SLC25A32	8	0.011748	0.047947	0.785913	177	5	-1.6577	0.47057	0.57689	0.910004	2129	2	-1.6577
KCTD20	9	0.011819	0.050042	0.785913	178	4	0.068194	0.12577	0.17716	0.607038	960	2	0.068194
INPP5D	9	0.011919	0.050339	0.785913	179	5	-1.6328	0.43556	0.52616	0.870075	2032	2	-1.6328
G6PC2	10	0.011948	0.054103	0.785913	180	8	-1.2453	0.93853	0.94296	1	2847	1	-1.2453
DDT	9	0.012057	0.051441	0.785913	181	3	0.84078	0.15878	0.21567	0.638601	1111	5	0.84078
ARSH	6	0.012172	0.042822	0.785913	182	4	-1.7117	0.64945	0.67716	0.973096	2467	2	-1.7117
AKR1A1	8	0.012198	0.049955	0.785913	183	7	-1.6861	0.90909	0.91613	1	2810	1	-1.6861
CHSY3	5	0.012202	0.033563	0.785913	184	3	-1.9369	0.77657	0.76344	1	2645	1	-1.9369
GALNT13	8	0.012226	0.050206	0.785913	185	4	0.19109	0.34304	0.40707	0.795181	1790	4	0.19109
JHDM1D	10	0.012263	0.054672	0.785913	186	8	-1.7145	0.5888	0.67872	0.973513	2354	2	-1.7145
DDC	10	0.012386	0.055155	0.785913	187	7	-1.3323	0.12655	0.17457	0.604807	962	2	-1.3323
SLC39A3	8	0.012449	0.050866	0.785913	188	7	-1.6746	0.85428	0.86197	1	2749	1	-1.6746
ENO1	7	0.012506	0.045743	0.785913	189	2	1.1002	0.13153	0.18299	0.614413	983	4	1.1002
GMPR	7	0.012537	0.04598	0.785913	190	6	-1.6532	0.018783	0.022392	0.313065	213	1	-1.6532
ALDH3A2	8	0.012563	0.050869	0.785913	191	7	-1.7061	0.8093	0.82858	1	2681	1	-1.7061
GPT	7	0.012573	0.046128	0.785913	192	4	-1.813	0.44971	0.52243	0.865991	2082	3	-1.813
HIF3A	7	0.012616	0.046417	0.785913	193	5	-1.7544	0.69332	0.7469	1	2512	1	-1.7544
PIK3CA	7	0.012634	0.046625	0.785913	194	6	-1.7718	0.059476	0.076791	0.471202	579	1	-1.7718
NAT8	8	0.012653	0.051146	0.785913	195	7	-1.612	0.97578	0.95498	1	2917	1	-1.612
SRXN1	7	0.012806	0.046625	0.785913	196	2	3.0771	0.050564	0.064261	0.444914	519	5	3.0771
ITGB3	7	0.013105	0.046628	0.785913	197	2	1.2166	0.18714	0.23811	0.659019	1242	4	1.2166
GUCY2F	7	0.013109	0.046628	0.785913	198	4	-1.7764	0.60581	0.67924	0.973513	2376	1	-1.7764
LPCAT3	9	0.01337	0.057926	0.785913	199	7	-1.5941	0.72072	0.77728	1	2540	2	-1.5941
EGLN3	7	0.013405	0.04745	0.785913	200	3	0.84078	0.18714	0.23811	0.659019	1252	4	0.84078
ISCA1	8	0.013425	0.053024	0.785913	201	1	3.684	0.0030779	0.0026061	0.193069	49	7	3.684
SLC19A2	6	0.013428	0.046359	0.785913	202	4	-1.7334	0.50223	0.57221	0.909326	2185	1	-1.7334
DPYD	8	0.013778	0.053677	0.785913	203	6	-1.7711	0.81901	0.83758	1	2697	2	-1.7711
SLC16A4	7	0.013797	0.047722	0.785913	204	6	-1.6543	0.067353	0.087031	0.484915	626	1	-1.6543
SLC22A8	4	0.013839	0.032704	0.785913	205	2	-0.81781	0.51783	0.5527	0.898342	2210	1	-0.81781
QDPR	9	0.013857	0.058074	0.785913	206	7	-1.7484	0.96184	0.95807	1	2899	1	-1.7484
SGPP2	6	0.014029	0.047077	0.785913	207	3	-0.42267	0.33718	0.4149	0.795181	1759	3	-0.42267
SLC25A24	9	0.014364	0.059005	0.785913	208	6	-1.2267	0.094703	0.12758	0.551503	787	3	-1.2267
EBP	10	0.014405	0.059127	0.785913	209	4	0.8673	0.0083558	0.0077504	0.255093	105	6	0.8673
RAB18	7	0.014447	0.049078	0.785913	210	4	-1.4513	0.44971	0.52243	0.865991	2069	3	-1.4513
ITPK1	8	0.014497	0.055598	0.785913	211	6	-1.0412	0.76486	0.81187	1	2627	2	-1.0412
PGK2	8	0.014641	0.056283	0.785913	212	6	-1.8123	0.64079	0.70477	0.983862	2437	2	-1.8123
CLIC3	6	0.015424	0.049388	0.785913	213	5	-1.8159	0.09292	0.11843	0.53551	776	1	-1.8159
KCNS3	5	0.015638	0.044962	0.785913	214	3	-1.6901	0.21203	0.24464	0.665618	1336	2	-1.6901
FAHD2A	8	0.015647	0.059367	0.785913	215	4	0.12681	0.45178	0.56292	0.905416	2091	3	0.12681
AUH	10	0.015678	0.063816	0.785913	216	7	-1.6285	0.14138	0.19941	0.627371	1030	1	-1.6285
CLCA1	6	0.015694	0.049648	0.785913	217	4	-1.8611	0.2944	0.36982	0.761423	1653	2	-1.8611
A4GNT	9	0.015767	0.064952	0.785913	218	8	-1.6773	0.67631	0.74303	1	2500	1	-1.6773
LALBA	9	0.015777	0.064955	0.785913	219	8	-1.2284	0.97693	0.96417	1	2920	1	-1.2284
GABRB3	8	0.015807	0.05937	0.785913	220	6	-1.6162	0.50399	0.5912	0.916175	2191	2	-1.6162
MGAT5B	5	0.016019	0.045772	0.785913	221	2	0.84078	0.22314	0.25888	0.674822	1391	3	0.84078
SREBF1	6	0.01612	0.050146	0.785913	222	5	-1.8679	0.7198	0.7332	1	2538	1	-1.8679
AKR1C3	9	0.016179	0.06595	0.785913	223	8	-1.402	0.99788	0.99752	1	2970	0	-1.402
ST6GALNAC2	8	0.01633	0.061013	0.785913	224	3	1.1166	0.04915	0.067697	0.451745	499	4	1.1166
PXDN	7	0.016362	0.052052	0.785913	225	5	-1.7471	0.72151	0.75641	1	2546	1	-1.7471
MME	7	0.016396	0.052263	0.785913	226	6	-1.5454	0.94669	0.9227	1	2871	1	-1.5454
MCCC2	5	0.016497	0.047887	0.785913	227	3	-1.6407	0.44674	0.48967	0.849275	2050	2	-1.6407
CHST11	8	0.016642	0.061944	0.785913	228	6	-1.7095	0.74202	0.79023	1	2583	2	-1.7095
MCOLN3	7	0.016695	0.052509	0.785913	229	4	-1.5928	0.4074	0.49398	0.849275	1983	2	-1.5928
GCLM	6	0.016721	0.051268	0.785913	230	2	1.6627	0.086677	0.11311	0.52535	744	4	1.6627
PLCG2	8	0.016859	0.06326	0.785913	231	5	-1.7557	0.42053	0.53521	0.881519	1997	3	-1.7557
AK3	7	0.016894	0.053064	0.785913	232	5	-1.7831	0.44199	0.50885	0.863987	2043	2	-1.7831
LIPT1	7	0.016903	0.053064	0.785913	233	6	-1.5447	0.80249	0.81172	1	2673	1	-1.5447
GNPNAT1	5	0.016928	0.04942	0.785913	234	5	-1.6862	0.98307	0.98165	1	2932	0	-1.6862
GLRX2	7	0.01696	0.053385	0.785913	235	6	-1.535	0.58195	0.67247	0.968803	2339	1	-1.535
ENTPD7	7	0.01696	0.053385	0.785913	236	6	-1.8262	0.64539	0.69882	0.982761	2453	1	-1.8262
CHIA	8	0.017108	0.063263	0.785913	237	6	-1.7325	0.74695	0.80116	1	2587	2	-1.7325
ALOX5	9	0.017138	0.067741	0.785913	238	6	-1.7999	0.49552	0.59388	0.9186	2170	2	-1.7999
ENPP6	5	0.017249	0.049987	0.785913	239	4	-1.8817	0.87681	0.83637	1	2775	1	-1.8817
GABRB2	8	0.017302	0.06363	0.785913	240	5	-1.7299	0.77008	0.81631	1	2632	2	-1.7299
DIO1	8	0.017353	0.064073	0.785913	241	3	0.96695	0.54215	0.61692	0.936957	2245	3	0.96695
SLC35A2	7	0.017371	0.053946	0.785913	242	4	-1.8345	0.3438	0.42885	0.809248	1791	2	-1.8345
ADAL	7	0.017427	0.05425	0.785913	243	5	-1.748	0.83175	0.84409	1	2734	1	-1.748
CATSPER1	9	0.01747	0.06796	0.785913	244	6	-1.5401	0.9195	0.92652	1	2832	1	-1.5401
PLD4	9	0.017506	0.06796	0.785913	245	7	-1.6355	0.32563	0.4092	0.795181	1724	2	-1.6355
ELOVL5	5	0.017514	0.05036	0.785913	246	2	-0.15437	0.9107	0.86542	1	2816	1	-0.15437
HTR3B	10	0.017566	0.067946	0.785913	247	8	-1.7178	0.7756	0.82383	1	2640	2	-1.7178
HNMT	8	0.017845	0.065022	0.785913	248	7	-1.3777	0.45345	0.56479	0.905934	2096	1	-1.3777
SDHD	9	0.01829	0.068501	0.785913	249	7	-1.8225	0.45266	0.55408	0.898766	2095	2	-1.8225
APOA4	9	0.018315	0.068501	0.785913	250	7	-1.6275	0.22944	0.29414	0.707554	1415	2	-1.6275
OXSM	8	0.018375	0.065392	0.785913	251	6	-1.4423	0.99022	0.98618	1	2953	0	-1.4423
SLCO1B7	8	0.018398	0.065392	0.785913	252	7	-1.0907	0.94219	0.93337	1	2853	1	-1.0907
BPGM	8	0.018521	0.065395	0.785913	253	5	-1.1738	0.053582	0.073809	0.471202	543	3	-1.1738
SULT2A1	9	0.018533	0.069063	0.785913	254	5	-1.7541	0.37155	0.44265	0.81527	1878	4	-1.7541
DAGLB	8	0.018634	0.065884	0.785913	255	4	-0.29381	0.25995	0.31144	0.7146	1513	3	-0.29381
MANBAL	8	0.018711	0.065884	0.785913	256	6	-1.7647	0.74567	0.79529	1	2585	2	-1.7647
C12orf5	8	0.018864	0.065887	0.785913	257	5	-1.2531	0.38031	0.46793	0.833887	1913	3	-1.2531
CA4	8	0.018943	0.06674	0.785913	258	6	-1.8021	0.52573	0.60723	0.932738	2223	1	-1.8021
FN3KRP	9	0.019118	0.070758	0.785913	259	4	0.19949	0.64425	0.71255	0.985278	2449	3	0.19949
KDSR	7	0.01927	0.057793	0.785913	260	4	-1.7239	0.53915	0.6098	0.93352	2241	2	-1.7239
FMO1	9	0.019309	0.07076	0.785913	261	5	-1.7039	0.13693	0.18157	0.614413	1006	4	-1.7039
ECI2	5	0.019433	0.054805	0.785913	262	3	-1.4683	0.61005	0.62759	0.945545	2383	2	-1.4683
SLC35E1	9	0.019477	0.072574	0.785913	263	5	-1.8242	0.039341	0.042524	0.366571	402	4	-1.8242
KCNA10	5	0.019586	0.055092	0.785913	264	5	-1.8011	0.98041	0.97835	1	2929	0	-1.8011
MAGT1	7	0.019603	0.058337	0.785913	265	4	-1.862	0.75259	0.7803	1	2601	2	-1.862
ST3GAL6	10	0.019636	0.073685	0.785913	266	8	-1.5182	0.99581	0.99252	1	2967	0	-1.5182
GART	6	0.019665	0.055236	0.785913	267	2	1.2009	0.1091	0.14543	0.568629	878	4	1.2009
ABCG1	7	0.019674	0.05867	0.785913	268	4	-1.7458	0.57716	0.664	0.965305	2332	2	-1.7458
MFSD11	8	0.019704	0.06805	0.785913	269	6	-1.671	0.27256	0.31496	0.715391	1559	2	-1.671
PLCZ1	8	0.019737	0.06805	0.785913	270	5	-1.601	0.81901	0.83758	1	2711	2	-1.601
GOT1L1	10	0.019815	0.073685	0.785913	271	5	0.13024	0.55126	0.64982	0.96125	2267	4	0.13024
MMEL1	10	0.019818	0.073685	0.785913	272	7	-1.1509	0.1172	0.15683	0.583685	923	3	-1.1509
TST	10	0.019887	0.073685	0.785913	273	6	-1.3929	0.40434	0.49481	0.849843	1974	3	-1.3929
GRID1	8	0.019944	0.068788	0.785913	274	5	-0.88708	0.81901	0.83758	1	2698	2	-0.88708
PPIP5K2	8	0.020005	0.068791	0.785913	275	5	-1.735	0.35198	0.42689	0.807081	1818	3	-1.735
GRIA4	10	0.020051	0.073688	0.785913	276	7	-1.6172	0.99378	0.98587	1	2963	1	-1.6172
NDOR1	6	0.020073	0.055853	0.785913	277	4	-1.8219	0.73961	0.75599	1	2580	2	-1.8219
PNPLA3	8	0.020125	0.069449	0.785913	278	6	-1.7429	0.22916	0.2943	0.707554	1413	2	-1.7429
SLC46A2	6	0.020214	0.056197	0.785913	279	4	-1.5036	0.17096	0.22689	0.65665	1172	2	-1.5036
PLD1	8	0.02031	0.070084	0.785913	280	5	-1.7758	0.22375	0.29212	0.707554	1395	3	-1.7758
GLA	8	0.020377	0.070084	0.785913	281	5	-1.4455	0.10214	0.14627	0.568629	842	3	-1.4455
OASL	7	0.020415	0.061672	0.785913	282	4	-1.5037	0.36944	0.47638	0.840979	1862	2	-1.5037
ST6GALNAC3	7	0.020552	0.061675	0.785913	283	6	-1.7045	0.58331	0.67247	0.968803	2342	1	-1.7045
CLCNKB	8	0.02064	0.071634	0.785913	284	6	-1.7964	0.70975	0.76957	1	2529	2	-1.7964
PLCD1	7	0.021017	0.062097	0.785913	285	4	-1.2934	0.57716	0.664	0.965305	2328	2	-1.2934
B3GALT5	7	0.021039	0.062097	0.785913	286	5	-1.3208	0.28849	0.36038	0.754483	1638	2	-1.3208
SLC27A6	8	0.021065	0.071935	0.785913	287	7	-1.6843	0.97904	0.95992	1	2926	1	-1.6843
MBOAT2	7	0.021414	0.062462	0.785913	288	5	-1.7599	0.50497	0.57529	0.910004	2193	2	-1.7599
ENOX1	7	0.021478	0.062783	0.785913	289	4	-1.4964	0.040192	0.054398	0.43404	412	2	-1.4964
KLB	5	0.021569	0.059983	0.785913	290	3	-1.8905	0.55643	0.58835	0.915416	2300	2	-1.8905
SLC2A11	9	0.021586	0.074749	0.785913	291	7	-1.7577	0.42146	0.51113	0.865991	2005	2	-1.7577
KCNK6	8	0.021777	0.072803	0.785913	292	5	-1.4933	0.55335	0.63644	0.945545	2290	3	-1.4933
ARNT2	7	0.022057	0.063503	0.785913	293	2	4.5022	0.0128	0.013391	0.293825	153	5	4.5022
ABCD1	8	0.022133	0.073607	0.785913	294	4	-1.3478	0.10754	0.14909	0.568629	870	3	-1.3478
SCNN1G	3	0.022488	0.043568	0.785913	295	2	-0.030291	0.83361	0.81061	1	2735	0	-0.030291
SLC22A7	7	0.022498	0.063801	0.785913	296	4	-1.3431	0.27362	0.3409	0.733448	1565	2	-1.3431
CS	5	0.022636	0.063179	0.785913	297	5	-1.4336	0.97736	0.97543	1	2924	0	-1.4336
KCNJ2	7	0.022679	0.064194	0.785913	298	6	-1.5525	0.77743	0.79598	1	2649	1	-1.5525
KCNMB4	8	0.022768	0.075192	0.785913	299	6	-1.6591	0.62641	0.70124	0.982941	2415	1	-1.6591
LYZL2	8	0.022912	0.075192	0.785913	300	5	-0.3702	0.070085	0.097311	0.504119	642	3	-0.3702
MANEAL	9	0.02294	0.07719	0.785913	301	4	-0.66305	0.5028	0.60875	0.932738	2187	4	-0.66305
NUDT18	7	0.022949	0.064964	0.785913	302	4	-0.69684	0.57716	0.664	0.965305	2327	2	-0.69684
ODC1	7	0.022976	0.064964	0.785913	303	4	-1.1156	0.59664	0.67247	0.968803	2364	1	-1.1156
XDH	6	0.023019	0.061464	0.785913	304	3	0.24547	0.092255	0.11687	0.533942	771	3	0.24547
PIK3R2	5	0.023049	0.063714	0.785913	305	2	2.532	0.15725	0.18742	0.614413	1104	3	2.532
SLC39A13	6	0.023236	0.061467	0.785913	306	5	-1.6689	0.16107	0.21205	0.638601	1138	1	-1.6689
ASMTL	7	0.023254	0.065866	0.785913	307	6	-1.7052	0.94669	0.9227	1	2866	1	-1.7052
CYP11A1	8	0.02339	0.077523	0.785913	308	7	-1.5294	0.92897	0.92221	1	2841	1	-1.5294
ATP6V1H	5	0.023474	0.063717	0.785913	309	2	0.84078	0.093965	0.12441	0.541815	783	3	0.84078
LPGAT1	9	0.023607	0.07783	0.785913	310	6	-1.3869	0.47774	0.584	0.915416	2148	2	-1.3869
KCNC3	7	0.02384	0.066572	0.785913	311	5	-1.4694	0.84794	0.86537	1	2747	1	-1.4694
MAN1B1	7	0.023891	0.066572	0.785913	312	2	0.84078	0.18714	0.23811	0.659019	1257	4	0.84078
CES3	9	0.023924	0.078564	0.785913	313	5	-1.0334	0.91479	0.91939	1	2821	2	-1.0334
CBR3	8	0.023983	0.079649	0.785913	314	5	-1.2606	0.3778	0.46793	0.833887	1907	2	-1.2606
HAGH	9	0.024085	0.078567	0.785913	315	5	-0.93165	0.30264	0.37899	0.766715	1672	4	-0.93165
SYNJ1	9	0.024166	0.078567	0.785913	316	6	-1.7826	0.28548	0.37081	0.761423	1631	2	-1.7826
GBGT1	7	0.024232	0.067044	0.785913	317	5	-1.7117	0.43275	0.50807	0.863987	2027	2	-1.7117
SAT1	8	0.02427	0.079834	0.785913	318	6	-1.7668	0.92421	0.9214	1	2836	1	-1.7668
PTGIS	10	0.024552	0.086637	0.785913	319	6	-1.7736	0.80402	0.84811	1	2674	3	-1.7736
CACNA1A	4	0.024605	0.055581	0.785913	320	4	-1.5235	0.97539	0.97896	1	2915	0	-1.5235
IDNK	8	0.024614	0.080641	0.785913	321	7	-1.1032	0.96493	0.94749	1	2904	1	-1.1032
PGM5	8	0.024779	0.080641	0.785913	322	6	-1.6442	0.86433	0.87424	1	2759	2	-1.6442
ABCF1	7	0.02486	0.068053	0.785913	323	4	-1.887	0.75259	0.7803	1	2597	2	-1.887
ATP11B	9	0.024873	0.079504	0.785913	324	7	-1.5619	0.99701	0.99633	1	2969	0	-1.5619
ATP8B3	8	0.025035	0.081708	0.785913	325	5	-1.4008	0.43121	0.5463	0.893028	2024	3	-1.4008
SLC5A5	6	0.025271	0.065806	0.785913	326	3	-0.10124	0.15838	0.20815	0.636719	1109	2	-0.10124
GALNT11	9	0.025595	0.081356	0.785913	327	6	-1.6649	0.86894	0.88421	1	2765	2	-1.6649
GNS	9	0.025959	0.081358	0.785913	328	5	-1.662	0.37155	0.44265	0.81527	1877	4	-1.662
HSD17B14	8	0.025984	0.084037	0.785913	329	5	-1.5127	0.64844	0.71327	0.985278	2456	3	-1.5127
SLC8A1	6	0.026314	0.066242	0.785913	330	4	-1.6977	0.97844	0.97453	1	2925	0	-1.6977
ASRGL1	7	0.026383	0.075666	0.785913	331	4	-1.8459	0.41241	0.49398	0.849275	1988	2	-1.8459
INPP4B	6	0.026431	0.066242	0.785913	332	5	-1.7076	0.89011	0.87581	1	2789	1	-1.7076
INPPL1	6	0.026659	0.066242	0.785913	333	3	-0.4204	0.42079	0.49391	0.849275	2000	3	-0.4204
EHHADH	8	0.026683	0.086976	0.785913	334	7	-1.5839	0.69555	0.76092	1	2516	1	-1.5839
CYP17A1	7	0.026767	0.07715	0.785913	335	5	-1.7931	0.017158	0.01902	0.307094	193	2	-1.7931
SLC25A37	8	0.026789	0.086976	0.785913	336	7	-0.98496	0.78829	0.82409	1	2659	1	-0.98496
THEM5	9	0.02694	0.084263	0.785913	337	4	0.84078	0.37155	0.44265	0.81527	1870	4	0.84078
MFSD4	7	0.026955	0.077879	0.785913	338	4	-1.4506	0.26465	0.33919	0.732983	1538	3	-1.4506
TTYH2	7	0.027026	0.077879	0.785913	339	3	0.083838	0.5141	0.5896	0.916116	2202	2	0.083838
TPO	7	0.027094	0.077879	0.785913	340	6	-1.3884	0.89711	0.88909	1	2796	1	-1.3884
ADSS	7	0.027126	0.077882	0.785913	341	5	-1.7371	0.096538	0.13623	0.564763	794	2	-1.7371
KCNN4	8	0.027219	0.086979	0.785913	342	6	-1.6626	0.40317	0.50859	0.863987	1970	2	-1.6626
PCYT2	7	0.027272	0.077882	0.785913	343	5	-0.48992	0.25336	0.3037	0.712774	1489	1	-0.48992
IL6	8	0.027541	0.086979	0.785913	344	5	-1.6683	0.54158	0.61692	0.936957	2244	3	-1.6683
NAALAD2	5	0.027617	0.081035	0.785913	345	4	-1.6359	0.33503	0.40863	0.795181	1752	1	-1.6359
CFTR	8	0.027622	0.08743	0.785913	346	6	-1.5315	0.94485	0.93917	1	2856	1	-1.5315
KCNAB2	9	0.027818	0.085897	0.785913	347	6	-1.6831	0.42405	0.512	0.865991	2009	3	-1.6831
GUSB	7	0.027878	0.078298	0.785913	348	4	-1.7494	0.17232	0.2124	0.638601	1176	3	-1.7494
PIP5K1A	7	0.027962	0.078298	0.785913	349	5	-1.7355	0.35408	0.44251	0.81527	1822	2	-1.7355
SLC5A12	6	0.028079	0.069491	0.785913	350	3	0.81116	0.2067	0.25346	0.674649	1316	3	0.81116
SFXN1	8	0.0281	0.08811	0.785913	351	4	0.49893	0.037946	0.038874	0.352791	393	4	0.49893
SCN7A	5	0.028136	0.081775	0.785913	352	3	-1.8125	0.31413	0.38844	0.777103	1704	2	-1.8125
VAMP7	7	0.028157	0.078637	0.785913	353	5	-1.5808	0.013405	0.014224	0.299551	158	1	-1.5808
SLC16A1	7	0.028192	0.078637	0.785913	354	4	-1.3688	0.26246	0.33553	0.72875	1529	3	-1.3688
CTBS	7	0.02841	0.081711	0.785913	355	4	-1.7499	0.081539	0.12024	0.536648	705	3	-1.7499
AQP2	6	0.028609	0.070246	0.785913	356	5	-1.4689	0.86682	0.84861	1	2760	1	-1.4689
GABRR1	8	0.028706	0.088888	0.785913	357	6	-1.6309	0.85537	0.86197	1	2751	1	-1.6309
PIK3C3	9	0.028815	0.086345	0.785913	358	7	-1.7284	0.28663	0.37081	0.761423	1635	2	-1.7284
SLC25A27	8	0.028815	0.088888	0.785913	359	6	-1.7303	0.76518	0.81187	1	2628	2	-1.7303
GXYLT2	8	0.028843	0.088888	0.785913	360	7	-1.5381	0.98587	0.97718	1	2940	0	-1.5381
PIGG	8	0.029225	0.090322	0.785913	361	2	1.3581	0.24078	0.30244	0.712486	1453	3	1.3581
SSTR4	7	0.029236	0.084922	0.785913	362	5	-1.673	0.62241	0.68903	0.980608	2409	2	-1.673
ENTPD6	6	0.029242	0.073497	0.785913	363	5	-1.6998	0.036692	0.051618	0.417702	385	1	-1.6998
SLC25A44	6	0.029314	0.073497	0.785913	364	5	-1.7251	0.97023	0.96024	1	2911	0	-1.7251
SLC25A45	7	0.029346	0.084925	0.785913	365	5	-1.7765	0.98401	0.97703	1	2933	0	-1.7765
NIT2	9	0.029489	0.088318	0.785913	366	5	-1.7343	0.58414	0.68023	0.973513	2346	3	-1.7343
SULT6B1	7	0.029612	0.085535	0.785913	367	2	0.84078	0.44971	0.52243	0.865991	2060	3	0.84078
DEGS1	7	0.029772	0.085535	0.785913	368	5	-1.805	0.061773	0.077882	0.471202	590	1	-1.805
NEU2	9	0.029788	0.0894	0.785913	369	3	2.3977	0.011998	0.012663	0.291121	145	6	2.3977
AMY2A	8	0.029874	0.090866	0.785913	370	7	-0.73372	0.98456	0.9754	1	2935	0	-0.73372
ALG8	8	0.029874	0.090866	0.785913	371	7	-1.7477	0.99052	0.98618	1	2954	0	-1.7477
EBPL	8	0.029874	0.090866	0.785913	372	7	-1.7618	0.63617	0.70477	0.983862	2431	1	-1.7618
HTATIP2	10	0.029888	0.10031	0.812595	373	7	-1.2147	0.70303	0.76574	1	2521	2	-1.2147
SLC22A1	8	0.029899	0.090866	0.785913	374	4	1.2957	0.029109	0.029991	0.32653	327	4	1.2957
TECRL	9	0.029957	0.091251	0.785913	375	7	-1.5184	0.55223	0.65316	0.961893	2268	2	-1.5184
PDE3B	7	0.030055	0.085535	0.785913	376	3	0.76443	0.11195	0.14835	0.568629	893	3	0.76443
CACNA2D3	4	0.03046	0.070983	0.785913	377	3	-1.0812	0.81274	0.76169	1	2684	1	-1.0812
SDHB	6	0.030612	0.076123	0.785913	378	5	-1.8096	0.96366	0.95144	1	2900	0	-1.8096
SLC13A4	6	0.030888	0.077691	0.785913	379	4	-1.694	0.94491	0.91044	1	2865	1	-1.694
GSTO2	6	0.030977	0.077691	0.785913	380	5	-1.5435	0.9736	0.96463	1	2913	0	-1.5435
GALK1	5	0.031031	0.085995	0.785913	381	4	-1.678	0.53098	0.56536	0.906432	2233	1	-1.678
CYP3A7	9	0.031041	0.093773	0.790344	382	7	-1.051	0.61271	0.69556	0.980608	2388	2	-1.051
HS3ST3B1	8	0.031247	0.091598	0.785913	383	5	-1.2245	0.34396	0.41116	0.795181	1792	3	-1.2245
GLB1L2	10	0.031574	0.10308	0.818455	384	3	3.6728	0.014069	0.015858	0.303391	168	7	3.6728
PDXP	8	0.031608	0.093111	0.78893	385	4	-0.66994	0.2791	0.34302	0.735218	1615	3	-0.66994
COX4I2	8	0.031685	0.093114	0.78893	386	4	1.2047	0.027945	0.029988	0.32653	318	4	1.2047
SUMF1	7	0.031752	0.087054	0.785913	387	3	1.2615	0.21677	0.26559	0.677952	1353	3	1.2615
TCN1	9	0.031872	0.096266	0.798795	388	7	-1.5749	0.83576	0.86867	1	2741	1	-1.5749
B3GNTL1	8	0.03192	0.094204	0.790344	389	4	0.040167	0.6266	0.70124	0.982941	2416	3	0.040167
DPAGT1	8	0.03192	0.094204	0.790344	390	3	-0.12242	0.12801	0.16364	0.591376	973	4	-0.12242
CERS4	7	0.031927	0.08769	0.785913	391	4	-1.5359	0.32305	0.39291	0.778627	1720	3	-1.5359
CYP27C1	8	0.032113	0.094204	0.790344	392	5	-1.552	0.55335	0.63644	0.945545	2283	3	-1.552
SLCO1B1	7	0.032124	0.088781	0.785913	393	6	-1.6835	0.94669	0.9227	1	2872	1	-1.6835
OGFOD1	6	0.032152	0.08813	0.785913	394	2	1.603	0.13164	0.15875	0.583685	986	3	1.603
TRPM5	7	0.032414	0.090889	0.785913	395	2	1.7203	0.19318	0.25192	0.674649	1276	3	1.7203
MFSD3	7	0.032791	0.091231	0.785913	396	6	-1.2916	0.86067	0.87214	1	2753	1	-1.2916
IDO2	9	0.032817	0.10003	0.812595	397	3	0.84078	0.096481	0.12995	0.555624	793	6	0.84078
SLC44A3	6	0.032898	0.088133	0.785913	398	5	-1.605	0.59713	0.65664	0.961893	2366	1	-1.605
PKD1	6	0.03291	0.088133	0.785913	399	4	-1.1394	0.0063457	0.0062637	0.249309	83	2	-1.1394
CKB	7	0.032947	0.091609	0.785913	400	6	-1.5678	0.94669	0.9227	1	2873	1	-1.5678
CHRNB1	8	0.033017	0.096397	0.798795	401	6	-1.7127	0.81806	0.82859	1	2688	1	-1.7127
PI4KA	4	0.033091	0.077919	0.785913	402	2	0.038958	0.21997	0.26162	0.677952	1373	2	0.038958
FUT6	7	0.033112	0.092509	0.78893	403	4	-0.22865	0.51042	0.58601	0.915416	2197	3	-0.22865
ASAH2B	7	0.033122	0.092509	0.78893	404	4	-1.048	0.21849	0.2656	0.677952	1367	2	-1.048
ATP9A	8	0.033266	0.096845	0.798795	405	3	0.088865	0.098064	0.14493	0.568629	821	5	0.088865
AMT	8	0.033443	0.097374	0.80123	406	4	0.62351	0.050867	0.070946	0.45822	524	4	0.62351
SLC22A24	10	0.033775	0.1058	0.828866	407	8	-1.5247	0.69562	0.76574	1	2517	2	-1.5247
SOAT1	5	0.033849	0.095925	0.798795	408	2	0.48688	0.21368	0.2463	0.665935	1342	2	0.48688
SLC22A5	6	0.033967	0.08894	0.785913	409	4	-1.6639	0.67569	0.71438	0.986017	2499	2	-1.6639
HCN3	9	0.034125	0.10353	0.818455	410	4	0.84078	0.07437	0.093093	0.498085	663	4	0.84078
SLC25A25	9	0.03421	0.10353	0.818455	411	7	-1.4877	0.94114	0.9433	1	2852	1	-1.4877
MSRB2	9	0.034213	0.10353	0.818455	412	5	-1.6744	0.47295	0.5709	0.909061	2135	2	-1.6744
SRM	6	0.034425	0.090678	0.785913	413	4	-0.98864	0.10459	0.13487	0.564763	847	2	-0.98864
ENGASE	8	0.034601	0.10262	0.818455	414	4	-0.75297	0.29763	0.37056	0.761423	1659	3	-0.75297
PCK2	7	0.034767	0.09489	0.794149	415	5	-1.7813	0.5109	0.58601	0.915416	2199	2	-1.7813
NDUFB10	8	0.034778	0.10262	0.818455	416	2	4.7981	0.010207	0.01136	0.283362	131	5	4.7981
CPT1B	6	0.034827	0.090678	0.785913	417	5	-1.7341	0.91896	0.88802	1	2829	1	-1.7341
DHRS2	8	0.034949	0.1031	0.818455	418	6	-1.6505	0.18158	0.25108	0.674649	1208	2	-1.6505
KCNG3	6	0.035327	0.090681	0.785913	419	5	-1.6684	0.94491	0.91044	1	2861	1	-1.6684
PLCXD1	7	0.035355	0.096845	0.798795	420	4	-1.636	0.28939	0.36266	0.758321	1642	1	-1.636
GALNTL5	9	0.035469	0.10518	0.828866	421	6	-1.7441	0.062006	0.082148	0.475007	592	2	-1.7441
PAOX	7	0.035484	0.096845	0.798795	422	5	-1.7187	0.31761	0.3915	0.778627	1712	2	-1.7187
SLC39A8	10	0.035559	0.11017	0.839989	423	4	0.56551	0.5012	0.61524	0.936957	2182	3	0.56551
PIP5K1B	9	0.035838	0.10598	0.828866	424	4	-1.1156	0.69087	0.7537	1	2510	1	-1.1156
ATP9B	9	0.035904	0.10598	0.828866	425	6	-1.7137	0.88832	0.89821	1	2787	2	-1.7137
FUT11	8	0.035924	0.10348	0.818455	426	4	-0.6783	0.16825	0.22562	0.656344	1163	4	-0.6783
PPIP5K1	6	0.035945	0.091196	0.785913	427	3	-0.33976	0.28562	0.35204	0.745872	1632	2	-0.33976
PLA2G4F	8	0.035952	0.10348	0.818455	428	3	2.345	0.03167	0.032374	0.336499	338	5	2.345
ABCA3	7	0.036032	0.098294	0.804929	429	5	-1.6022	0.83175	0.84409	1	2732	1	-1.6022
SLC29A1	6	0.036193	0.091196	0.785913	430	3	-0.27345	0.27048	0.33619	0.729726	1552	3	-0.27345
SLC4A1	6	0.036352	0.091199	0.785913	431	5	-1.5986	0.94023	0.90588	1	2851	1	-1.5986
SCNN1A	10	0.036374	0.11184	0.846962	432	6	-0.95366	0.14713	0.20307	0.635378	1059	2	-0.95366
PIGT	9	0.036455	0.10793	0.833974	433	7	-1.6623	0.95657	0.95178	1	2894	1	-1.6623
CHIT1	9	0.036599	0.1084	0.834618	434	7	-1.495	0.42278	0.51113	0.865991	2006	2	-1.495
ALKBH3	10	0.03661	0.11523	0.858884	435	5	-0.44818	0.93433	0.93799	1	2845	2	-0.44818
HDC	7	0.036745	0.099642	0.812082	436	4	-0.94672	0.10935	0.14652	0.568629	890	3	-0.94672
CHST6	7	0.036859	0.099642	0.812082	437	6	-1.8074	0.79184	0.80261	1	2662	1	-1.8074
SOAT2	5	0.036966	0.10042	0.812595	438	4	-1.8875	0.87681	0.83637	1	2774	1	-1.8875
KDM2B	10	0.036982	0.11567	0.858884	439	5	0.2555	0.36298	0.47089	0.838204	1838	5	0.2555
CPT1C	5	0.037032	0.10097	0.815162	440	3	-0.68069	0.54671	0.57098	0.909061	2260	2	-0.68069
SLC35B2	6	0.037196	0.092792	0.78893	441	3	-0.11662	0.084508	0.11311	0.52535	725	2	-0.11662
KCNA5	10	0.037508	0.11714	0.862312	442	5	0.5475	0.3167	0.37801	0.766715	1709	4	0.5475
DHRS7	8	0.03766	0.10765	0.833666	443	6	-1.5274	0.72919	0.78	1	2550	2	-1.5274
UMPS	4	0.0378	0.089799	0.785913	444	1	3.4499	0.0299	0.038518	0.352584	331	3	3.4499
LYZL6	8	0.038613	0.10899	0.834618	445	6	-1.8464	0.0039751	0.0042592	0.217748	63	1	-1.8464
GMPPB	6	0.038704	0.10663	0.828866	446	2	6.4203	0.0037647	0.00362	0.210018	60	4	6.4203
SLC26A5	7	0.038797	0.11402	0.855904	447	5	-1.6482	0.16783	0.21138	0.638601	1162	2	-1.6482
MSRB1	8	0.038799	0.10899	0.834618	448	4	1.2849	0.089375	0.12663	0.549379	762	4	1.2849
HAAO	6	0.038823	0.10664	0.828866	449	3	0.23124	0.24032	0.2947	0.707554	1451	3	0.23124
SDS	7	0.038953	0.11449	0.857584	450	5	-1.3628	0.59664	0.67247	0.968803	2363	1	-1.3628
CLCC1	4	0.039137	0.098123	0.804929	451	2	-0.14341	0.27696	0.32136	0.721569	1577	2	-0.14341
SLC25A40	9	0.039142	0.11242	0.847592	452	4	-0.66305	0.18995	0.24501	0.665618	1266	5	-0.66305
SLC17A4	9	0.039396	0.11242	0.847592	453	6	-1.6008	0.73521	0.78779	1	2560	3	-1.6008
HNF4A	7	0.039753	0.11825	0.866739	454	5	-1.4198	0.78321	0.79766	1	2655	1	-1.4198
PTGR2	10	0.039826	0.12215	0.872868	455	6	-0.97801	0.80161	0.84207	1	2671	3	-0.97801
HMOX1	9	0.03988	0.11548	0.858884	456	7	-1.4664	0.10834	0.16413	0.591376	874	2	-1.4664
ASL	9	0.039978	0.11631	0.859921	457	5	-0.35025	0.63719	0.70217	0.983043	2433	1	-0.35025
FUT8	9	0.040235	0.11631	0.859921	458	6	-1.3951	0.2592	0.33267	0.72808	1511	3	-1.3951
HPGD	8	0.040504	0.11143	0.845744	459	5	-1.4544	0.28943	0.36742	0.761423	1644	3	-1.4544
MGAT5	10	0.040545	0.12631	0.88024	460	7	-1.6657	0.90589	0.91954	1	2805	2	-1.6657
GABRA1	9	0.040668	0.117	0.862312	461	6	-1.8111	0.52386	0.63156	0.945545	2217	2	-1.8111
IVD	9	0.04073	0.11783	0.865519	462	5	-1.0797	0.4657	0.56789	0.907756	2124	4	-1.0797
SLC25A53	7	0.040856	0.1187	0.867174	463	6	-1.2263	0.94669	0.9227	1	2881	1	-1.2263
MINA	10	0.040981	0.12821	0.881516	464	6	-1.3266	0.22053	0.29496	0.707554	1376	4	-1.3266
SLC9A6	9	0.041112	0.11981	0.867174	465	7	-1.6929	0.25005	0.31273	0.7146	1481	2	-1.6929
GBA	10	0.041254	0.12899	0.88304	466	7	-1.7113	0.5888	0.67872	0.973513	2353	3	-1.7113
KCNS1	6	0.041588	0.11043	0.839989	467	4	-1.662	0.059374	0.078151	0.471202	577	1	-1.662
ATP5H	9	0.041718	0.11981	0.867174	468	6	-1.6672	0.27808	0.36242	0.758282	1610	3	-1.6672
PLA2G10	7	0.041761	0.11983	0.867174	469	2	0.84078	0.045675	0.057128	0.44242	464	5	0.84078
ACOT1	6	0.041841	0.11043	0.839989	470	2	2.2205	0.073757	0.10608	0.515139	660	4	2.2205
NPR2	7	0.041895	0.11983	0.867174	471	4	-1.4064	0.83453	0.85079	1	2740	2	-1.4064
SLC40A1	7	0.04204	0.12067	0.867741	472	5	-1.6305	0.087568	0.12088	0.536648	749	2	-1.6305
GABRR3	7	0.042152	0.12067	0.867741	473	5	-1.8394	0.94669	0.9227	1	2880	1	-1.8394
PRDX1	8	0.042208	0.11511	0.858884	474	6	-1.5796	0.98141	0.96325	1	2930	1	-1.5796
MAN2A2	9	0.042238	0.11981	0.867174	475	5	-1.6828	0.55099	0.652	0.961893	2266	3	-1.6828
NUDT13	6	0.04227	0.11317	0.851365	476	5	-1.2459	0.91896	0.88802	1	2830	1	-1.2459
IDH3G	9	0.042583	0.12063	0.867741	477	7	-1.6992	0.74568	0.79952	1	2586	1	-1.6992
GALNT10	7	0.042796	0.12201	0.872868	478	5	-1.5366	0.89307	0.88683	1	2792	1	-1.5366
IMPDH1	8	0.042992	0.12744	0.88024	479	5	-1.6515	0.14641	0.19119	0.617936	1054	3	-1.6515
GPD1	8	0.043028	0.12744	0.88024	480	4	-1.3529	0.26267	0.31267	0.7146	1532	2	-1.3529
ADIPOQ	9	0.043204	0.12291	0.874653	481	5	-1.3083	0.30446	0.37899	0.766715	1678	3	-1.3083
KCNH2	9	0.043348	0.12291	0.874653	482	6	-1.2705	0.20036	0.26052	0.677128	1293	2	-1.2705
TRPC7	7	0.043551	0.12201	0.872868	483	3	0.5469	0.26246	0.33553	0.72875	1530	3	0.5469
GUCY2C	9	0.043623	0.12383	0.877025	484	6	-1.5802	0.64425	0.71255	0.985278	2447	3	-1.5802
UGT2A3	8	0.043648	0.12744	0.88024	485	6	-1.5689	0.88292	0.8913	1	2783	1	-1.5689
GMPR2	7	0.043842	0.12342	0.876494	486	3	0.84078	0.26415	0.33919	0.732983	1536	3	0.84078
DUS3L	9	0.044086	0.12547	0.88024	487	7	-1.095	0.72072	0.77728	1	2539	2	-1.095
THNSL1	9	0.044236	0.12624	0.88024	488	6	-1.5805	0.98707	0.97321	1	2942	1	-1.5805
SLC4A5	8	0.044304	0.12744	0.88024	489	4	0.093679	0.27275	0.31496	0.715391	1562	3	0.093679
RBKS	7	0.04439	0.13653	0.903949	490	6	-1.039	0.81028	0.82095	1	2682	1	-1.039
KCTD3	7	0.044402	0.13653	0.903949	491	5	-1.689	0.98466	0.97831	1	2936	0	-1.689
LPIN1	5	0.044669	0.10612	0.828866	492	4	-1.7421	0.93367	0.91313	1	2844	0	-1.7421
SLC25A3	10	0.044814	0.1349	0.901366	493	6	-1.5099	0.61499	0.71554	0.986027	2394	4	-1.5099
GIP	9	0.044836	0.12755	0.88024	494	5	-1.0911	0.057718	0.08174	0.475007	569	4	-1.0911
KCNJ11	9	0.044979	0.12755	0.88024	495	7	-1.2971	0.24095	0.30879	0.713704	1454	2	-1.2971
GRIK4	7	0.045008	0.13743	0.907162	496	2	1.8906	0.044571	0.056067	0.438164	452	4	1.8906
HAO2	8	0.045168	0.12891	0.88304	497	3	0.38529	0.80751	0.82858	1	2677	1	0.38529
FAH	9	0.045169	0.12755	0.88024	498	7	-1.2815	0.090682	0.11832	0.53551	767	2	-1.2815
ATP6V0A2	9	0.045294	0.12755	0.88024	499	4	0.093276	0.024186	0.028863	0.32653	278	4	0.093276
CERKL	5	0.045775	0.10679	0.828866	500	1	4.4264	0.023217	0.02094	0.313065	270	4	4.4264
ACSL3	8	0.046664	0.13106	0.887994	501	6	-1.4462	0.44679	0.55454	0.898766	2051	2	-1.4462
ADCY4	7	0.046752	0.13982	0.918635	502	6	-1.4527	0.94669	0.9227	1	2875	1	-1.4527
PON2	9	0.046864	0.13125	0.887994	503	6	-1.8172	0.4902	0.59151	0.916175	2164	3	-1.8172
SLC12A7	9	0.046906	0.13126	0.887994	504	2	3.8107	0.004296	0.0040856	0.217748	66	7	3.8107
SLC47A1	9	0.047022	0.13126	0.887994	505	4	1.09	0.050799	0.07761	0.471202	522	3	1.09
SLC22A14	7	0.047323	0.14259	0.933258	506	6	-1.7311	0.87731	0.88065	1	2780	1	-1.7311
MVK	5	0.047441	0.10895	0.834618	507	1	1.561	0.049778	0.06128	0.444914	504	4	1.561
APEH	9	0.047477	0.14497	0.934961	508	7	-1.2541	0.86894	0.88421	1	2767	2	-1.2541
KDM6A	8	0.047608	0.13153	0.887994	509	4	-0.022289	0.13421	0.16755	0.595555	998	3	-0.022289
PTGES	6	0.047716	0.12401	0.877025	510	2	2.6925	0.013043	0.014108	0.299551	154	3	2.6925
CYP1A2	7	0.048225	0.14531	0.934961	511	6	-1.6173	0.79684	0.80577	1	2666	1	-1.6173
CACNA2D2	6	0.048405	0.12501	0.88024	512	4	-1.6752	0.73961	0.75599	1	2579	2	-1.6752
STEAP4	9	0.048448	0.14733	0.934961	513	5	-0.85561	0.40337	0.4952	0.850087	1971	3	-0.85561
AIFM2	9	0.048549	0.14734	0.934961	514	4	0.74085	0.1729	0.22791	0.65665	1180	4	0.74085
EPHX1	9	0.048584	0.14734	0.934961	515	6	-0.93296	0.73521	0.78779	1	2561	3	-0.93296
SPG20	8	0.048713	0.13311	0.895826	516	6	-1.6736	0.27275	0.31496	0.715391	1560	2	-1.6736
PRDX2	8	0.048888	0.13373	0.895826	517	6	-1.7001	0.80677	0.82858	1	2676	2	-1.7001
CYBB	7	0.048933	0.14645	0.934961	518	4	-1.6847	0.53031	0.60323	0.928575	2232	2	-1.6847
AKR1C4	8	0.049052	0.13373	0.895826	519	6	-1.6637	0.76518	0.81187	1	2629	1	-1.6637
SLC17A8	7	0.049288	0.14787	0.934961	520	3	1.4211	0.16774	0.21138	0.638601	1161	3	1.4211
GABRA3	7	0.049771	0.14787	0.934961	521	5	-1.1524	0.55483	0.63259	0.945545	2292	1	-1.1524
MTTP	7	0.049948	0.14968	0.934961	522	2	0.99643	0.35316	0.44251	0.81527	1820	3	0.99643
GAL3ST3	8	0.050127	0.13535	0.901366	523	6	-1.6764	0.86957	0.87543	1	2770	1	-1.6764
KCNJ3	8	0.050167	0.13535	0.901366	524	5	-1.6262	0.43438	0.54855	0.894994	2031	3	-1.6262
GRIN2B	7	0.050335	0.14968	0.934961	525	4	-0.10758	0.20296	0.25296	0.674649	1300	2	-0.10758
NAA40	9	0.050545	0.14995	0.934961	526	6	-1.3806	0.52549	0.63156	0.945545	2222	3	-1.3806
HPDL	8	0.050614	0.14714	0.934961	527	6	-1.6057	0.59113	0.66393	0.965305	2357	2	-1.6057
OTC	9	0.050873	0.14995	0.934961	528	6	-1.574	0.39508	0.48196	0.846453	1944	2	-1.574
ATP10B	9	0.050926	0.14995	0.934961	529	5	-1.5998	0.25654	0.3297	0.723448	1498	4	-1.5998
PRPSAP2	10	0.050968	0.14755	0.934961	530	7	-1.48	0.39777	0.49367	0.849275	1953	3	-1.48
THRSP	7	0.051146	0.15017	0.934961	531	5	-1.603	0.59664	0.67247	0.968803	2362	1	-1.603
NT5E	8	0.051254	0.14991	0.934961	532	6	-1.546	0.73256	0.78396	1	2554	2	-1.546
CIDEB	6	0.051436	0.13055	0.887994	533	5	-1.2806	0.78297	0.80025	1	2654	1	-1.2806
AKR1D1	4	0.051749	0.12825	0.881516	534	4	-1.7732	0.94825	0.94577	1	2884	0	-1.7732
AQP11	9	0.051933	0.15306	0.934961	535	5	-1.0161	0.17283	0.22791	0.65665	1179	2	-1.0161
TXNRD2	5	0.052012	0.13134	0.887994	536	2	1.5581	0.0085286	0.0088004	0.266582	110	3	1.5581
SLC36A1	8	0.052107	0.15213	0.934961	537	5	-1.2767	0.77301	0.81631	1	2638	2	-1.2767
ACER1	9	0.05225	0.15734	0.934961	538	6	-1.5743	0.42448	0.51683	0.865991	2012	3	-1.5743
PLCE1	7	0.052261	0.15133	0.934961	539	6	-1.73	0.94669	0.9227	1	2868	1	-1.73
DHFR	6	0.052443	0.13361	0.895826	540	3	-0.34818	0.66606	0.69507	0.980608	2488	2	-0.34818
HSD17B7	9	0.05257	0.15764	0.934961	541	5	-1.6089	0.62311	0.69939	0.982761	2410	2	-1.6089
EDEM2	9	0.052571	0.15764	0.934961	542	4	0.38823	0.28199	0.3674	0.761423	1624	3	0.38823
ABCA5	9	0.053047	0.15817	0.934961	543	4	0.75413	0.014353	0.014264	0.299551	171	4	0.75413
ASNSD1	6	0.053133	0.13606	0.903949	544	5	-1.7418	0.49249	0.57221	0.909326	2168	1	-1.7418
GRIA1	8	0.053376	0.155	0.934961	545	6	-1.6213	0.43208	0.54703	0.89379	2026	2	-1.6213
CNEP1R1	8	0.05338	0.155	0.934961	546	6	-1.3692	0.18982	0.25667	0.674822	1264	1	-1.3692
LNPEP	9	0.053418	0.15852	0.934961	547	4	0.84078	0.15878	0.21567	0.638601	1123	5	0.84078
B4GALT4	10	0.053423	0.16423	0.937745	548	4	-0.0064356	0.32923	0.40243	0.788952	1742	4	-0.0064356
SPHK2	7	0.053647	0.15327	0.934961	549	5	-1.6159	0.27488	0.34288	0.735218	1571	2	-1.6159
NDUFB8	7	0.053711	0.15327	0.934961	550	4	-0.88908	0.83175	0.84409	1	2731	1	-0.88908
GGT7	6	0.053884	0.13755	0.907162	551	5	-1.5868	0.13287	0.1597	0.584916	989	1	-1.5868
PNLIPRP1	9	0.053938	0.15947	0.934961	552	7	-1.4767	0.148	0.18833	0.614413	1064	2	-1.4767
HSD17B4	10	0.053979	0.16518	0.937745	553	4	0.80779	0.23158	0.30652	0.712774	1426	5	0.80779
IDH3B	8	0.05406	0.155	0.934961	554	6	-1.3091	0.94383	0.93753	1	2855	1	-1.3091
CRLS1	9	0.054209	0.15947	0.934961	555	7	-0.72169	0.090236	0.11751	0.534095	766	2	-0.72169
KCTD11	8	0.054228	0.15605	0.934961	556	6	-1.5322	0.77097	0.81631	1	2635	1	-1.5322
LYPLA2	8	0.054242	0.15605	0.934961	557	3	-0.07604	0.27699	0.32864	0.721569	1588	4	-0.07604
KCNK4	7	0.054476	0.15506	0.934961	558	6	-1.4436	0.98303	0.97646	1	2931	0	-1.4436
ATP12A	9	0.054765	0.16156	0.934961	559	6	-1.4379	0.9939	0.99143	1	2964	0	-1.4379
HCN2	8	0.054833	0.15712	0.934961	560	6	-1.3199	0.32851	0.39352	0.778627	1732	1	-1.3199
STARD5	9	0.055021	0.16156	0.934961	561	6	-1.5877	0.062285	0.082151	0.475007	596	2	-1.5877
SCN5A	9	0.05521	0.16212	0.934961	562	7	-1.2698	0.39556	0.48196	0.846453	1947	2	-1.2698
CYP4B1	7	0.055367	0.15506	0.934961	563	4	-1.5948	0.01865	0.021753	0.313065	211	3	-1.5948
MAN1A2	10	0.055437	0.16749	0.942618	564	7	-1.5038	0.33054	0.40361	0.790824	1746	3	-1.5038
HAS1	9	0.055518	0.16212	0.934961	565	4	1.3275	0.13865	0.18243	0.614413	1013	5	1.3275
PDE11A	8	0.05585	0.15833	0.934961	566	5	-1.6246	0.22517	0.29212	0.707554	1402	3	-1.6246
PDE7A	7	0.055906	0.15566	0.934961	567	5	-1.4305	0.81827	0.82936	1	2695	2	-1.4305
HOGA1	7	0.055918	0.15566	0.934961	568	5	-1.6009	0.67918	0.73742	1	2503	2	-1.6009
PIGQ	5	0.056016	0.14391	0.934961	569	4	-1.6237	0.95115	0.93717	1	2890	0	-1.6237
UEVLD	7	0.056021	0.15566	0.934961	570	2	1.4046	0.25045	0.29629	0.708765	1484	3	1.4046
GLUD2	8	0.056131	0.15898	0.934961	571	5	-1.1371	0.78289	0.82098	1	2652	2	-1.1371
NDUFA9	8	0.056146	0.15898	0.934961	572	5	-1.6409	0.0029394	0.0022749	0.185408	46	1	-1.6409
SLC25A31	9	0.056375	0.16291	0.935635	573	7	-1.6851	0.98542	0.97137	1	2939	1	-1.6851
FADS2	7	0.056597	0.15768	0.934961	574	3	0.54926	0.20307	0.25296	0.674649	1301	3	0.54926
JMJD1C	9	0.056623	0.17559	0.949854	575	5	-1.6379	0.73077	0.78263	1	2551	2	-1.6379
CHDH	9	0.056825	0.17559	0.949854	576	4	4.4167	0.019274	0.021255	0.313065	217	5	4.4167
ACYP2	9	0.056853	0.17559	0.949854	577	6	-1.6791	0.37099	0.43133	0.812118	1869	2	-1.6791
PIKFYVE	6	0.056904	0.14077	0.923116	578	3	0.77451	0.16845	0.22119	0.65382	1165	3	0.77451
TYR	8	0.056992	0.15898	0.934961	579	6	-1.4393	0.25548	0.30812	0.713704	1493	2	-1.4393
TECR	7	0.057174	0.15768	0.934961	580	2	6.8362	0.0020139	0.0018093	0.182202	33	5	6.8362
INSIG1	9	0.057231	0.1756	0.949854	581	5	-1.5489	0.37155	0.44265	0.81527	1884	4	-1.5489
UGT2B11	9	0.057491	0.17623	0.949854	582	5	-0.35678	0.0085183	0.0076984	0.255093	109	4	-0.35678
PFKL	5	0.057598	0.14623	0.934961	583	3	-1.707	0.55643	0.58835	0.915416	2299	2	-1.707
CHPF	8	0.05763	0.1603	0.934961	584	3	0.8089	0.062128	0.084925	0.4797	595	4	0.8089
SCN2A	7	0.057804	0.15768	0.934961	585	3	-1.1156	0.2434	0.29538	0.707554	1462	2	-1.1156
APOC4	10	0.057945	0.17279	0.949854	586	4	0.87401	0.16165	0.22793	0.65665	1141	5	0.87401
ALDH16A1	10	0.057995	0.17306	0.949854	587	7	-1.5956	0.31075	0.37571	0.765621	1694	3	-1.5956
AASDH	8	0.058516	0.16093	0.934961	588	6	-1.5092	0.47639	0.57996	0.912318	2146	1	-1.5092
ALG3	8	0.058524	0.16093	0.934961	589	4	-0.09903	0.27699	0.32864	0.721569	1587	4	-0.09903
CPT1A	7	0.05902	0.15975	0.934961	590	4	-0.88479	0.20402	0.2551	0.674822	1304	2	-0.88479
NCEH1	9	0.059033	0.17792	0.949854	591	5	-0.91884	0.3611	0.4257	0.80641	1833	4	-0.91884
CTH	7	0.059044	0.15975	0.934961	592	5	-1.5356	0.78321	0.79766	1	2657	1	-1.5356
SLC7A11	7	0.059044	0.15975	0.934961	593	5	-0.71515	0.81827	0.82936	1	2694	2	-0.71515
KHK	9	0.059236	0.17792	0.949854	594	7	-1.4394	0.86894	0.88421	1	2761	2	-1.4394
CCBL2	9	0.059462	0.17792	0.949854	595	5	-1.6461	0.60991	0.69556	0.980608	2382	3	-1.6461
IFI30	9	0.059522	0.17792	0.949854	596	3	2.4349	0.081748	0.10284	0.514729	709	6	2.4349
CYP27B1	7	0.059641	0.16016	0.934961	597	4	-1.7846	0.073188	0.096631	0.504119	653	3	-1.7846
COX5B	9	0.059741	0.17792	0.949854	598	6	-1.3847	0.63503	0.70078	0.982941	2429	3	-1.3847
THTPA	9	0.059857	0.17792	0.949854	599	7	-1.0021	0.22417	0.29414	0.707554	1396	2	-1.0021
HSD3B2	6	0.059887	0.15801	0.934961	600	3	0.80537	0.15853	0.20815	0.636719	1110	3	0.80537
LYZL4	9	0.060305	0.17929	0.949854	601	5	-1.5107	0.2055	0.26168	0.677952	1309	4	-1.5107
AS3MT	9	0.060322	0.17929	0.949854	602	6	-1.1853	0.2061	0.2635	0.677952	1311	3	-1.1853
SLC30A4	10	0.060381	0.17817	0.949854	603	7	-1.5395	0.2894	0.35347	0.746862	1643	2	-1.5395
ST3GAL3	7	0.060481	0.1616	0.934961	604	2	0.84078	0.050564	0.064261	0.444914	507	5	0.84078
PIK3R1	7	0.060481	0.1616	0.934961	605	3	0.48488	0.21887	0.2656	0.677952	1370	3	0.48488
SNCA	6	0.060496	0.15802	0.934961	606	2	0.84078	0.1091	0.14543	0.568629	879	4	0.84078
CNP	6	0.060801	0.16726	0.942618	607	5	-1.2636	0.97531	0.96769	1	2914	0	-1.2636
SLC35B4	10	0.060812	0.17873	0.949854	608	5	-0.40339	0.03886	0.040091	0.357377	398	5	-0.40339
B3GAT1	8	0.060817	0.16489	0.937745	609	5	-0.12289	0.55335	0.63644	0.945545	2278	3	-0.12289
SLC16A12	7	0.060995	0.1616	0.934961	610	3	-1.1156	0.81827	0.82936	1	2692	2	-1.1156
HSD11B1L	7	0.06111	0.16252	0.934961	611	5	-1.8086	0.94669	0.9227	1	2876	1	-1.8086
CACNB1	8	0.061153	0.16489	0.937745	612	6	-1.6868	0.78953	0.82409	1	2660	2	-1.6868
SC5D	9	0.061181	0.18203	0.949854	613	6	-1.0915	0.36424	0.4257	0.80641	1839	3	-1.0915
KCTD18	9	0.061451	0.18203	0.949854	614	6	-1.1479	0.23912	0.30879	0.713704	1446	2	-1.1479
GLRA2	7	0.061486	0.16252	0.934961	615	1	2.3977	0.088313	0.12088	0.536648	753	5	2.3977
TPCN2	6	0.061488	0.16905	0.943978	616	3	-0.084188	0.18389	0.24003	0.659019	1226	3	-0.084188
NT5C3B	10	0.061875	0.17874	0.949854	617	5	-1.1036	0.23425	0.31859	0.720646	1436	4	-1.1036
HCN4	6	0.061996	0.16905	0.943978	618	5	-1.5838	0.91896	0.88802	1	2826	1	-1.5838
SLC16A13	6	0.062109	0.16905	0.943978	619	4	-1.812	0.32557	0.39325	0.778627	1723	2	-1.812
SLC25A20	7	0.062118	0.16319	0.93566	620	4	-0.66305	0.54295	0.61807	0.936957	2251	3	-0.66305
NME7	6	0.062488	0.1702	0.948874	621	3	-0.42941	0.33718	0.4149	0.795181	1770	3	-0.42941
TET1	10	0.062522	0.19272	0.949917	622	6	-1.5793	0.60625	0.70741	0.985278	2377	4	-1.5793
HSD17B2	9	0.062525	0.18472	0.949917	623	6	-1.4141	0.3658	0.42666	0.807081	1842	2	-1.4141
HTR3D	10	0.062638	0.19272	0.949917	624	7	-1.2719	0.98482	0.97561	1	2937	1	-1.2719
SLC27A3	5	0.062746	0.1516	0.934961	625	2	0.84078	0.22314	0.25888	0.674822	1384	3	0.84078
AMACR	6	0.062751	0.17893	0.949854	626	3	0.059267	0.37925	0.45015	0.820477	1910	3	0.059267
HS6ST1	10	0.062753	0.19273	0.949917	627	6	-1.2229	0.040002	0.041024	0.361922	407	4	-1.2229
MAN2A1	7	0.062806	0.16385	0.937745	628	4	-1.6064	0.10093	0.13923	0.565203	835	2	-1.6064
ATP6V1C1	6	0.062889	0.17893	0.949854	629	3	0.93259	0.11782	0.15511	0.582177	925	3	0.93259
APOC3	6	0.063234	0.18004	0.949854	630	4	-1.6524	0.47982	0.56368	0.905416	2153	2	-1.6524
ADCY10	9	0.063253	0.18473	0.949917	631	7	-1.631	0.14752	0.18654	0.614413	1061	2	-1.631
HMBS	7	0.064217	0.16519	0.937745	632	4	-1.3709	0.10734	0.14498	0.568629	867	3	-1.3709
B3GAT2	9	0.064683	0.19012	0.949917	633	5	-0.77809	0.087099	0.11417	0.52849	746	3	-0.77809
ACSL6	8	0.064729	0.17251	0.949854	634	6	-1.7525	0.81901	0.83758	1	2704	2	-1.7525
DPYS	7	0.064811	0.16568	0.93893	635	5	-1.5286	0.53219	0.60655	0.93271	2235	2	-1.5286
KCNV1	8	0.065125	0.17251	0.949854	636	3	1.263	0.065295	0.089475	0.486288	610	4	1.263
ADH6	7	0.065195	0.1677	0.942618	637	2	1.9511	0.087918	0.12088	0.536648	750	5	1.9511
RDH14	8	0.065197	0.17251	0.949854	638	5	-1.5284	0.026071	0.029502	0.32653	296	3	-1.5284
ST6GALNAC5	9	0.065244	0.19067	0.949917	639	3	0.84078	0.12191	0.17658	0.607038	943	5	0.84078
SAT2	7	0.065276	0.1677	0.942618	640	4	-1.3536	0.65772	0.71552	0.986027	2474	1	-1.3536
PIPOX	10	0.065316	0.1979	0.949917	641	4	1.44	0.052086	0.079636	0.474208	534	6	1.44
CHRNA9	9	0.065789	0.19123	0.949917	642	5	-1.6241	0.91479	0.91939	1	2820	2	-1.6241
PGAM2	9	0.065878	0.19123	0.949917	643	4	-0.66305	0.18325	0.24175	0.662008	1221	5	-0.66305
KCNK15	7	0.065932	0.16771	0.942618	644	3	2.5339	0.0023207	0.0021564	0.182202	36	4	2.5339
PRPS2	8	0.065969	0.17721	0.949854	645	2	1.8067	0.13092	0.16469	0.592141	980	5	1.8067
CYP1B1	5	0.066029	0.15733	0.934961	646	3	-1.5198	0.29254	0.36975	0.761423	1649	2	-1.5198
ECHDC1	8	0.066345	0.17774	0.949854	647	3	0.92006	0.17411	0.23475	0.659019	1182	3	0.92006
FTMT	9	0.06669	0.19533	0.949917	648	5	-1.1156	0.38668	0.4743	0.839907	1927	3	-1.1156
ACOX2	8	0.06675	0.17848	0.949854	649	6	-1.3625	0.81901	0.83758	1	2722	2	-1.3625
GBA3	9	0.067005	0.19533	0.949917	650	7	-1.5914	0.38592	0.4743	0.839907	1924	2	-1.5914
AGPS	9	0.067057	0.19533	0.949917	651	5	-0.70283	0.37155	0.44265	0.81527	1875	4	-0.70283
CLC	6	0.067081	0.18798	0.949917	652	4	-1.748	0.36141	0.43831	0.81527	1834	2	-1.748
LPL	5	0.067502	0.16126	0.934961	653	4	-1.6891	0.79903	0.77396	1	2669	1	-1.6891
SLCO4C1	8	0.067577	0.18067	0.949854	654	4	-0.46488	0.55335	0.63644	0.945545	2281	3	-0.46488
ALKBH4	9	0.067845	0.19646	0.949917	655	4	0.45643	0.21286	0.2739	0.692429	1339	4	0.45643
OLAH	8	0.067858	0.18144	0.949854	656	3	0.9353	0.34396	0.41116	0.795181	1795	3	0.9353
MMAB	9	0.067889	0.19646	0.949917	657	7	-1.7352	0.90491	0.90637	1	2800	2	-1.7352
GABRG3	8	0.06811	0.18321	0.949917	658	5	-1.141	0.14556	0.18922	0.614514	1050	3	-1.141
TYMP	6	0.068223	0.18945	0.949917	659	3	-1.0347	0.10732	0.13648	0.564763	866	3	-1.0347
GLS	7	0.068243	0.18076	0.949854	660	3	1.5365	0.31214	0.38278	0.770431	1696	3	1.5365
MGAT4C	8	0.06833	0.18411	0.949917	661	4	0.86702	0.16159	0.20945	0.636719	1140	4	0.86702
SLC46A3	10	0.068446	0.20132	0.949917	662	6	-1.1939	0.46486	0.5691	0.907756	2119	4	-1.1939
FOXRED1	5	0.068489	0.16127	0.934961	663	4	-1.5563	0.81927	0.78939	1	2724	1	-1.5563
SLC26A4	7	0.068596	0.18076	0.949854	664	4	-1.7086	0.019528	0.022595	0.313065	221	2	-1.7086
B4GALNT4	3	0.068778	0.1398	0.918635	665	2	-1.7645	0.86303	0.85492	1	2756	0	-1.7645
SLC25A39	6	0.068897	0.19019	0.949917	666	5	-1.6193	0.089803	0.11622	0.533282	763	1	-1.6193
ACSS2	8	0.068899	0.18411	0.949917	667	6	-1.4995	0.6248	0.69355	0.980608	2413	2	-1.4995
LIPJ	7	0.069087	0.18077	0.949854	668	5	-1.4311	0.96602	0.9399	1	2909	1	-1.4311
EXTL2	9	0.069103	0.19828	0.949917	669	5	-1.2982	0.64425	0.71255	0.985278	2439	3	-1.2982
GSTM4	7	0.069398	0.18191	0.949854	670	4	-1.4872	0.026784	0.028614	0.32653	305	2	-1.4872
RYR2	7	0.069491	0.18191	0.949854	671	5	-1.7063	0.30524	0.37542	0.765621	1680	2	-1.7063
PLCB3	10	0.06965	0.20257	0.949917	672	7	-1.3381	0.74915	0.81327	1	2590	3	-1.3381
SUCLG2	8	0.06967	0.18601	0.949917	673	4	0.27585	0.60352	0.66701	0.966222	2371	3	0.27585
CHST3	9	0.069694	0.19955	0.949917	674	6	-1.5828	0.26016	0.33379	0.72875	1516	2	-1.5828
NNT	8	0.069889	0.18601	0.949917	675	6	-1.4114	0.01633	0.017816	0.303391	189	2	-1.4114
PKD2L1	7	0.070019	0.18491	0.949917	676	5	-1.7819	0.87731	0.88065	1	2781	1	-1.7819
ADH1B	7	0.070061	0.18491	0.949917	677	3	1.0748	0.29491	0.36893	0.761423	1654	3	1.0748
CHPT1	10	0.070178	0.20486	0.949917	678	4	0.84078	0.098169	0.12423	0.541723	822	4	0.84078
ABCG4	9	0.070206	0.20197	0.949917	679	7	-0.94043	0.95281	0.94817	1	2893	1	-0.94043
NUDT9	7	0.070297	0.18491	0.949917	680	5	-1.6042	0.035061	0.039062	0.352791	374	2	-1.6042
CRYL1	6	0.070756	0.19198	0.949917	681	4	-1.6823	0.4048	0.47202	0.839329	1976	2	-1.6823
KCNS2	6	0.070781	0.19198	0.949917	682	4	-1.5519	0.04497	0.064212	0.444914	456	1	-1.5519
AQP9	9	0.071078	0.20309	0.949917	683	4	-0.99886	0.60079	0.69311	0.980608	2369	2	-0.99886
UAP1L1	8	0.071137	0.18841	0.949917	684	5	-1.3293	0.47747	0.57996	0.912318	2147	3	-1.3293
PDXDC1	8	0.071255	0.18842	0.949917	685	5	-0.84204	0.066701	0.090782	0.4911	618	1	-0.84204
CHST1	9	0.071457	0.205	0.949917	686	7	-1.0774	0.94984	0.94688	1	2887	1	-1.0774
COX6B2	8	0.071579	0.18842	0.949917	687	6	-1.1345	0.94983	0.9417	1	2886	1	-1.1345
PRPS1L1	7	0.071721	0.19964	0.949917	688	4	-1.7371	0.61626	0.68631	0.97802	2397	2	-1.7371
NAGS	8	0.071733	0.18912	0.949917	689	4	0.5219	0.18851	0.25667	0.674822	1262	4	0.5219
APOM	10	0.071799	0.20562	0.949917	690	5	0.46372	0.060292	0.088691	0.486288	584	5	0.46372
ACE2	9	0.071807	0.20501	0.949917	691	4	-0.66305	0.34963	0.41942	0.799653	1809	4	-0.66305
PIP4K2B	6	0.071863	0.19666	0.949917	692	5	-1.6334	0.94491	0.91044	1	2860	1	-1.6334
GPX2	8	0.071904	0.19108	0.949917	693	5	-1.4425	0.4003	0.50099	0.856586	1962	3	-1.4425
COX7B2	8	0.072152	0.19213	0.949917	694	5	-1.5937	0.58084	0.657	0.961893	2337	2	-1.5937
SLC9A9	8	0.072178	0.19213	0.949917	695	5	-0.70464	0.16486	0.21945	0.649251	1152	3	-0.70464
SLC22A2	8	0.072321	0.19213	0.949917	696	6	-1.1599	0.88921	0.8996	1	2788	2	-1.1599
GPIHBP1	6	0.072378	0.19766	0.949917	697	2	1.006	0.3926	0.45736	0.828344	1938	2	1.006
SLC35F4	10	0.07265	0.2064	0.949917	698	6	-1.4397	0.25338	0.34446	0.736855	1490	4	-1.4397
SLCO1C1	9	0.072845	0.20574	0.949917	699	6	-1.5159	0.41509	0.50417	0.860895	1993	2	-1.5159
CYP4Z1	7	0.073116	0.21092	0.949917	700	5	-1.5227	0.16498	0.20942	0.636719	1153	2	-1.5227
PDE5A	8	0.073133	0.19481	0.949917	701	6	-1.2518	0.33917	0.39529	0.779913	1778	2	-1.2518
PIGN	7	0.073471	0.21092	0.949917	702	2	0.79312	0.39677	0.4926	0.849275	1951	2	0.79312
SLC7A1	8	0.073738	0.19749	0.949917	703	4	-0.98802	0.36713	0.4461	0.81527	1853	4	-0.98802
PLCH1	8	0.073848	0.19749	0.949917	704	5	-0.61614	0.043971	0.061863	0.444914	448	2	-0.61614
KCNQ4	8	0.074023	0.19749	0.949917	705	6	-1.3896	0.27275	0.31496	0.715391	1561	2	-1.3896
PPCS	8	0.074496	0.19749	0.949917	706	4	-0.24988	0.041024	0.060793	0.444914	421	4	-0.24988
GRIA2	9	0.074974	0.20914	0.949917	707	6	-1.5168	0.26603	0.34513	0.736855	1543	3	-1.5168
GALNT9	10	0.075001	0.20953	0.949917	708	6	-0.81013	0.080665	0.10366	0.514988	702	3	-0.81013
ST3GAL5	6	0.075005	0.20117	0.949917	709	4	-1.3285	0.73961	0.75599	1	2581	2	-1.3285
SLC41A3	10	0.075031	0.20953	0.949917	710	6	-1.3812	0.69434	0.76457	1	2514	3	-1.3812
CYP2A7	6	0.075159	0.20117	0.949917	711	4	-1.6168	0.91896	0.88802	1	2828	1	-1.6168
GRIN1	7	0.075173	0.21217	0.949917	712	5	-1.5768	0.1979	0.25296	0.674649	1287	2	-1.5768
DUOX1	9	0.075418	0.20914	0.949917	713	5	-1.6899	0.12092	0.17525	0.606548	939	3	-1.6899
SLC9C2	8	0.075572	0.19864	0.949917	714	6	-1.3282	0.39273	0.48668	0.849091	1940	1	-1.3282
SLC35E2	8	0.075587	0.19864	0.949917	715	4	-0.68515	0.46023	0.56867	0.907756	2106	3	-0.68515
MDH1	8	0.075605	0.19864	0.949917	716	5	-0.93253	0.34531	0.41707	0.796673	1800	2	-0.93253
TPI1	8	0.075609	0.19864	0.949917	717	6	-1.1379	0.96493	0.94749	1	2902	1	-1.1379
B3GALNT2	9	0.075685	0.20914	0.949917	718	7	-1.4186	0.80822	0.85551	1	2679	2	-1.4186
ADCY2	9	0.075726	0.20914	0.949917	719	6	-1.5698	0.73521	0.78779	1	2564	3	-1.5698
KCNH5	9	0.07581	0.20914	0.949917	720	5	-0.73594	0.29548	0.37469	0.765621	1655	4	-0.73594
ATP7A	8	0.076009	0.20899	0.949917	721	6	-1.2601	0.81901	0.83758	1	2720	2	-1.2601
VDAC1	9	0.076135	0.20914	0.949917	722	6	-1.4737	0.02675	0.033288	0.341154	304	2	-1.4737
CACNG5	8	0.076198	0.20899	0.949917	723	4	-0.33293	0.32908	0.39352	0.778627	1738	3	-0.33293
PGS1	10	0.076241	0.21115	0.949917	724	5	0.36179	0.23158	0.30652	0.712774	1423	5	0.36179
GSTZ1	9	0.076271	0.2104	0.949917	725	6	-1.6195	0.73529	0.79294	1	2571	1	-1.6195
NT5DC1	9	0.076312	0.2104	0.949917	726	4	-0.66305	0.32898	0.41042	0.795181	1737	4	-0.66305
ACADVL	6	0.076334	0.20239	0.949917	727	4	-1.2556	0.77046	0.79429	1	2633	1	-1.2556
SLC2A2	8	0.076378	0.209	0.949917	728	4	0.30648	0.25995	0.31144	0.7146	1515	3	0.30648
HEXA	8	0.076435	0.209	0.949917	729	5	-1.323	0.81901	0.83758	1	2709	2	-1.323
PIGW	7	0.076589	0.21319	0.949917	730	5	-1.3895	0.073296	0.096631	0.504119	656	2	-1.3895
UGT1A7	5	0.076635	0.16849	0.943978	731	3	-1.0774	0.60546	0.62282	0.942496	2374	1	-1.0774
ECHDC2	6	0.076877	0.20239	0.949917	732	4	-1.6565	0.71464	0.7266	0.99646	2534	1	-1.6565
PAPSS2	8	0.076898	0.20966	0.949917	733	5	-1.4504	0.10464	0.1483	0.568629	848	3	-1.4504
SLC25A6	10	0.077047	0.21347	0.949917	734	4	1.428	0.078397	0.10316	0.514729	681	5	1.428
FMO3	6	0.077205	0.20239	0.949917	735	4	-1.2223	0.33892	0.43163	0.812243	1777	2	-1.2223
CDS1	8	0.077255	0.21021	0.949917	736	6	-1.3002	0.76126	0.80887	1	2623	1	-1.3002
DHRS12	8	0.077396	0.21133	0.949917	737	5	-1.5437	0.17779	0.24008	0.659019	1197	3	-1.5437
RDH11	9	0.077737	0.21112	0.949917	738	5	-0.81892	0.26509	0.3428	0.735218	1540	3	-0.81892
DPYSL3	8	0.077751	0.21133	0.949917	739	3	3.1509	0.04502	0.062288	0.444914	458	4	3.1509
HPSE2	10	0.077852	0.21582	0.949917	740	3	2.6634	0.022863	0.025102	0.318816	266	7	2.6634
MOGAT3	7	0.078314	0.21319	0.949917	741	5	-1.2714	0.071199	0.09467	0.499444	646	2	-1.2714
ATP6V0D1	7	0.079197	0.21433	0.949917	742	5	-1.5359	0.94669	0.9227	1	2877	1	-1.5359
TKT	9	0.079231	0.21302	0.949917	743	5	-1.1889	0.084891	0.1064	0.515139	727	3	-1.1889
KCNAB1	9	0.079301	0.21302	0.949917	744	5	-1.5082	0.1829	0.23895	0.659019	1217	4	-1.5082
GPX3	8	0.079703	0.21464	0.949917	745	6	-1.5618	0.38378	0.47322	0.839907	1920	2	-1.5618
SLC29A3	7	0.079969	0.21568	0.949917	746	4	-1.2832	0.40795	0.49398	0.849275	1984	2	-1.2832
SLC13A2	7	0.079979	0.21568	0.949917	747	4	-0.24871	0.32738	0.39613	0.781075	1727	3	-0.24871
CA5B	9	0.080236	0.21496	0.949917	748	6	-1.0688	0.70732	0.76388	1	2527	3	-1.0688
DHRS11	5	0.080239	0.17175	0.949854	749	4	-1.63	0.58376	0.613	0.93632	2344	1	-1.63
MANBA	8	0.080247	0.22675	0.970979	750	4	-0.79175	0.38378	0.47322	0.839907	1919	2	-0.79175
AMY2B	5	0.080284	0.17175	0.949854	751	2	0.39938	0.19711	0.23676	0.659019	1284	1	0.39938
FUT9	7	0.080342	0.21568	0.949917	752	5	-1.5832	0.94669	0.9227	1	2869	1	-1.5832
PIP5KL1	6	0.080524	0.21003	0.949917	753	3	-0.45362	0.33718	0.4149	0.795181	1767	3	-0.45362
HK3	8	0.080587	0.22863	0.970979	754	6	-1.1487	0.39161	0.48668	0.849091	1933	1	-1.1487
HAS2	8	0.080625	0.22863	0.970979	755	6	-1.0465	0.68814	0.75868	1	2508	2	-1.0465
TK1	9	0.08087	0.21557	0.949917	756	5	-0.30534	0.052307	0.077974	0.471202	536	4	-0.30534
ABHD14A	10	0.080934	0.2186	0.953915	757	6	-1.5009	0.63951	0.74926	1	2435	3	-1.5009
PGM1	10	0.081066	0.2186	0.953915	758	6	-1.4092	0.20793	0.26755	0.680912	1322	4	-1.4092
SLC18B1	7	0.081107	0.21569	0.949917	759	2	1.7404	0.18714	0.23811	0.659019	1256	4	1.7404
ENTPD8	7	0.081124	0.21569	0.949917	760	5	-1.5705	0.61526	0.68472	0.976586	2395	2	-1.5705
AIFM1	9	0.08123	0.21557	0.949917	761	6	-0.66787	0.95945	0.95346	1	2897	1	-0.66787
SLC2A7	8	0.081269	0.22863	0.970979	762	4	-0.79096	0.043305	0.06186	0.444914	444	2	-0.79096
MOGAT1	9	0.081579	0.21558	0.949917	763	6	-1.2789	0.19671	0.24608	0.665935	1283	2	-1.2789
CYBA	9	0.082326	0.21558	0.949917	764	5	-0.28843	0.56796	0.67227	0.968803	2318	3	-0.28843
SLC6A4	8	0.082375	0.22942	0.972558	765	5	-1.5619	0.37517	0.4649	0.832738	1900	2	-1.5619
AGXT	7	0.082655	0.21641	0.949917	766	2	1.0807	0.36272	0.46184	0.832738	1837	3	1.0807
INPP5F	7	0.082703	0.21641	0.949917	767	5	-1.6746	0.4292	0.50477	0.860895	2021	2	-1.6746
NDUFA4L2	10	0.082889	0.22247	0.963937	768	7	-1.4219	0.39777	0.49367	0.849275	1955	3	-1.4219
TBXAS1	9	0.082895	0.21622	0.949917	769	6	-1.6685	0.32898	0.41042	0.795181	1735	3	-1.6685
AADACL3	8	0.083041	0.23953	0.986294	770	6	-1.8327	0.49206	0.58608	0.915416	2167	2	-1.8327
SLC8A3	6	0.083059	0.2157	0.949917	771	4	-1.0414	0.50223	0.57221	0.909326	2184	2	-1.0414
GRIK3	5	0.083114	0.17571	0.949854	772	4	-1.5815	0.69504	0.71142	0.985278	2515	1	-1.5815
ATP6V1F	6	0.083301	0.21646	0.949917	773	4	-1.3853	0.91896	0.88802	1	2825	1	-1.3853
SMOX	7	0.083359	0.21837	0.953915	774	4	-1.501	0.11671	0.15354	0.5817	920	3	-1.501
P4HA2	9	0.083552	0.21772	0.953915	775	4	-0.66305	0.16523	0.2279	0.65665	1154	3	-0.66305
AK4	6	0.083832	0.21913	0.953915	776	5	-1.5611	0.28709	0.35204	0.745872	1636	1	-1.5611
SLC13A3	10	0.083934	0.22679	0.970979	777	6	-1.5179	0.10171	0.12609	0.548398	840	4	-1.5179
BCMO1	7	0.084054	0.21952	0.953915	778	3	0.18503	0.17698	0.22183	0.654031	1195	3	0.18503
SLC25A23	8	0.084254	0.24195	0.986801	779	6	-1.3926	0.40251	0.5046	0.860895	1969	2	-1.3926
SLC6A7	8	0.084479	0.24195	0.986801	780	4	0.34285	0.15206	0.20559	0.636719	1082	4	0.34285
HMOX2	8	0.0848	0.2437	0.986801	781	3	0.97091	0.12801	0.16364	0.591376	974	4	0.97091
STARD9	5	0.085093	0.17765	0.949854	782	3	-1.4075	0.61905	0.64664	0.957793	2403	2	-1.4075
MPST	6	0.085253	0.21987	0.953915	783	5	-1.1002	0.91896	0.88802	1	2827	1	-1.1002
HILPDA	8	0.085883	0.24482	0.986801	784	3	0.24453	0.06898	0.093649	0.499314	634	4	0.24453
TPCN1	8	0.085953	0.24482	0.986801	785	6	-0.85906	0.86384	0.87272	1	2758	2	-0.85906
CERS1	6	0.085956	0.21988	0.953915	786	4	-1.6306	0.22658	0.28356	0.701265	1404	2	-1.6306
ASS1	6	0.08626	0.21988	0.953915	787	4	-1.0074	0.61333	0.66553	0.965305	2390	2	-1.0074
SLC9A1	8	0.086476	0.24482	0.986801	788	3	1.8763	0.17241	0.23199	0.659019	1177	4	1.8763
PLIN5	9	0.086671	0.23234	0.975843	789	5	-1.6439	0.30827	0.38298	0.770431	1687	3	-1.6439
COLGALT2	9	0.087003	0.23234	0.975843	790	6	-1.3977	0.66353	0.73277	1	2480	2	-1.3977
GYLTL1B	8	0.087355	0.24693	0.986801	791	3	0.44895	0.1487	0.1989	0.626345	1071	5	0.44895
SLC35A1	7	0.087446	0.2231	0.964228	792	5	-1.3492	0.29843	0.37043	0.761423	1661	2	-1.3492
EGLN2	8	0.087473	0.24694	0.986801	793	6	-1.3272	0.10007	0.14493	0.568629	829	1	-1.3272
TRPV5	8	0.087607	0.24694	0.986801	794	5	-1.5321	0.93965	0.93161	1	2849	1	-1.5321
B4GALT5	9	0.087726	0.23313	0.977475	795	2	1.5207	0.23239	0.30146	0.712486	1431	5	1.5207
ABCD4	8	0.087818	0.24694	0.986801	796	5	-1.5161	0.21566	0.2874	0.705028	1350	1	-1.5161
NANP	10	0.087862	0.23226	0.975843	797	6	-0.62523	0.72113	0.78857	1	2543	3	-0.62523
GDPD4	9	0.088085	0.2339	0.977475	798	3	0.84078	0.048109	0.069803	0.453388	484	6	0.84078
CYB5R3	7	0.08821	0.2231	0.964228	799	4	-1.6932	0.32239	0.39291	0.778627	1717	3	-1.6932
KCNH1	8	0.088241	0.24792	0.986801	800	6	-1.3612	0.56702	0.65571	0.961893	2312	2	-1.3612
GSTCD	8	0.088796	0.24793	0.986801	801	5	-1.4561	0.44672	0.55454	0.898766	2049	3	-1.4561
FECH	9	0.088796	0.23606	0.977834	802	5	-1.549	0.55223	0.65316	0.961893	2270	2	-1.549
DPYSL2	6	0.088965	0.22443	0.968749	803	4	-1.5664	0.5685	0.62386	0.943225	2320	1	-1.5664
ASMT	6	0.089083	0.22483	0.969268	804	3	-0.24307	0.73415	0.74564	1	2557	1	-0.24307
COX11	7	0.089489	0.22814	0.970979	805	4	-1.3871	0.5607	0.63259	0.945545	2308	1	-1.3871
SLC6A16	9	0.08996	0.25134	0.99474	806	6	-1.5912	0.19124	0.24501	0.665618	1268	3	-1.5912
GCH1	7	0.090186	0.22814	0.970979	807	5	-1.6128	0.21701	0.26559	0.677952	1355	2	-1.6128
NEU3	8	0.090278	0.25116	0.99474	808	5	-1.4834	0.42568	0.54106	0.888276	2016	3	-1.4834
APOF	5	0.090446	0.18415	0.949917	809	3	-1.6757	0.10551	0.13749	0.564763	851	2	-1.6757
CACNA1C	8	0.090448	0.25116	0.99474	810	6	-1.4463	0.2673	0.31495	0.715391	1546	1	-1.4463
AMY1A	10	0.090608	0.23568	0.977834	811	5	0.27658	0.42859	0.52025	0.865991	2020	3	0.27658
TRPM2	6	0.091029	0.22821	0.970979	812	4	-1.6207	0.94491	0.91044	1	2863	1	-1.6207
ST8SIA3	7	0.091134	0.22957	0.972558	813	5	-1.6528	0.12526	0.17271	0.602186	955	1	-1.6528
AGPAT3	8	0.091507	0.25468	0.99474	814	4	0.97945	0.11146	0.15496	0.582177	892	4	0.97945
IDH1	8	0.091608	0.2559	0.99474	815	6	-0.83584	0.81901	0.83758	1	2716	2	-0.83584
COMTD1	6	0.091962	0.22821	0.970979	816	3	0.31696	0.017578	0.015962	0.303391	201	3	0.31696
CYP46A1	3	0.092251	0.1833	0.949917	817	2	-0.20386	0.45449	0.44524	0.81527	2100	1	-0.20386
CYB5B	6	0.092325	0.22821	0.970979	818	5	-0.84188	0.94491	0.91044	1	2862	1	-0.84188
DECR1	8	0.09238	0.2573	0.99474	819	6	-1.4961	0.89276	0.90763	1	2791	2	-1.4961
VAT1L	8	0.09282	0.2573	0.99474	820	6	-1.3184	0.56739	0.657	0.961893	2316	2	-1.3184
CLCA4	9	0.093115	0.26679	0.99474	821	6	-1.5371	0.52917	0.63428	0.945545	2229	2	-1.5371
KCNV2	8	0.093208	0.2573	0.99474	822	5	-1.3589	0.65489	0.72536	0.995558	2473	2	-1.3589
GRIN3A	8	0.093237	0.2573	0.99474	823	5	-1.7321	0.86302	0.87119	1	2755	2	-1.7321
PDSS1	8	0.093415	0.25731	0.99474	824	3	0.64019	0.55335	0.63644	0.945545	2285	3	0.64019
DHRSX	7	0.093614	0.231	0.975843	825	5	-1.7123	0.38539	0.49063	0.849275	1923	1	-1.7123
CYP2A6	8	0.09375	0.25731	0.99474	826	4	-1.2325	0.36713	0.4461	0.81527	1851	4	-1.2325
LYZL1	10	0.093962	0.24111	0.986801	827	5	-0.33515	0.61597	0.71921	0.990205	2396	4	-0.33515
GALNT8	10	0.094019	0.24706	0.986801	828	4	0.85221	0.21874	0.29154	0.707554	1369	4	0.85221
PIK3R6	5	0.09411	0.20098	0.949917	829	3	-0.91181	0.55643	0.58835	0.915416	2301	2	-0.91181
ATP1A2	7	0.094129	0.231	0.975843	830	4	-0.84197	0.4484	0.50963	0.864884	2054	1	-0.84197
PCK1	10	0.094377	0.25302	0.99474	831	6	-0.60276	0.30747	0.37309	0.7646	1685	4	-0.60276
BCAT2	8	0.094383	0.25731	0.99474	832	6	-1.0066	0.54534	0.61693	0.936957	2257	2	-1.0066
KCNJ9	5	0.094565	0.20098	0.949917	833	2	1.6137	0.32511	0.40086	0.787052	1721	2	1.6137
CANT1	5	0.09473	0.2015	0.949917	834	4	-1.2247	0.81871	0.78939	1	2696	1	-1.2247
DGKK	8	0.09495	0.25893	0.99474	835	5	-1.3118	0.013596	0.016121	0.303391	162	2	-1.3118
LYG1	9	0.095181	0.27059	0.99474	836	5	-1.6168	0.20453	0.26053	0.677128	1306	4	-1.6168
FOLR3	9	0.095414	0.27059	0.99474	837	5	-1.643	0.23332	0.30632	0.712774	1435	4	-1.643
SOD2	8	0.095638	0.26081	0.99474	838	4	-0.3094	0.27699	0.32864	0.721569	1603	4	-0.3094
APOO	8	0.095792	0.26081	0.99474	839	6	-0.87752	0.9868	0.97909	1	2941	0	-0.87752
KCNJ12	5	0.095979	0.20277	0.949917	840	3	-0.70542	0.045775	0.055734	0.436561	465	2	-0.70542
KCNH6	6	0.096028	0.23206	0.975843	841	3	0.1764	0.17765	0.2335	0.659019	1196	3	0.1764
TALDO1	8	0.096112	0.26081	0.99474	842	5	-0.86595	0.81901	0.83758	1	2712	2	-0.86595
CYP4V2	6	0.096143	0.23207	0.975843	843	5	-0.93158	0.50549	0.57221	0.909326	2194	1	-0.93158
CYP3A43	8	0.096308	0.26145	0.99474	844	6	-1.2151	0.31134	0.38322	0.770431	1695	2	-1.2151
G6PD	7	0.096419	0.23624	0.977834	845	5	-1.4399	0.077296	0.10467	0.515028	674	2	-1.4399
FAAH2	10	0.096621	0.26027	0.99474	846	5	-0.13149	0.72113	0.78857	1	2545	3	-0.13149
PLA2G12A	7	0.096771	0.23624	0.977834	847	4	-1.4794	0.8555	0.86865	1	2752	1	-1.4794
CHRNA1	9	0.09678	0.2716	0.99474	848	5	-1.1816	0.57543	0.67472	0.971228	2325	3	-1.1816
NFKB1	8	0.097079	0.26199	0.99474	849	3	-0.012047	0.4047	0.51576	0.865991	1975	4	-0.012047
ALDH1A1	10	0.097237	0.26027	0.99474	850	7	-1.1355	0.74202	0.80988	1	2582	1	-1.1355
PMM2	9	0.097515	0.27224	0.99474	851	4	0.97777	0.0094929	0.008757	0.266582	123	4	0.97777
NAPEPLD	10	0.097742	0.26092	0.99474	852	5	-0.075961	0.61841	0.7215	0.992636	2401	3	-0.075961
NMNAT3	10	0.097793	0.26092	0.99474	853	6	-0.9053	0.57465	0.66553	0.965305	2324	4	-0.9053
GLB1L3	9	0.097869	0.27291	0.99474	854	3	2.279	0.09829	0.1455	0.568629	823	6	2.279
CERS2	7	0.097881	0.23625	0.977834	855	4	-0.63722	0.11447	0.14918	0.568629	911	3	-0.63722
PIGC	5	0.097958	0.20435	0.949917	856	2	0.63637	0.49879	0.55181	0.898172	2176	2	0.63637
HIF1AN	10	0.098212	0.26092	0.99474	857	7	-1.1158	0.83654	0.88075	1	2743	2	-1.1158
SORD	8	0.098264	0.26271	0.99474	858	4	-1.0904	0.97904	0.95992	1	2928	1	-1.0904
GLT1D1	8	0.09861	0.26271	0.99474	859	6	-1.1347	0.93521	0.92723	1	2846	1	-1.1347
CACNG3	9	0.098795	0.27291	0.99474	860	5	-0.62167	0.42448	0.51683	0.865991	2010	3	-0.62167
CKMT1A	8	0.098961	0.2634	0.99474	861	6	-1.453	0.96493	0.94749	1	2903	1	-1.453
GCLC	9	0.09915	0.27291	0.99474	862	2	-0.66305	0.47492	0.57678	0.910004	2141	4	-0.66305
PDE8A	5	0.09916	0.20636	0.949917	863	3	-1.6684	0.45378	0.49387	0.849275	2098	1	-1.6684
PSPH	10	0.099247	0.27436	0.99474	864	5	-0.34581	0.19323	0.25924	0.674822	1278	4	-0.34581
PRDX5	6	0.099633	0.23416	0.977475	865	5	-0.78414	0.10174	0.12286	0.537787	841	1	-0.78414
GBE1	8	0.09971	0.2634	0.99474	866	6	-1.2519	0.70633	0.76703	1	2526	2	-1.2519
TYMS	3	0.09989	0.1963	0.949917	867	3	-1.5979	0.90011	0.89713	1	2798	0	-1.5979
SLC39A7	7	0.10037	0.23921	0.986294	868	4	-1.6954	0.51512	0.5896	0.916116	2204	3	-1.6954
MCEE	7	0.10048	0.24015	0.986294	869	4	-1.6049	0.91317	0.90016	1	2818	1	-1.6049
PIGM	6	0.10055	0.23416	0.977475	870	4	-1.7306	0.66606	0.69507	0.980608	2487	2	-1.7306
ASIC1	7	0.10065	0.24015	0.986294	871	4	-1.1528	0.44971	0.52243	0.865991	2074	3	-1.1528
SPTLC2	9	0.10076	0.27506	0.99474	872	6	-1.2608	0.29688	0.37576	0.765621	1657	3	-1.2608
EDEM3	6	0.10091	0.23534	0.977834	873	4	-0.92669	0.37443	0.44676	0.815596	1897	1	-0.92669
ACE	10	0.10098	0.27837	0.99474	874	7	-1.0543	0.151	0.20502	0.636719	1079	3	-1.0543
KCTD8	8	0.10117	0.26631	0.99474	875	5	-0.48199	0.44586	0.55297	0.898342	2047	2	-0.48199
PPAP2B	10	0.10128	0.27837	0.99474	876	4	0.84078	0.10584	0.13306	0.564387	854	5	0.84078
LDHAL6B	8	0.10132	0.26631	0.99474	877	5	-1.4414	0.03461	0.03575	0.352584	369	3	-1.4414
KDM5D	10	0.10142	0.27837	0.99474	878	6	-1.5686	0.038544	0.040088	0.357377	396	4	-1.5686
MFSD8	8	0.10163	0.26735	0.99474	879	4	0.97594	0.092216	0.12856	0.553553	770	4	0.97594
PIK3R3	9	0.10173	0.27565	0.99474	880	3	0.86284	0.12577	0.17716	0.607038	959	3	0.86284
PKLR	8	0.10181	0.26736	0.99474	881	5	-1.4963	0.16605	0.22193	0.654031	1155	3	-1.4963
LPPR4	8	0.10196	0.26873	0.99474	882	3	1.9372	0.032585	0.033265	0.341154	351	4	1.9372
ITPR2	7	0.10232	0.24352	0.986801	883	3	0.081111	0.48524	0.5618	0.905416	2162	2	0.081111
AADAC	8	0.10246	0.26975	0.99474	884	4	-0.14663	0.264	0.31267	0.7146	1535	4	-0.14663
CYP11B1	9	0.10273	0.27648	0.99474	885	5	-0.1005	0.16469	0.22588	0.656344	1151	4	-0.1005
LCTL	8	0.10291	0.27081	0.99474	886	4	0.23755	0.52483	0.60722	0.932738	2220	3	0.23755
ASPG	10	0.10292	0.29112	1	887	7	-1.4824	0.37037	0.48172	0.846453	1865	1	-1.4824
ATP1A4	7	0.10306	0.24451	0.986801	888	5	-1.4821	0.61466	0.68472	0.976586	2393	2	-1.4821
SVOP	7	0.10314	0.24452	0.986801	889	2	1.0917	0.080531	0.1147	0.52849	701	3	1.0917
SLC1A6	7	0.10319	0.24452	0.986801	890	3	3.5912	0.028366	0.029256	0.32653	321	4	3.5912
CA8	9	0.10326	0.27794	0.99474	891	6	-1.4539	0.15941	0.22379	0.65473	1125	2	-1.4539
GABRA2	8	0.10342	0.27229	0.99474	892	6	-1.3169	0.81901	0.83758	1	2713	2	-1.3169
ACOX1	5	0.10345	0.21399	0.949917	893	4	-1.2306	0.52968	0.56393	0.905416	2230	1	-1.2306
PDK4	8	0.10354	0.27229	0.99474	894	4	-1.0768	0.23012	0.2943	0.707554	1417	4	-1.0768
ST6GAL2	8	0.10354	0.27229	0.99474	895	5	-1.2901	0.1844	0.25344	0.674649	1231	3	-1.2901
DLD	9	0.10375	0.27881	0.99474	896	2	0.62146	0.23437	0.30745	0.713704	1438	3	0.62146
SULF2	9	0.10381	0.27881	0.99474	897	5	-1.6433	0.29864	0.37576	0.765621	1662	2	-1.6433
CNDP1	8	0.10386	0.27354	0.99474	898	5	-1.4919	0.97656	0.95742	1	2919	1	-1.4919
APOH	8	0.10397	0.27354	0.99474	899	5	-1.1758	0.34075	0.40017	0.786336	1785	3	-1.1758
LSS	7	0.10399	0.24674	0.986801	900	5	-1.4299	0.96602	0.9399	1	2908	1	-1.4299
UGT1A5	5	0.1041	0.21399	0.949917	901	3	-1.1402	0.53264	0.56814	0.907756	2236	2	-1.1402
SLC25A41	6	0.10412	0.23869	0.98559	902	4	-1.5746	0.97238	0.9638	1	2912	0	-1.5746
PCYOX1	8	0.10421	0.27354	0.99474	903	5	-1.3447	0.81901	0.83758	1	2705	2	-1.3447
PDHA1	4	0.10446	0.21146	0.949917	904	3	-1.5521	0.81274	0.76169	1	2685	1	-1.5521
SLC16A5	7	0.10452	0.24754	0.986801	905	2	1.561	0.079144	0.11293	0.52535	691	4	1.561
ABCG8	8	0.10463	0.27354	0.99474	906	4	0.13636	0.17168	0.22833	0.656798	1173	3	0.13636
SLC22A13	9	0.10483	0.27956	0.99474	907	6	-1.6486	0.86894	0.88421	1	2766	2	-1.6486
EHD1	8	0.10501	0.27406	0.99474	908	6	-1.1582	0.62451	0.69355	0.980608	2412	2	-1.1582
CYB5R2	6	0.10506	0.2387	0.98559	909	4	-1.3301	0.94491	0.91044	1	2857	1	-1.3301
PFKFB3	8	0.10509	0.27406	0.99474	910	4	-0.31993	0.0049281	0.0046034	0.228368	69	3	-0.31993
QSOX1	10	0.10518	0.29524	1	911	7	-0.97889	0.078254	0.10316	0.514729	678	3	-0.97889
SLC45A3	9	0.10554	0.28108	0.99474	912	6	-0.66305	0.73521	0.78779	1	2569	3	-0.66305
GSTA4	8	0.10602	0.27596	0.99474	913	3	0.011346	0.22509	0.29212	0.707554	1401	3	0.011346
ATP6V1G1	9	0.10614	0.28209	0.99474	914	5	-1.3751	0.32898	0.41042	0.795181	1733	4	-1.3751
P4HA3	10	0.10621	0.2993	1	915	7	-1.0181	0.94249	0.94904	1	2854	2	-1.0181
FADS1	5	0.10689	0.22772	0.970979	916	3	-1.4596	0.10906	0.13749	0.564763	877	2	-1.4596
IRG1	9	0.10697	0.28209	0.99474	917	4	0.053904	0.25231	0.31999	0.721569	1487	3	0.053904
PLIN3	9	0.10733	0.28286	0.99474	918	6	-1.1646	0.64394	0.70217	0.983043	2438	1	-1.1646
ATP4B	8	0.10739	0.27887	0.99474	919	5	-0.46509	0.80132	0.82636	1	2670	2	-0.46509
SIRT7	8	0.10745	0.27887	0.99474	920	5	-1.5497	0.8875	0.89803	1	2785	2	-1.5497
SATL1	9	0.10753	0.28286	0.99474	921	6	-1.6539	0.10037	0.15158	0.575873	834	3	-1.6539
SLC5A2	6	0.10778	0.24163	0.986801	922	3	-1.1886	0.42079	0.49391	0.849275	2001	3	-1.1886
ALOX12B	6	0.10822	0.2425	0.986801	923	4	-1.6354	0.79566	0.80774	1	2664	1	-1.6354
DPYSL4	9	0.1084	0.28286	0.99474	924	3	0.73238	0.1278	0.17716	0.607038	970	4	0.73238
LDHB	8	0.10858	0.28038	0.99474	925	4	-0.43583	0.81901	0.83758	1	2719	2	-0.43583
ALDH1B1	9	0.10859	0.28286	0.99474	926	6	-1.3859	0.15539	0.20535	0.636719	1095	2	-1.3859
SGPL1	7	0.10919	0.25254	0.99474	927	3	-0.50038	0.44971	0.52243	0.865991	2080	3	-0.50038
ATPIF1	9	0.10939	0.28363	0.99474	928	3	1.561	0.00019475	9.69e-05	0.066337	5	5	1.561
PDE4B	5	0.10942	0.23412	0.977475	929	3	-1.869	0.45956	0.51237	0.865991	2104	1	-1.869
TSTA3	7	0.10943	0.25254	0.99474	930	4	-1.5941	0.36931	0.47638	0.840979	1861	3	-1.5941
TAT	9	0.10974	0.28363	0.99474	931	5	-0.7258	0.24278	0.30879	0.713704	1459	4	-0.7258
SLC46A1	7	0.10988	0.25358	0.99474	932	5	-0.71868	0.032832	0.037529	0.352584	353	2	-0.71868
UGT1A4	5	0.11045	0.23493	0.977834	933	4	-1.1701	0.92497	0.89956	1	2837	0	-1.1701
ERO1LB	8	0.11079	0.28038	0.99474	934	6	-0.86446	0.99358	0.99161	1	2962	0	-0.86446
B4GALT3	9	0.11086	0.28759	0.998886	935	6	-1.3559	0.75233	0.80182	1	2596	3	-1.3559
KDM4D	7	0.11092	0.25521	0.99474	936	5	-1.2331	0.6478	0.70452	0.983862	2455	2	-1.2331
SRR	8	0.11093	0.28038	0.99474	937	5	-1.0873	0.60765	0.66701	0.966222	2380	2	-1.0873
KCNE1	9	0.11115	0.28835	0.998886	938	5	-0.69455	0.1056	0.15977	0.584916	852	3	-0.69455
ACOT2	8	0.11122	0.28038	0.99474	939	5	-1.3374	0.86957	0.87543	1	2769	1	-1.3374
SLCO5A1	10	0.11127	0.30736	1	940	7	-1.3551	0.21654	0.27856	0.699491	1352	3	-1.3551
DBH	8	0.11137	0.28038	0.99474	941	5	-0.95578	0.81901	0.83758	1	2701	2	-0.95578
ST8SIA4	8	0.11147	0.28038	0.99474	942	5	-1.4007	0.43427	0.54855	0.894994	2030	3	-1.4007
CHST5	8	0.11152	0.28038	0.99474	943	5	-0.87876	0.1433	0.1882	0.614413	1041	3	-0.87876
IDO1	8	0.11168	0.28038	0.99474	944	4	0.8955	0.062759	0.087265	0.484915	598	4	0.8955
ADIPOR1	9	0.11185	0.28918	0.998886	945	4	-0.66305	0.37543	0.45652	0.828344	1902	4	-0.66305
PI4K2B	9	0.11185	0.28918	0.998886	946	6	-1.1903	0.43976	0.52787	0.872475	2036	2	-1.1903
COX17	6	0.11191	0.25943	0.99474	947	2	0.81157	0.30689	0.37815	0.766715	1682	3	0.81157
CRYZ	8	0.11227	0.28095	0.99474	948	6	-0.97073	0.98986	0.98618	1	2949	0	-0.97073
NDUFA2	8	0.11232	0.28238	0.99474	949	5	-1.5563	0.14193	0.1873	0.614413	1033	3	-1.5563
COX8C	9	0.1124	0.28918	0.998886	950	6	-1.0769	0.86894	0.88421	1	2764	2	-1.0769
ABHD13	8	0.11261	0.28409	0.995343	951	5	-1.1548	0.58537	0.65971	0.963808	2351	2	-1.1548
ABCB10	8	0.11271	0.28563	0.997651	952	5	-1.3516	0.28283	0.35234	0.745872	1625	3	-1.3516
ABCA12	8	0.11293	0.28563	0.997651	953	3	1.6303	0.16674	0.22241	0.654031	1159	4	1.6303
SLCO2A1	10	0.11349	0.30736	1	954	6	-1.3146	0.9517	0.95853	1	2892	2	-1.3146
ETFA	9	0.11415	0.28999	1	955	5	-1.3144	0.13696	0.18157	0.614413	1007	4	-1.3144
SLC35D2	9	0.11436	0.29097	1	956	6	-1.5439	0.27311	0.35518	0.748189	1563	2	-1.5439
NQO1	8	0.11493	0.28637	0.998231	957	4	-0.3826	0.35027	0.42097	0.799653	1811	2	-0.3826
ADHFE1	10	0.11498	0.31013	1	958	7	-0.96404	0.90589	0.91954	1	2806	2	-0.96404
SLC45A1	9	0.11527	0.29273	1	959	6	-0.88332	0.076312	0.094728	0.499444	669	2	-0.88332
ACLY	8	0.11532	0.28638	0.998231	960	6	-1.0744	0.69119	0.75869	1	2511	2	-1.0744
PGP	9	0.11535	0.29273	1	961	4	0.27362	0.49691	0.5962	0.921769	2172	4	0.27362
SLC16A7	6	0.11555	0.26322	0.99474	962	2	0.61763	0.17566	0.23019	0.659019	1187	3	0.61763
KCNJ10	5	0.1162	0.2468	0.986801	963	4	-1.7439	0.94019	0.92795	1	2850	0	-1.7439
ABCA2	10	0.11626	0.31164	1	964	6	-1.3985	0.84393	0.888	1	2746	2	-1.3985
SLC38A1	7	0.11653	0.26432	0.99474	965	5	-1.3443	0.68708	0.74112	1	2507	2	-1.3443
HS3ST1	7	0.11653	0.26432	0.99474	966	4	-0.62124	0.10851	0.14652	0.568629	875	2	-0.62124
GLDC	5	0.11654	0.24947	0.991795	967	2	3.2892	0.097693	0.12777	0.551503	817	3	3.2892
SLCO4A1	3	0.11662	0.2263	0.970979	968	2	-0.68063	0.072264	0.085367	0.481405	651	1	-0.68063
SI	6	0.1177	0.26539	0.99474	969	2	1.491	0.45047	0.54032	0.888276	2089	3	1.491
NMNAT1	10	0.11788	0.31376	1	970	5	-0.38769	0.35054	0.44578	0.81527	1814	4	-0.38769
PGD	9	0.11792	0.29659	1	971	4	1.561	0.056259	0.080489	0.474208	558	5	1.561
ATP8B1	8	0.11793	0.29288	1	972	5	-1.2729	0.37666	0.46647	0.833887	1906	2	-1.2729
ATP13A4	6	0.11846	0.26539	0.99474	973	4	-0.94564	0.056409	0.075727	0.471202	559	2	-0.94564
SLC35C2	8	0.11876	0.29288	1	974	5	-1.2526	0.37033	0.46343	0.832738	1864	3	-1.2526
CHRNB3	9	0.11889	0.3024	1	975	6	-1.2603	0.52487	0.63156	0.945545	2221	3	-1.2603
DUS1L	7	0.11902	0.26786	0.99474	976	3	-1.1156	0.47938	0.5618	0.905416	2151	2	-1.1156
ABCC8	8	0.11915	0.29288	1	977	3	0.088865	0.1433	0.1882	0.614413	1039	5	0.088865
UROC1	9	0.11919	0.30308	1	978	6	-0.77619	0.28199	0.3674	0.761423	1622	3	-0.77619
SLC6A1	10	0.11924	0.31698	1	979	6	-0.99687	0.0012523	0.0011642	0.170982	23	4	-0.99687
AMDHD2	8	0.11925	0.29406	1	980	5	-1.6262	0.64844	0.71327	0.985278	2457	3	-1.6262
ASPHD2	8	0.11941	0.29406	1	981	4	-1.4077	0.17018	0.22667	0.65665	1171	2	-1.4077
DUT	7	0.11941	0.26787	0.99474	982	4	-1.125	0.13881	0.18847	0.614413	1014	3	-1.125
TKTL1	6	0.11954	0.26629	0.99474	983	3	-0.12355	0.76469	0.78964	1	2626	2	-0.12355
ARSB	9	0.11968	0.30309	1	984	5	-0.906	0.054874	0.078324	0.471202	544	3	-0.906
PPARD	8	0.11972	0.29406	1	985	6	-0.35156	0.67146	0.74073	1	2496	2	-0.35156
B4GALNT1	6	0.11977	0.26629	0.99474	986	4	-1.5111	0.065036	0.082706	0.475007	609	2	-1.5111
AKR1B10	9	0.11988	0.30309	1	987	5	-1.2099	0.42516	0.52078	0.865991	2015	3	-1.2099
NDUFS5	7	0.12024	0.26971	0.99474	988	4	-0.5277	0.018372	0.020824	0.313065	206	2	-0.5277
PLCD3	8	0.12034	0.29463	1	989	5	-1.5111	0.12564	0.15867	0.583685	958	3	-1.5111
DAK	7	0.12119	0.27326	0.99474	990	3	3.679	0.0010647	0.00085184	0.157113	17	4	3.679
GLB1L	8	0.12151	0.2965	1	991	5	-1.452	0.15326	0.20559	0.636719	1087	2	-1.452
IL4I1	8	0.12163	0.2965	1	992	6	-1.0748	0.79462	0.82561	1	2663	1	-1.0748
UGT3A2	8	0.12173	0.2965	1	993	3	1.5897	0.039134	0.040959	0.361922	399	4	1.5897
CA9	8	0.12184	0.29718	1	994	5	-1.2419	0.66959	0.73539	1	2494	3	-1.2419
STEAP3	9	0.12216	0.30589	1	995	5	-1.604	0.91479	0.91939	1	2822	2	-1.604
SLC22A20	9	0.1225	0.30589	1	996	6	-1.0315	0.72072	0.77728	1	2541	3	-1.0315
PYCR1	7	0.12266	0.2742	0.99474	997	5	-1.2484	0.94669	0.9227	1	2870	1	-1.2484
AGPAT1	8	0.1229	0.29718	1	998	4	0.30524	0.19799	0.26711	0.680306	1288	4	0.30524
AK8	10	0.12296	0.32553	1	999	5	1.442	0.02207	0.022707	0.313065	243	5	1.442
SLC9C1	5	0.12363	0.2734	0.99474	1000	3	-1.5714	0.44829	0.49173	0.849275	2053	2	-1.5714
NDUFA6	8	0.12394	0.29879	1	1001	4	-0.53492	0.24534	0.30473	0.712774	1467	3	-0.53492
UGT1A8	2	0.12433	0.17461	0.949854	1002	2	-1.5871	0.87567	0.88529	1	2773	0	-1.5871
TMCO3	9	0.12456	0.3059	1	1003	6	-1.2162	0.77603	0.83033	1	2643	2	-1.2162
AOC3	9	0.12489	0.3059	1	1004	5	-1.3869	0.0032256	0.0028216	0.193069	51	4	-1.3869
TP53I3	10	0.12524	0.33283	1	1005	7	-1.0336	0.9052	0.91315	1	2801	1	-1.0336
GABRA4	8	0.12542	0.30162	1	1006	6	-0.030819	0.92193	0.92059	1	2833	1	-0.030819
ACADL	4	0.12562	0.2436	0.986801	1007	2	0.87908	0.23961	0.29004	0.707554	1450	2	0.87908
CACNA2D1	5	0.12585	0.27719	0.99474	1008	3	-1.6424	0.0037815	0.0035332	0.208518	61	2	-1.6424
ARSD	8	0.12609	0.3049	1	1009	6	-1.4015	0.51655	0.60272	0.928485	2207	2	-1.4015
ACSM3	7	0.12611	0.27962	0.99474	1010	4	-1.4698	0.44971	0.52243	0.865991	2061	3	-1.4698
GDE1	6	0.12632	0.27608	0.99474	1011	4	-1.264	0.39368	0.45737	0.828344	1941	2	-1.264
DOLPP1	10	0.12634	0.33408	1	1012	7	-1.3523	0.24709	0.33728	0.731468	1475	3	-1.3523
HTR3A	10	0.12634	0.33408	1	1013	7	-0.3195	0.0089331	0.0081264	0.260105	114	3	-0.3195
MPI	5	0.12683	0.27806	0.99474	1014	3	-1.3489	0.31413	0.38844	0.777103	1703	2	-1.3489
SLC24A4	10	0.12695	0.33578	1	1015	5	-0.65315	0.46486	0.5691	0.907756	2120	4	-0.65315
BBOX1	10	0.12722	0.33578	1	1016	7	-0.74744	0.5003	0.61181	0.93493	2180	2	-0.74744
DUS4L	10	0.12728	0.33578	1	1017	7	-1.1751	0.99321	0.98424	1	2961	1	-1.1751
SLC8A2	9	0.12738	0.30902	1	1018	6	-1.4014	0.54078	0.64568	0.957195	2243	3	-1.4014
SDR42E1	7	0.12741	0.28919	0.998886	1019	1	0.5762	0.25792	0.32642	0.721569	1507	4	0.5762
POMT1	8	0.12767	0.30943	1	1020	3	0.89215	0.56702	0.65571	0.961893	2314	3	0.89215
ATP6V0D2	9	0.12785	0.31216	1	1021	2	3.0372	0.01844	0.019456	0.310483	208	6	3.0372
FTCD	8	0.12802	0.30943	1	1022	4	-0.18283	0.17635	0.23796	0.659019	1192	4	-0.18283
ENPP7	5	0.12811	0.28124	0.99474	1023	4	-1.2193	0.21243	0.2463	0.665935	1337	1	-1.2193
ANKRD23	5	0.12823	0.28124	0.99474	1024	3	-1.3108	0.77657	0.76344	1	2644	1	-1.3108
NAT10	8	0.12841	0.30943	1	1025	4	0.67063	0.041926	0.060955	0.444914	427	4	0.67063
NDUFA7	6	0.12867	0.28066	0.99474	1026	3	0.81216	0.14902	0.18796	0.614413	1073	3	0.81216
ATP6V0E1	10	0.12885	0.33654	1	1027	6	-0.48128	0.11363	0.15384	0.581855	906	4	-0.48128
GRID2	8	0.12898	0.30944	1	1028	4	-0.74879	0.75726	0.80886	1	2617	2	-0.74879
NMNAT2	9	0.12912	0.31216	1	1029	6	-1.0332	0.32898	0.41042	0.795181	1736	3	-1.0332
SLC14A2	9	0.12923	0.31216	1	1030	4	0.84078	0.14256	0.18577	0.614413	1037	5	0.84078
BCAT1	9	0.12945	0.31216	1	1031	4	1.3687	0.62775	0.69939	0.982761	2417	3	1.3687
ALG10	9	0.12966	0.31216	1	1032	6	-0.89426	0.08246	0.10532	0.515028	717	3	-0.89426
CA7	8	0.12973	0.31027	1	1033	5	-1.2762	0.12053	0.15867	0.583685	937	3	-1.2762
ACER2	9	0.13016	0.31304	1	1034	5	-0.35724	0.04603	0.063006	0.444914	467	2	-0.35724
SLC23A3	5	0.13038	0.28286	0.99474	1035	4	-1.4694	0.87681	0.83637	1	2777	1	-1.4694
HYAL1	9	0.13046	0.31411	1	1036	5	-0.85156	0.22051	0.28395	0.701281	1375	4	-0.85156
TXNIP	9	0.1306	0.31411	1	1037	6	-0.99143	0.73521	0.78779	1	2565	3	-0.99143
ABCC2	7	0.13064	0.3011	1	1038	2	0.84078	0.017292	0.019589	0.310483	196	4	0.84078
HS6ST3	8	0.13215	0.3134	1	1039	5	-1.5288	0.81901	0.83758	1	2721	2	-1.5288
TREH	7	0.13229	0.30713	1	1040	3	0.051882	0.65989	0.71552	0.986027	2476	2	0.051882
CYP1A1	4	0.13239	0.24716	0.986801	1041	3	-1.3033	0.21019	0.25425	0.674822	1331	1	-1.3033
CEL	8	0.13244	0.3134	1	1042	6	-1.4388	0.72337	0.77666	1	2547	2	-1.4388
KCNH3	4	0.13254	0.24716	0.986801	1043	3	-1.6263	0.50401	0.53232	0.878555	2192	1	-1.6263
DAD1	6	0.1326	0.28291	0.99474	1044	3	-1.1264	0.1849	0.24305	0.663995	1234	3	-1.1264
SLC9A7	7	0.1326	0.30831	1	1045	2	1.561	0.046539	0.058272	0.444914	471	4	1.561
FASN	2	0.13262	0.18156	0.949854	1046	1	-0.58484	0.56726	0.50749	0.863987	2315	1	-0.58484
CYP2C8	5	0.13268	0.2845	0.995743	1047	2	2.4521	0.16724	0.20091	0.630365	1160	3	2.4521
CATSPER2	9	0.13343	0.31726	1	1048	6	-1.1462	0.90963	0.91435	1	2813	2	-1.1462
SLC39A2	8	0.13346	0.31707	1	1049	5	-1.427	0.81901	0.83758	1	2714	2	-1.427
NOX1	9	0.13387	0.31813	1	1050	5	-1.5836	0.18574	0.24268	0.663995	1236	3	-1.5836
BDH2	8	0.13391	0.31775	1	1051	4	-0.15843	0.40088	0.50099	0.856586	1966	4	-0.15843
GALNTL6	7	0.1341	0.31057	1	1052	5	-1.6163	0.97563	0.96368	1	2916	0	-1.6163
SLC23A1	3	0.1346	0.24031	0.986294	1053	2	-1.7892	0.71533	0.65659	0.961893	2535	1	-1.7892
ADA	10	0.13476	0.3442	1	1054	5	0.0010784	0.18655	0.25557	0.674822	1240	4	0.0010784
GPD2	10	0.13507	0.3442	1	1055	4	0.90756	0.039438	0.040508	0.360152	403	5	0.90756
POFUT1	9	0.13591	0.32144	1	1056	5	-1.4364	0.27764	0.35873	0.752879	1608	2	-1.4364
FMO2	9	0.13632	0.32281	1	1057	6	-1.557	0.3669	0.42921	0.809467	1846	3	-1.557
SLC30A9	7	0.13637	0.31057	1	1058	5	-1.549	0.46194	0.54552	0.892611	2112	2	-1.549
CYP4X1	8	0.13662	0.3208	1	1059	5	-1.2834	0.56052	0.65441	0.961893	2307	2	-1.2834
ALAD	7	0.13681	0.31057	1	1060	2	2.3977	0.015078	0.017233	0.303391	182	5	2.3977
KCNB1	7	0.13705	0.31057	1	1061	5	-0.71235	0.74922	0.76963	1	2591	1	-0.71235
P2RX6	9	0.13712	0.32282	1	1062	5	-1.2462	0.52866	0.63428	0.945545	2228	2	-1.2462
GADL1	8	0.13718	0.3208	1	1063	5	-1.4224	0.64844	0.71327	0.985278	2461	3	-1.4224
KDM5B	10	0.13722	0.34846	1	1064	5	-0.6133	0.08467	0.10474	0.515028	726	3	-0.6133
LDHA	9	0.13745	0.32416	1	1065	5	-1.4132	0.71179	0.7668	1	2531	3	-1.4132
DGAT2	9	0.13758	0.32563	1	1066	5	-1.6262	0.58414	0.68023	0.973513	2347	2	-1.6262
GLRA1	9	0.1378	0.32684	1	1067	6	-1.1156	0.98707	0.97321	1	2943	1	-1.1156
HEPHL1	10	0.13784	0.34919	1	1068	7	-0.67045	0.74853	0.81327	1	2589	2	-0.67045
GDPD5	7	0.13787	0.31285	1	1069	3	0.84078	0.063044	0.080063	0.474208	601	4	0.84078
PON1	10	0.13789	0.34919	1	1070	5	0.33413	0.27147	0.34679	0.73915	1556	4	0.33413
SLC35A5	9	0.13796	0.32808	1	1071	4	0.22405	0.030025	0.036149	0.352584	332	3	0.22405
CYP7A1	6	0.13854	0.28814	0.998886	1072	4	-1.5744	0.24173	0.2963	0.708765	1455	2	-1.5744
ATP13A5	7	0.13858	0.31285	1	1073	5	-1.1212	0.9279	0.91475	1	2839	1	-1.1212
SOD1	6	0.13862	0.28814	0.998886	1074	2	0.022358	0.94491	0.91044	1	2858	1	0.022358
CLIC4	7	0.13921	0.31553	1	1075	4	-1.5263	0.73938	0.76579	1	2576	1	-1.5263
SLC39A9	6	0.13934	0.2958	1	1076	3	-0.20376	0.33718	0.4149	0.795181	1762	3	-0.20376
PGAM1	8	0.13958	0.32415	1	1077	3	3.5535	0.022596	0.025204	0.318816	261	5	3.5535
CLIC5	9	0.13959	0.33064	1	1078	4	0.38823	0.31009	0.38298	0.770431	1692	2	0.38823
SLC2A8	8	0.13988	0.32415	1	1079	4	-0.29437	0.026516	0.029502	0.32653	302	4	-0.29437
SLC7A3	9	0.13999	0.33191	1	1080	5	-0.94635	0.20908	0.26881	0.683599	1326	4	-0.94635
PIGP	9	0.14021	0.33191	1	1081	6	-1.0819	0.40054	0.48367	0.847036	1965	2	-1.0819
ARSK	8	0.1406	0.32489	1	1082	3	1.6185	0.0732	0.098144	0.504675	654	4	1.6185
ABCF3	9	0.14087	0.33343	1	1083	4	1.561	0.053036	0.077977	0.471202	541	5	1.561
KDM5A	7	0.14097	0.31838	1	1084	2	2.0391	0.069927	0.093273	0.498085	640	5	2.0391
MFSD7	6	0.14125	0.30112	1	1085	4	-1.1925	0.79752	0.80924	1	2668	1	-1.1925
CD36	7	0.14147	0.31838	1	1086	4	-0.54215	0.44971	0.52243	0.865991	2065	3	-0.54215
PLCL1	8	0.14186	0.32569	1	1087	5	-1.3554	0.067027	0.091199	0.491611	623	3	-1.3554
PLD6	6	0.14205	0.30112	1	1088	3	-0.29758	0.58574	0.6429	0.953901	2352	2	-0.29758
MVD	5	0.14206	0.29783	1	1089	3	-1.512	0.070426	0.09058	0.4911	643	2	-1.512
PANK3	8	0.14234	0.32569	1	1090	5	-0.8065	0.083953	0.10583	0.515139	722	2	-0.8065
MAT2B	7	0.14266	0.32081	1	1091	4	-0.82091	0.35325	0.44251	0.81527	1821	3	-0.82091
BHMT	6	0.14305	0.3033	1	1092	4	-1.3746	0.33032	0.39975	0.786336	1745	2	-1.3746
SLC43A1	5	0.14336	0.29783	1	1093	3	-0.15061	0.733	0.73105	1	2555	1	-0.15061
HSD17B6	9	0.1435	0.33758	1	1094	5	-0.66305	0.47492	0.57678	0.910004	2138	4	-0.66305
ECHS1	7	0.14399	0.32794	1	1095	3	3.6119	0.042661	0.05504	0.436223	438	4	3.6119
SLC26A11	6	0.1441	0.3033	1	1096	3	0.1788	0.025055	0.024787	0.318816	286	3	0.1788
ABHD4	9	0.14432	0.33758	1	1097	6	-0.8927	0.12934	0.17799	0.609262	978	3	-0.8927
ADCY9	8	0.14454	0.33536	1	1098	4	-0.73857	0.64844	0.71327	0.985278	2464	3	-0.73857
GALNT4	7	0.14479	0.32972	1	1099	5	-1.4396	0.40167	0.4926	0.849275	1967	1	-1.4396
SRD5A1	8	0.14515	0.34338	1	1100	3	3.5439	0.01733	0.018273	0.303391	198	5	3.5439
ATP8A1	8	0.14556	0.34415	1	1101	5	-0.96897	0.45935	0.56866	0.907756	2103	2	-0.96897
C1QTNF3	9	0.14558	0.33758	1	1102	6	-0.9983	0.59086	0.68084	0.973513	2356	3	-0.9983
B3GNT7	7	0.14575	0.33116	1	1103	4	-1.5578	0.38118	0.48586	0.848961	1915	2	-1.5578
KCTD14	9	0.14586	0.33758	1	1104	6	-1.4447	0.88013	0.89411	1	2782	1	-1.4447
SLC25A34	9	0.14586	0.33758	1	1105	6	-1.4729	0.28199	0.3674	0.761423	1621	3	-1.4729
SLCO1A2	7	0.14611	0.33117	1	1106	4	-1.7187	0.54295	0.61807	0.936957	2249	3	-1.7187
PIK3R5	4	0.14625	0.27012	0.99474	1107	3	-1.6279	0.69848	0.67068	0.968803	2518	1	-1.6279
KCNG2	7	0.14628	0.33117	1	1108	4	-1.1384	0.75259	0.7803	1	2605	2	-1.1384
SLC25A36	10	0.14632	0.35629	1	1109	5	-0.54053	0.90589	0.91954	1	2807	2	-0.54053
ALOXE3	10	0.14641	0.3563	1	1110	6	-0.6677	0.16868	0.24994	0.673677	1167	4	-0.6677
B3GNT3	9	0.14664	0.33758	1	1111	4	0.55337	0.37155	0.44265	0.81527	1887	4	0.55337
ACAD8	7	0.1469	0.33213	1	1112	2	0.45358	0.44971	0.52243	0.865991	2059	3	0.45358
PTDSS2	8	0.14724	0.34589	1	1113	4	-0.85157	0.90909	0.91613	1	2809	1	-0.85157
SLC24A3	9	0.14738	0.33914	1	1114	4	2.0391	0.11699	0.17328	0.602186	922	5	2.0391
ENTPD3	7	0.14743	0.33303	1	1115	4	-1.5501	0.38249	0.49063	0.849275	1918	3	-1.5501
EPX	7	0.14789	0.33303	1	1116	5	-1.5718	0.91498	0.90241	1	2823	1	-1.5718
APOC1	8	0.14799	0.34691	1	1117	2	0.83927	0.27699	0.32864	0.721569	1594	4	0.83927
GFPT1	5	0.14828	0.30968	1	1118	3	-1.3437	0.48097	0.54053	0.888276	2157	2	-1.3437
A1CF	7	0.14863	0.33403	1	1119	3	-0.18879	0.21332	0.26371	0.677952	1341	2	-0.18879
ENPP3	8	0.14872	0.34691	1	1120	4	-0.41737	0.24998	0.30598	0.712774	1479	3	-0.41737
CLIC6	6	0.14934	0.30659	1	1121	3	-0.14839	0.53154	0.59367	0.9186	2234	2	-0.14839
ATP13A2	7	0.14981	0.33683	1	1122	4	-1.041	0.17855	0.22359	0.65473	1200	3	-1.041
CACNG2	6	0.14999	0.30886	1	1123	4	-1.5122	0.64068	0.67591	0.972522	2436	1	-1.5122
RDH8	9	0.15069	0.34242	1	1124	4	0.84078	0.15751	0.20635	0.636719	1105	4	0.84078
MOGAT2	9	0.1507	0.34242	1	1125	4	0.3623	0.75881	0.81425	1	2619	3	0.3623
MBOAT1	9	0.15079	0.34242	1	1126	5	-0.064627	0.30177	0.37697	0.766715	1670	3	-0.064627
GPAM	7	0.15123	0.33842	1	1127	5	-0.8773	0.29989	0.37043	0.761423	1665	2	-0.8773
ADH4	10	0.15145	0.36398	1	1128	6	-0.70616	0.17946	0.25237	0.674649	1204	3	-0.70616
UGGT2	7	0.15162	0.33842	1	1129	5	-0.69517	0.32683	0.39449	0.779639	1725	2	-0.69517
NADSYN1	9	0.15176	0.34389	1	1130	5	-1.4078	0.73521	0.78779	1	2566	3	-1.4078
APOBR	8	0.15191	0.35082	1	1131	5	-1.1072	0.28662	0.36742	0.761423	1634	3	-1.1072
SLC27A2	6	0.15214	0.30886	1	1132	3	-1.4084	0.47224	0.56368	0.905416	2132	2	-1.4084
ABCC5	8	0.15225	0.35082	1	1133	5	-1.3272	0.37264	0.4649	0.832738	1894	2	-1.3272
ENO2	8	0.15276	0.35082	1	1134	5	-0.87884	0.34531	0.41707	0.796673	1799	2	-0.87884
LGSN	6	0.15348	0.30886	1	1135	4	-1.1691	0.18641	0.24306	0.663995	1238	2	-1.1691
SMPD4	7	0.15376	0.34034	1	1136	4	-1.1524	0.010706	0.010573	0.273866	135	3	-1.1524
ADCY1	9	0.15434	0.34894	1	1137	5	-1.4038	0.1829	0.23895	0.659019	1218	4	-1.4038
PNLIP	7	0.15477	0.34153	1	1138	4	-1.1286	0.014621	0.015207	0.303391	174	3	-1.1286
SLC6A3	10	0.15483	0.36719	1	1139	7	-0.33302	0.078793	0.10366	0.514988	687	3	-0.33302
SARDH	7	0.15499	0.34153	1	1140	2	1.5866	0.10033	0.13923	0.565203	833	4	1.5866
NIT1	8	0.15503	0.35176	1	1141	5	-1.2769	0.57849	0.657	0.961893	2335	2	-1.2769
LDHD	8	0.15511	0.35176	1	1142	4	-0.71546	0.55335	0.63644	0.945545	2274	3	-0.71546
MAN1A1	7	0.15531	0.34153	1	1143	4	-0.32301	0.44971	0.52243	0.865991	2079	3	-0.32301
ATP2B2	6	0.15535	0.31001	1	1144	3	1.6356	0.075621	0.10845	0.521185	666	3	1.6356
EXT2	8	0.15538	0.35176	1	1145	4	0.015062	0.016667	0.017819	0.303391	190	2	0.015062
CBR1	9	0.15539	0.34979	1	1146	6	-0.91329	0.068381	0.084847	0.4797	630	2	-0.91329
HMGCS1	5	0.15542	0.32784	1	1147	2	2.0391	0.078729	0.1022	0.514729	686	3	2.0391
ATP6V1A	6	0.15545	0.31001	1	1148	2	0.84078	0.1091	0.14543	0.568629	881	4	0.84078
GALT	4	0.15581	0.2836	0.99474	1149	3	-1.0514	0.47995	0.50607	0.862685	2155	1	-1.0514
ADCY5	5	0.15589	0.32784	1	1150	1	2.6846	0.017833	0.017455	0.303391	204	4	2.6846
SCN4B	8	0.15603	0.35262	1	1151	3	0.897	0.27699	0.32864	0.721569	1606	4	0.897
ENOSF1	9	0.15633	0.35269	1	1152	6	-1.1783	0.49086	0.59151	0.916175	2166	3	-1.1783
CYB561A3	4	0.15636	0.2836	0.99474	1153	2	-0.73737	0.91337	0.89547	1	2819	0	-0.73737
NDUFA5	7	0.1564	0.3442	1	1154	3	0.012149	0.32305	0.39291	0.778627	1719	2	0.012149
NPC1	10	0.15677	0.3672	1	1155	7	-0.79445	0.594	0.68409	0.976586	2359	2	-0.79445
ERO1L	10	0.15677	0.3672	1	1156	7	-1.36	0.11266	0.15059	0.572745	896	2	-1.36
ACSL5	5	0.15679	0.33123	1	1157	4	-0.92977	0.90035	0.84994	1	2799	1	-0.92977
GLT8D2	8	0.15715	0.35262	1	1158	4	0.30374	0.79746	0.82561	1	2667	2	0.30374
NEU1	7	0.15716	0.34571	1	1159	4	-0.82159	0.351	0.43745	0.81527	1815	3	-0.82159
MFSD1	8	0.15744	0.35262	1	1160	4	0.37663	0.10684	0.14909	0.568629	862	4	0.37663
MSRB3	7	0.15752	0.34737	1	1161	5	-1.5654	0.31984	0.39291	0.778627	1713	2	-1.5654
CHRNA2	8	0.15758	0.35262	1	1162	4	-0.79573	0.55335	0.63644	0.945545	2272	3	-0.79573
CACNG1	8	0.15765	0.35262	1	1163	5	-1.0168	0.34734	0.42097	0.799653	1805	1	-1.0168
BCKDHA	8	0.15774	0.35262	1	1164	3	2.0604	0.097296	0.13859	0.564763	802	5	2.0604
MAN2C1	4	0.15805	0.28794	0.998886	1165	3	-1.483	0.85522	0.79782	1	2750	1	-1.483
SMPD1	6	0.15827	0.31213	1	1166	3	-0.28957	0.30703	0.37815	0.766715	1684	2	-0.28957
ABHD11	7	0.15835	0.35002	1	1167	5	-0.77619	0.040631	0.054398	0.43404	415	2	-0.77619
APOL1	7	0.15835	0.35002	1	1168	5	-1.1156	0.54927	0.63259	0.945545	2264	1	-1.1156
ALG9	7	0.15873	0.35092	1	1169	4	-0.2049	0.82941	0.83916	1	2729	2	-0.2049
SLC17A6	9	0.15874	0.35779	1	1170	4	1.5345	0.17591	0.2288	0.657585	1188	4	1.5345
HS2ST1	7	0.15874	0.35092	1	1171	4	-1.5154	0.09566	0.13429	0.564763	790	3	-1.5154
SMPDL3B	8	0.15875	0.35262	1	1172	2	1.561	0.03167	0.032374	0.336499	340	5	1.561
UQCRB	9	0.1588	0.35779	1	1173	6	-0.66131	0.99152	0.98584	1	2957	0	-0.66131
FLAD1	9	0.1588	0.35779	1	1174	4	-0.66305	0.028763	0.03551	0.352584	324	5	-0.66305
ST3GAL4	5	0.15899	0.33459	1	1175	4	-1.7543	0.87681	0.83637	1	2776	1	-1.7543
SLC12A4	7	0.15899	0.35092	1	1176	3	0.84078	0.18714	0.23811	0.659019	1251	4	0.84078
CPT2	7	0.15952	0.35092	1	1177	2	2.3977	0.050564	0.064261	0.444914	510	5	2.3977
GOT2	9	0.15974	0.36028	1	1178	2	2.4596	0.021465	0.02372	0.316851	240	6	2.4596
SLC10A5	7	0.15988	0.35092	1	1179	3	1.2222	0.052699	0.068467	0.452435	539	3	1.2222
MGST3	9	0.15994	0.36029	1	1180	6	-1.3002	0.48257	0.5854	0.915416	2159	2	-1.3002
CACNG8	6	0.16003	0.31507	1	1181	3	-0.50132	0.33718	0.4149	0.795181	1771	3	-0.50132
ABCE1	7	0.16005	0.35752	1	1182	3	1.561	0.076698	0.099327	0.508975	670	4	1.561
CHSY1	9	0.16007	0.36029	1	1183	5	-0.24092	0.27706	0.35873	0.752879	1607	3	-0.24092
ANGPTL4	6	0.16015	0.31507	1	1184	4	-1.4571	0.78297	0.80025	1	2653	1	-1.4571
PXDNL	6	0.16018	0.31507	1	1185	4	-1.1303	0.36051	0.43754	0.81527	1830	2	-1.1303
GCNT2	9	0.16082	0.36864	1	1186	5	-1.0016	0.43345	0.52616	0.870075	2029	3	-1.0016
APOA2	9	0.16122	0.37107	1	1187	6	-0.61268	0.022384	0.02494	0.318816	246	3	-0.61268
NUDT22	5	0.1614	0.33918	1	1188	4	-0.17551	0.94751	0.9334	1	2883	0	-0.17551
SLC37A3	10	0.16149	0.37073	1	1189	4	0.16765	0.026302	0.030231	0.32653	300	4	0.16765
NDUFA12	9	0.16159	0.37907	1	1190	5	-1.4053	0.1829	0.23895	0.659019	1216	4	-1.4053
AGA	7	0.16185	0.35752	1	1191	4	-1.3871	0.71594	0.75347	1	2537	2	-1.3871
ACAA1	7	0.16192	0.35851	1	1192	5	-1.5002	0.73938	0.76579	1	2575	1	-1.5002
SYNJ2	5	0.16202	0.34294	1	1193	2	2.0391	0.0080892	0.0077475	0.255093	102	3	2.0391
SLC7A6	6	0.16219	0.31922	1	1194	1	1.1619	0.24629	0.30091	0.712486	1472	3	1.1619
PNPLA5	6	0.16236	0.31922	1	1195	4	-1.5139	0.031922	0.042738	0.366571	348	2	-1.5139
MLXIP	7	0.16236	0.35852	1	1196	3	0.68814	0.44971	0.52243	0.865991	2081	3	0.68814
DCT	6	0.16242	0.31922	1	1197	2	0.93128	0.88367	0.86819	1	2784	1	0.93128
CLCA2	6	0.16249	0.31922	1	1198	3	-0.20394	0.32154	0.38834	0.777103	1716	3	-0.20394
ST3GAL2	10	0.16302	0.37073	1	1199	5	-0.27392	0.45664	0.55433	0.898766	2101	4	-0.27392
NDST4	10	0.16356	0.37356	1	1200	5	0.032295	0.39777	0.49367	0.849275	1954	4	0.032295
C3	7	0.16384	0.36122	1	1201	3	0.38823	0.074039	0.097348	0.504119	661	3	0.38823
ABCG2	8	0.16398	0.36478	1	1202	4	-0.1579	0.20976	0.28556	0.703209	1328	3	-0.1579
SLC39A1	8	0.16436	0.36479	1	1203	5	-1.2299	0.45243	0.56292	0.905416	2094	2	-1.2299
SULT1A1	7	0.16482	0.36122	1	1204	4	-1.3372	0.41394	0.49701	0.851919	1990	2	-1.3372
PDE4D	8	0.1654	0.36576	1	1205	5	-1.3974	0.94839	0.94092	1	2885	1	-1.3974
LIAS	8	0.16547	0.36576	1	1206	5	-1.103	0.55335	0.63644	0.945545	2287	3	-1.103
HIF1A	9	0.16548	0.38355	1	1207	2	0.84078	0.15878	0.21567	0.638601	1112	5	0.84078
GPT2	6	0.16571	0.32192	1	1208	3	-0.57568	0.95055	0.92116	1	2889	1	-0.57568
ANKH	9	0.16587	0.38355	1	1209	6	-0.37431	0.64425	0.71255	0.985278	2441	3	-0.37431
SFXN2	9	0.16593	0.38355	1	1210	6	-0.47632	0.61013	0.69556	0.980608	2384	3	-0.47632
PIK3R4	8	0.16601	0.36576	1	1211	4	-0.042585	0.12053	0.15867	0.583685	936	4	-0.042585
CACNA1S	7	0.16602	0.36122	1	1212	3	1.4935	0.15997	0.20892	0.636719	1128	3	1.4935
TH	7	0.16602	0.36122	1	1213	2	2.7212	0.10386	0.14002	0.565203	845	4	2.7212
SLC4A1AP	8	0.16634	0.36827	1	1214	4	0.066572	0.082829	0.10583	0.515139	719	3	0.066572
PIGB	7	0.1664	0.36209	1	1215	4	-1.5063	0.48524	0.5618	0.905416	2161	2	-1.5063
CYP2F1	6	0.16653	0.32336	1	1216	3	-0.21893	0.3353	0.40131	0.787217	1753	2	-0.21893
AQP5	10	0.1667	0.37908	1	1217	5	-0.38751	0.46486	0.5691	0.907756	2121	4	-0.38751
ENTPD4	8	0.16725	0.36827	1	1218	4	-0.61259	0.31237	0.38472	0.772367	1697	3	-0.61259
DGKZ	7	0.1677	0.36209	1	1219	5	-1.3144	0.49025	0.56336	0.905416	2165	2	-1.3144
SCN4A	6	0.16773	0.32586	1	1220	4	-1.4989	0.22889	0.28506	0.703209	1411	1	-1.4989
LSR	8	0.16835	0.36827	1	1221	4	-0.018382	0.02483	0.026942	0.326192	281	4	-0.018382
GPX1	7	0.16861	0.36302	1	1222	3	0.10183	0.2741	0.3409	0.733448	1568	2	0.10183
SLC24A2	9	0.16871	0.38934	1	1223	4	0.57085	0.051654	0.077974	0.471202	529	4	0.57085
ACOT8	9	0.16876	0.38934	1	1224	6	-0.67618	0.46021	0.55992	0.905416	2105	3	-0.67618
LYPLAL1	8	0.16953	0.36828	1	1225	5	-1.1967	0.64844	0.71327	0.985278	2459	3	-1.1967
FADS3	5	0.1696	0.34554	1	1226	4	-0.39149	0.96493	0.96247	1	2901	0	-0.39149
NAT9	10	0.16963	0.38172	1	1227	5	1.0249	0.056825	0.084445	0.479377	562	5	1.0249
GLUL	9	0.1697	0.38992	1	1228	4	0.84078	0.15774	0.20635	0.636719	1107	4	0.84078
MCAT	7	0.1699	0.36302	1	1229	1	0.84078	0.014875	0.015845	0.303391	175	6	0.84078
PLA2G4A	6	0.17001	0.33153	1	1230	2	1.9017	0.16268	0.21366	0.638601	1144	3	1.9017
DGKH	7	0.17006	0.36302	1	1231	4	-1.4466	0.83175	0.84409	1	2733	1	-1.4466
NUDT12	8	0.17007	0.36828	1	1232	5	-1.3519	0.52698	0.6087	0.932738	2225	3	-1.3519
LHPP	7	0.1701	0.36302	1	1233	5	-1.1156	0.98926	0.98738	1	2946	0	-1.1156
ATP1A3	7	0.17034	0.36302	1	1234	5	-1.1156	0.9897	0.98738	1	2948	0	-1.1156
VAT1	8	0.17039	0.36828	1	1235	4	-0.38857	0.27699	0.32864	0.721569	1605	4	-0.38857
KCNQ5	7	0.17042	0.36425	1	1236	3	0.23914	0.10479	0.14083	0.567111	849	3	0.23914
PDE1A	5	0.17063	0.34827	1	1237	3	-1.4274	0.91933	0.88114	1	2831	1	-1.4274
PGAM5	7	0.17068	0.36425	1	1238	3	0.17961	0.44971	0.52243	0.865991	2077	3	0.17961
SULT1A3	8	0.17106	0.36828	1	1239	4	-0.32996	0.21824	0.2874	0.705028	1361	3	-0.32996
GCDH	8	0.17108	0.36935	1	1240	5	-1.0358	0.61903	0.67983	0.973513	2402	3	-1.0358
CA5A	9	0.17162	0.39343	1	1241	6	-1.359	0.38995	0.4788	0.844382	1929	2	-1.359
GRIN2D	8	0.17184	0.37021	1	1242	3	-0.072636	0.64844	0.71327	0.985278	2462	3	-0.072636
ATP13A3	8	0.17206	0.37021	1	1243	5	-1.0107	0.41221	0.52964	0.874978	1987	3	-1.0107
TPH1	10	0.17209	0.38488	1	1244	5	-0.28271	0.16845	0.24928	0.673478	1166	5	-0.28271
KCNE1L	6	0.17245	0.34115	1	1245	3	0.023217	0.47224	0.56368	0.905416	2133	2	0.023217
B3GALNT1	8	0.17249	0.37021	1	1246	3	-0.26945	0.069306	0.09508	0.499939	637	2	-0.26945
KDM2A	10	0.17269	0.38578	1	1247	5	-1.046	0.59887	0.6939	0.980608	2367	4	-1.046
ACOT11	10	0.17292	0.38578	1	1248	6	-0.32884	0.35502	0.45944	0.83077	1823	4	-0.32884
GDPD2	8	0.17294	0.37021	1	1249	5	-0.92835	0.32139	0.39163	0.778627	1715	3	-0.92835
SPHK1	6	0.17307	0.34204	1	1250	3	-0.77812	0.063303	0.08146	0.475007	603	2	-0.77812
SLC44A5	10	0.17328	0.38699	1	1251	5	0.64829	0.16049	0.22526	0.656344	1134	5	0.64829
ALG5	8	0.17387	0.37127	1	1252	3	1.6242	0.1699	0.22667	0.65665	1169	4	1.6242
POMT2	6	0.17403	0.34204	1	1253	3	0.17452	0.4466	0.53294	0.878777	2048	2	0.17452
ADC	7	0.17454	0.36769	1	1254	3	0.64073	0.089248	0.1227	0.537787	761	3	0.64073
SQLE	7	0.17471	0.36769	1	1255	5	-0.72538	0.54551	0.62759	0.945545	2258	2	-0.72538
TRPM1	6	0.17574	0.34204	1	1256	4	-1.4272	0.32809	0.39472	0.779639	1730	2	-1.4272
CHST10	8	0.17592	0.37662	1	1257	4	-0.39234	0.041972	0.061114	0.444914	429	3	-0.39234
RDH13	9	0.17595	0.39821	1	1258	3	0.84078	0.0056342	0.0061567	0.249309	76	4	0.84078
FUT2	8	0.17604	0.37662	1	1259	4	-0.22676	0.2183	0.28794	0.705028	1364	4	-0.22676
TET2	7	0.17608	0.36769	1	1260	2	0.44915	0.51022	0.58443	0.915416	2196	3	0.44915
GLYATL1	8	0.17609	0.37662	1	1261	4	-0.90641	0.2817	0.35234	0.745872	1620	4	-0.90641
SLC47A2	6	0.17616	0.34204	1	1262	4	-1.3089	0.55666	0.61374	0.936957	2303	2	-1.3089
PCCB	10	0.17623	0.39367	1	1263	5	-0.61985	0.082584	0.10474	0.515028	718	3	-0.61985
SLC2A4	8	0.17633	0.37662	1	1264	4	-0.14849	0.24959	0.30598	0.712774	1478	4	-0.14849
SLC26A10	4	0.17645	0.30593	1	1265	2	1.2294	0.20172	0.23589	0.659019	1297	2	1.2294
SRD5A2	7	0.17658	0.3697	1	1266	4	-1.299	0.17597	0.21351	0.638601	1189	3	-1.299
MAOB	10	0.17662	0.40287	1	1267	6	-1.044	0.77893	0.82953	1	2651	3	-1.044
PIGZ	9	0.17682	0.39988	1	1268	3	1.5652	0.051989	0.077974	0.471202	531	5	1.5652
DHTKD1	7	0.17685	0.3697	1	1269	4	-1.5573	0.89933	0.88909	1	2797	1	-1.5573
BST1	9	0.17694	0.39988	1	1270	5	-0.00015462	0.99597	0.99387	1	2968	0	-0.00015462
ABCF2	8	0.17705	0.37662	1	1271	5	-1.3276	0.01137	0.012992	0.291121	139	3	-1.3276
C19orf80	7	0.17736	0.37157	1	1272	4	-1.2572	0.33213	0.41603	0.796299	1750	2	-1.2572
COX6A2	8	0.1775	0.37662	1	1273	3	-0.10815	0.054929	0.075883	0.471202	545	3	-0.10815
SLC25A1	6	0.17754	0.34414	1	1274	3	-0.30028	0.035043	0.048222	0.396789	373	2	-0.30028
ABHD1	8	0.17771	0.37662	1	1275	5	-1.1047	0.39071	0.48446	0.847364	1932	2	-1.1047
ITGAV	5	0.17805	0.36314	1	1276	3	-1.5806	0.65438	0.68086	0.973513	2469	2	-1.5806
GGTLC2	8	0.17845	0.37865	1	1277	2	0.84078	0.097296	0.13859	0.564763	810	5	0.84078
SLC17A3	9	0.17857	0.40183	1	1278	4	-0.22138	0.25848	0.33266	0.72808	1508	4	-0.22138
SLC17A5	10	0.17874	0.41409	1	1279	4	1.44	0.0066886	0.0059426	0.249309	84	6	1.44
RHCG	9	0.17885	0.40184	1	1280	4	4.3783	0.010363	0.010585	0.273866	134	5	4.3783
TRPV3	6	0.17896	0.34599	1	1281	3	0.29455	0.27823	0.34529	0.736855	1612	3	0.29455
NUDT14	4	0.17899	0.30998	1	1282	1	4.7019	0.042807	0.048942	0.401535	439	3	4.7019
NPL	6	0.1791	0.34733	1	1283	3	0.75033	0.15227	0.18904	0.614514	1085	3	0.75033
GYS2	9	0.17923	0.40184	1	1284	3	1.8319	0.069079	0.086192	0.483082	636	6	1.8319
P2RX2	8	0.17932	0.37958	1	1285	4	-0.86758	0.46167	0.5709	0.909061	2111	2	-0.86758
ZACN	8	0.17937	0.37958	1	1286	3	1.9493	0.05781	0.078174	0.471202	570	5	1.9493
UPP1	9	0.17938	0.40184	1	1287	6	-1.3398	0.26203	0.33516	0.72875	1520	3	-1.3398
NSDHL	10	0.17979	0.41506	1	1288	6	-0.88654	0.71233	0.77523	1	2532	3	-0.88654
GPI	8	0.18033	0.38217	1	1289	5	-1.238	0.45345	0.56479	0.905934	2097	2	-1.238
ACHE	7	0.18077	0.37763	1	1290	4	-1.3886	0.57716	0.664	0.965305	2329	2	-1.3886
HAGHL	9	0.18086	0.40954	1	1291	1	2.0391	0.0097319	0.0097752	0.267683	127	7	2.0391
ATP5G1	8	0.18129	0.39187	1	1292	2	1.561	0.03167	0.032374	0.336499	344	6	1.561
CYP19A1	7	0.18145	0.37893	1	1293	5	-1.6363	0.37493	0.48113	0.846453	1898	1	-1.6363
CSGALNACT2	6	0.1815	0.3528	1	1294	2	1.5817	0.21086	0.25515	0.674822	1332	3	1.5817
DHDDS	1	0.18183	0.15797	0.934961	1295	1	-1.7922	0.81817	0.84203	1	2689	0	-1.7922
SLC37A2	6	0.18184	0.3528	1	1296	3	-0.66409	0.44723	0.5354	0.881519	2052	2	-0.66409
FLVCR2	6	0.1822	0.3528	1	1297	4	-1.3508	0.16051	0.21204	0.638601	1135	2	-1.3508
SLC31A2	9	0.18265	0.41232	1	1298	4	0.84078	0.11947	0.17442	0.604807	934	4	0.84078
FITM1	8	0.18274	0.39392	1	1299	4	-0.50948	0.55335	0.63644	0.945545	2286	3	-0.50948
DHRS7B	7	0.18355	0.38149	1	1300	3	1.2389	0.36073	0.45891	0.830691	1831	3	1.2389
AQP7	8	0.18367	0.39393	1	1301	4	0.10978	0.25995	0.31144	0.7146	1512	4	0.10978
FUT10	10	0.18374	0.41799	1	1302	5	0.98815	0.29059	0.35347	0.746862	1646	5	0.98815
FDFT1	9	0.18423	0.41388	1	1303	5	-1.4505	0.32898	0.41042	0.795181	1734	4	-1.4505
FDXR	7	0.18434	0.38149	1	1304	3	0.053904	0.90663	0.89355	1	2808	1	0.053904
HPGDS	10	0.18452	0.418	1	1305	5	-0.43916	0.33988	0.41847	0.798451	1780	4	-0.43916
SLC27A1	7	0.18477	0.38149	1	1306	3	-1.1156	0.75259	0.7803	1	2609	2	-1.1156
HSD17B3	8	0.18496	0.39504	1	1307	5	-1.3823	0.6308	0.70477	0.983862	2420	3	-1.3823
L2HGDH	8	0.18499	0.39504	1	1308	5	-1.3541	0.81901	0.83758	1	2717	2	-1.3541
IPMK	7	0.18514	0.38243	1	1309	4	-1.5027	0.11221	0.14835	0.568629	894	2	-1.5027
NAT1	6	0.18538	0.36101	1	1310	3	-0.63341	0.80753	0.81215	1	2678	1	-0.63341
MTHFS	10	0.18551	0.41938	1	1311	6	-0.82726	0.48247	0.60216	0.928047	2158	3	-0.82726
ATP5O	9	0.18571	0.41389	1	1312	4	0.045705	0.04073	0.043047	0.366571	420	3	0.045705
SULT2B1	10	0.1859	0.41938	1	1313	6	-0.97558	0.060603	0.089061	0.486288	585	4	-0.97558
KCND1	7	0.18629	0.38701	1	1314	4	-1.3199	0.323	0.39291	0.778627	1718	3	-1.3199
LEPREL2	9	0.18641	0.41389	1	1315	4	2.6892	0.059389	0.081743	0.475007	578	5	2.6892
SLC35A4	7	0.18642	0.38701	1	1316	5	-1.2402	0.73119	0.76202	1	2552	1	-1.2402
CHST15	7	0.18644	0.38701	1	1317	3	-0.66305	0.25792	0.32642	0.721569	1503	4	-0.66305
SLC11A1	8	0.1865	0.39728	1	1318	4	-0.33877	0.046963	0.066008	0.448305	474	4	-0.33877
DGKD	10	0.18668	0.41938	1	1319	5	-0.96342	0.36104	0.46798	0.833887	1832	5	-0.96342
SLC1A1	8	0.18699	0.39729	1	1320	5	-1.1568	0.65489	0.72536	0.995558	2472	3	-1.1568
HS3ST6	8	0.18715	0.39729	1	1321	4	-0.035127	0.16065	0.20945	0.636719	1136	4	-0.035127
BLVRA	6	0.18717	0.36236	1	1322	3	-1.181	0.59014	0.64858	0.959825	2355	2	-1.181
MGAT4B	8	0.18735	0.39729	1	1323	5	-1.2696	0.2183	0.28794	0.705028	1363	3	-1.2696
EXTL3	8	0.18737	0.39729	1	1324	4	-0.50852	0.34039	0.39729	0.782916	1782	3	-0.50852
KCNU1	10	0.1874	0.41938	1	1325	5	0.35689	0.036815	0.038064	0.352584	386	5	0.35689
ASAH1	8	0.18755	0.39729	1	1326	3	2.0674	0.089009	0.12379	0.540456	756	4	2.0674
SLC28A1	7	0.18756	0.38799	1	1327	4	-1.269	0.022976	0.025334	0.318816	267	3	-1.269
HEPH	7	0.18762	0.38799	1	1328	4	-1.3957	0.13523	0.18589	0.614413	1000	3	-1.3957
PLCL2	6	0.18764	0.36236	1	1329	3	-1.0444	0.96821	0.96024	1	2910	0	-1.0444
ALG10B	8	0.18768	0.39832	1	1330	4	-1.1621	0.15664	0.20851	0.636719	1100	3	-1.1621
SULT1C4	8	0.18826	0.39832	1	1331	4	0.17362	0.1766	0.23796	0.659019	1194	4	0.17362
NAAA	6	0.18899	0.36362	1	1332	4	-1.7148	0.22291	0.27736	0.69758	1383	1	-1.7148
CMAS	7	0.18908	0.39091	1	1333	4	-1.2865	0.24621	0.29538	0.707554	1470	3	-1.2865
SLC25A18	9	0.18914	0.41862	1	1334	5	-0.61047	0.032817	0.037641	0.352584	352	3	-0.61047
ELOVL4	7	0.18917	0.39091	1	1335	5	-1.3003	0.069491	0.0915	0.492458	638	2	-1.3003
KCNT1	8	0.1894	0.39952	1	1336	4	0.2225	0.2183	0.28794	0.705028	1362	3	0.2225
PNMT	6	0.18982	0.36363	1	1337	3	-0.65098	0.12488	0.15781	0.583685	954	2	-0.65098
SLC35F2	8	0.18996	0.39952	1	1338	3	0.84078	0.13395	0.16755	0.595555	997	5	0.84078
ALOX15	7	0.19084	0.39422	1	1339	5	-0.17987	0.89378	0.88683	1	2793	1	-0.17987
PLA2G7	5	0.19091	0.37626	1	1340	2	-0.66305	0.9107	0.86542	1	2817	1	-0.66305
SLC39A10	8	0.19115	0.39953	1	1341	5	-1.2384	0.37946	0.46793	0.833887	1911	3	-1.2384
KCNC2	7	0.19117	0.39525	1	1342	4	-1.4186	0.061558	0.077882	0.471202	589	3	-1.4186
PRPS1	7	0.19161	0.39526	1	1343	3	-0.66305	0.21726	0.26559	0.677952	1356	3	-0.66305
CPS1	9	0.19191	0.42101	1	1344	3	0.23084	0.096306	0.12994	0.555624	792	5	0.23084
NDUFB9	9	0.19271	0.42176	1	1345	3	1.1549	0.063313	0.082151	0.475007	604	4	1.1549
SLC30A8	9	0.19331	0.42249	1	1346	6	-0.68941	0.071442	0.088176	0.486288	647	2	-0.68941
DHRS7C	8	0.19342	0.40199	1	1347	4	-0.040604	0.086873	0.11062	0.523023	745	4	-0.040604
EPN2	7	0.19376	0.39712	1	1348	4	-1.4563	0.75259	0.7803	1	2608	2	-1.4563
SLC10A4	9	0.19382	0.42546	1	1349	5	-0.17562	0.37155	0.44265	0.81527	1879	4	-0.17562
TRPV2	7	0.19467	0.39857	1	1350	4	-1.1376	0.44971	0.52243	0.865991	2062	3	-1.1376
SLC15A4	7	0.19544	0.39857	1	1351	5	-0.74753	0.78321	0.79766	1	2656	1	-0.74753
NUDT2	7	0.19564	0.39857	1	1352	5	-1.1156	0.81231	0.82096	1	2683	1	-1.1156
GABRR2	8	0.19571	0.4041	1	1353	3	0.088865	0.36713	0.4461	0.81527	1858	4	0.088865
PLIN4	7	0.19575	0.39857	1	1354	4	-1.299	0.15394	0.20003	0.628163	1089	3	-1.299
GYS1	7	0.19595	0.39857	1	1355	3	0.82872	0.034179	0.038521	0.352584	366	3	0.82872
PIK3CG	6	0.19612	0.37168	1	1356	2	1.7627	0.094266	0.1191	0.536648	785	4	1.7627
UROS	8	0.19616	0.4041	1	1357	3	0.7584	0.55335	0.63644	0.945545	2277	3	0.7584
PIR	10	0.19642	0.42981	1	1358	5	0.19825	0.3405	0.41847	0.798451	1783	2	0.19825
CRAT	8	0.19657	0.4041	1	1359	4	0.12478	0.19914	0.27635	0.695548	1289	2	0.12478
ATP5SL	8	0.19666	0.4041	1	1360	3	2.2404	0.027007	0.029505	0.32653	307	4	2.2404
GPX8	9	0.19671	0.42812	1	1361	3	1.2639	0.47985	0.5854	0.915416	2154	3	1.2639
HYAL3	9	0.19684	0.42812	1	1362	4	0.10584	0.25181	0.31758	0.719499	1486	4	0.10584
C1GALT1	8	0.19721	0.40411	1	1363	5	-1.1897	0.048172	0.067058	0.450962	493	2	-1.1897
RHBG	7	0.19728	0.39959	1	1364	5	-0.69681	0.70279	0.75256	1	2520	2	-0.69681
AHCYL2	7	0.19824	0.40549	1	1365	3	1.8967	0.14585	0.19601	0.624717	1051	4	1.8967
AOX1	9	0.19826	0.43018	1	1366	6	-1.3414	0.058599	0.081743	0.475007	576	1	-1.3414
GGH	10	0.19858	0.44003	1	1367	6	-1.3214	0.869	0.90425	1	2768	2	-1.3214
GRIN2A	7	0.19893	0.40549	1	1368	4	-1.4293	0.63371	0.69329	0.980608	2424	2	-1.4293
SLC12A6	5	0.19965	0.38561	1	1369	2	0.84078	0.22314	0.25888	0.674822	1393	3	0.84078
SLC22A18	8	0.1998	0.40988	1	1370	5	-1.2079	0.55892	0.65441	0.961893	2306	2	-1.2079
SLC29A4	7	0.1999	0.40646	1	1371	4	-0.085942	0.47119	0.55352	0.898766	2131	2	-0.085942
ABCB5	10	0.20014	0.445	1	1372	5	-0.34702	0.11805	0.15745	0.583685	927	2	-0.34702
GFOD1	5	0.20019	0.38561	1	1373	2	1.8417	0.31415	0.38991	0.778627	1706	3	1.8417
GRIK5	8	0.2002	0.40988	1	1374	3	1.2009	0.097296	0.13859	0.564763	800	5	1.2009
KDM1B	7	0.20111	0.40838	1	1375	4	-1.396	0.34023	0.42724	0.807081	1781	3	-1.396
SLC22A12	8	0.20113	0.40988	1	1376	3	0.79604	0.15461	0.20759	0.636719	1091	4	0.79604
NAGK	7	0.2019	0.4094	1	1377	3	-0.66305	0.23103	0.27575	0.695063	1418	2	-0.66305
ADCY3	6	0.20195	0.38841	1	1378	2	0.44895	0.099526	0.12286	0.537787	827	4	0.44895
GLRA4	9	0.20223	0.44355	1	1379	6	-0.84292	0.026105	0.032539	0.336499	297	3	-0.84292
ATP6V0B	8	0.20255	0.40989	1	1380	3	0.72239	0.19929	0.27635	0.695548	1292	3	0.72239
GLB1	9	0.20285	0.44518	1	1381	4	-0.66305	0.23239	0.30146	0.712486	1429	5	-0.66305
P2RX3	9	0.20328	0.44518	1	1382	6	-0.5104	0.7902	0.83797	1	2661	2	-0.5104
CRYM	6	0.20345	0.39107	1	1383	3	0.25691	0.01407	0.014663	0.303391	169	3	0.25691
HGD	7	0.20365	0.41137	1	1384	2	2.3977	0.050564	0.064261	0.444914	516	5	2.3977
CHRNA6	8	0.20388	0.41093	1	1385	5	-1.305	0.37209	0.4649	0.832738	1891	3	-1.305
FOXRED2	6	0.2041	0.39107	1	1386	2	2.8923	0.042376	0.060593	0.444914	433	4	2.8923
SLC3A2	9	0.20421	0.44518	1	1387	4	1.8188	0.017231	0.018347	0.303391	194	4	1.8188
SLC9A2	7	0.20423	0.41137	1	1388	4	-1.4771	0.52405	0.60169	0.927734	2218	1	-1.4771
ADPGK	7	0.20428	0.41204	1	1389	4	-0.82094	0.64493	0.69882	0.982761	2452	2	-0.82094
DHRS9	7	0.20514	0.41271	1	1390	3	0.84078	0.18714	0.23811	0.659019	1249	4	0.84078
DCTD	8	0.20591	0.41229	1	1391	4	-0.023944	0.12662	0.16116	0.585604	964	4	-0.023944
HDHD1	6	0.20595	0.39834	1	1392	3	0.28066	0.39572	0.4594	0.83077	1948	3	0.28066
GLT8D1	9	0.20627	0.45091	1	1393	3	1.9015	0.067188	0.083591	0.476475	625	5	1.9015
TCN2	10	0.20634	0.44735	1	1394	6	-1.1745	0.7756	0.82383	1	2642	2	-1.1745
KCTD1	9	0.20659	0.45091	1	1395	4	0.61815	0.3658	0.42666	0.807081	1841	4	0.61815
MAN2B2	10	0.20663	0.44735	1	1396	5	-0.53926	0.19598	0.26252	0.677952	1281	3	-0.53926
NME4	8	0.20669	0.41229	1	1397	4	-1.2215	0.22843	0.2943	0.707554	1410	3	-1.2215
HSD11B1	8	0.20721	0.41229	1	1398	5	-0.62056	0.1564	0.20851	0.636719	1098	3	-0.62056
A4GALT	9	0.20746	0.45177	1	1399	5	-1.4692	0.6475	0.72293	0.994214	2454	2	-1.4692
ABCC1	8	0.20761	0.41229	1	1400	4	-0.35979	0.27699	0.32864	0.721569	1581	4	-0.35979
ACSF2	4	0.20788	0.34697	1	1401	3	-1.1873	0.77057	0.74231	1	2634	1	-1.1873
CHKB	7	0.20855	0.42237	1	1402	5	-0.18879	0.78763	0.80095	1	2658	1	-0.18879
PPAPDC2	9	0.20862	0.45464	1	1403	3	0.42241	0.097018	0.12995	0.555624	795	4	0.42241
GRIA3	9	0.20875	0.45465	1	1404	5	-1.4506	0.53007	0.63428	0.945545	2231	1	-1.4506
NAT2	10	0.20876	0.45211	1	1405	6	-1.214	0.81278	0.8571	1	2686	3	-1.214
TRPV6	7	0.20899	0.42237	1	1406	3	1.5294	0.3461	0.43582	0.81527	1802	3	1.5294
ATP6AP2	6	0.209	0.40123	1	1407	4	-0.93256	0.83443	0.83117	1	2739	1	-0.93256
MMACHC	9	0.20904	0.45465	1	1408	5	-0.66305	0.90949	0.91435	1	2812	2	-0.66305
KCNA2	5	0.20931	0.38955	1	1409	3	-1.6135	0.044732	0.055274	0.436223	453	2	-1.6135
PCBD2	9	0.20944	0.45547	1	1410	3	1.561	0.1015	0.15466	0.582177	839	5	1.561
2024-03-02	7	0.21019	0.4238	1	1411	3	1.1022	0.51439	0.5896	0.916116	2203	3	1.1022
KIAA1191	9	0.21108	0.4588	1	1412	3	0.84078	0.64425	0.71255	0.985278	2443	3	0.84078
ALDH1A2	9	0.2113	0.4588	1	1413	4	-0.66305	0.66711	0.73536	1	2493	3	-0.66305
NAA30	9	0.21189	0.4588	1	1414	4	-0.66305	0.20675	0.26405	0.677952	1318	5	-0.66305
HPRT1	9	0.21241	0.46083	1	1415	3	2.3977	0.022546	0.02522	0.318816	260	6	2.3977
ATP8B4	9	0.21269	0.46083	1	1416	6	-0.69634	0.16141	0.22587	0.656344	1139	1	-0.69634
COMT	8	0.21285	0.42522	1	1417	4	-0.45552	0.07719	0.10198	0.514729	673	3	-0.45552
CA12	6	0.21286	0.40615	1	1418	2	1.9849	0.079018	0.10975	0.521185	690	4	1.9849
SLC17A2	10	0.21314	0.45665	1	1419	5	0.72637	0.0075182	0.0068653	0.255093	90	5	0.72637
NOS1	9	0.21323	0.46083	1	1420	4	0.34581	0.11646	0.17292	0.602186	919	4	0.34581
CHST13	10	0.21325	0.45665	1	1421	5	-0.7283	0.46486	0.5691	0.907756	2117	4	-0.7283
CATSPER3	8	0.21367	0.42522	1	1422	5	-1.1524	0.46829	0.57689	0.910004	2125	3	-1.1524
NAPRT1	8	0.2138	0.42523	1	1423	3	1.8208	0.10765	0.14909	0.568629	871	4	1.8208
GLRB	9	0.21386	0.46084	1	1424	5	-0.5001	0.82774	0.86622	1	2728	2	-0.5001
ARSA	9	0.21479	0.4617	1	1425	6	-1.1437	0.97693	0.96417	1	2923	1	-1.1437
SLC5A6	6	0.2153	0.414	1	1426	3	-0.35264	0.33718	0.4149	0.795181	1760	3	-0.35264
CYB5RL	5	0.2155	0.39752	1	1427	3	-1.3483	0.63334	0.65664	0.961893	2422	2	-1.3483
SLC5A3	9	0.2159	0.46262	1	1428	5	-1.2543	0.14697	0.18654	0.614413	1058	3	-1.2543
SLC5A4	8	0.21681	0.43009	1	1429	5	-0.79754	0.28647	0.36742	0.761423	1633	3	-0.79754
GNE	6	0.21697	0.41766	1	1430	4	-1.3018	0.27872	0.34529	0.736855	1613	1	-1.3018
LIPF	7	0.21726	0.43238	1	1431	3	1.104	0.33955	0.42724	0.807081	1779	3	1.104
GLTP	6	0.21731	0.41841	1	1432	2	1.0139	0.40537	0.47371	0.839907	1978	2	1.0139
GSTK1	6	0.21734	0.41841	1	1433	3	-0.40824	0.66606	0.69507	0.980608	2485	2	-0.40824
PNPO	7	0.21784	0.43473	1	1434	4	-1.5467	0.23671	0.28524	0.703209	1441	2	-1.5467
LIPN	9	0.21799	0.46472	1	1435	6	-1.0899	0.64425	0.71255	0.985278	2444	3	-1.0899
SLC25A11	8	0.2186	0.43158	1	1436	3	0.66088	0.27699	0.32864	0.721569	1593	4	0.66088
SLC26A7	8	0.21943	0.43158	1	1437	3	0.57235	0.55335	0.63644	0.945545	2276	3	0.57235
BCO2	10	0.21948	0.46037	1	1438	5	-1.017	0.1927	0.25924	0.674822	1273	5	-1.017
ACAD9	7	0.21959	0.4362	1	1439	4	-0.66305	0.36051	0.45704	0.828344	1829	3	-0.66305
PGM2	10	0.2197	0.46037	1	1440	6	-0.89652	0.077044	0.10316	0.514729	672	3	-0.89652
DGKG	9	0.22024	0.46472	1	1441	5	-0.38535	0.26475	0.3428	0.735218	1539	4	-0.38535
POFUT2	10	0.22069	0.4686	1	1442	6	-0.91926	0.30289	0.36579	0.761423	1673	4	-0.91926
ABCA7	9	0.22106	0.46472	1	1443	4	-0.66305	0.73521	0.78779	1	2562	3	-0.66305
ATP6V1C2	9	0.22107	0.46472	1	1444	6	-1.2343	0.74751	0.79952	1	2588	2	-1.2343
SLC17A1	9	0.22121	0.46472	1	1445	3	0.93736	0.0033254	0.002946	0.193069	54	4	0.93736
DLST	8	0.22153	0.43158	1	1446	3	1.4047	0.0091025	0.010148	0.271388	116	4	1.4047
SV2C	8	0.22166	0.43158	1	1447	4	-0.64471	0.30178	0.37491	0.765621	1671	2	-0.64471
ST8SIA2	6	0.22178	0.42619	1	1448	3	-0.46239	0.40034	0.46349	0.832738	1964	3	-0.46239
LTA4H	8	0.22194	0.43158	1	1449	3	0.9746	0.047958	0.067055	0.450962	482	4	0.9746
COX6B1	9	0.22263	0.4668	1	1450	5	-1.112	0.39223	0.48195	0.846453	1937	4	-1.112
HSD3B7	8	0.22269	0.44024	1	1451	2	0.7952	0.27699	0.32864	0.721569	1578	4	0.7952
KCNQ3	8	0.22274	0.44024	1	1452	4	-0.69573	0.22499	0.29212	0.707554	1399	3	-0.69573
SLC35B3	9	0.22287	0.4668	1	1453	5	-1.2927	0.49994	0.60026	0.926783	2178	2	-1.2927
PCCA	10	0.22329	0.47322	1	1454	2	1.3295	0.085978	0.11001	0.521185	739	6	1.3295
SLC6A6	9	0.22333	0.4668	1	1455	6	-0.61962	0.75588	0.80923	1	2616	2	-0.61962
CAV1	7	0.22338	0.43774	1	1456	4	-1.1156	0.15886	0.20842	0.636719	1124	1	-1.1156
ACOXL	7	0.22387	0.43774	1	1457	3	0.044253	0.75259	0.7803	1	2604	2	0.044253
CYP4F12	8	0.22416	0.44121	1	1458	4	-0.20219	0.13149	0.16548	0.593743	982	3	-0.20219
ARNT	9	0.22428	0.4668	1	1459	5	-0.31739	0.22734	0.29414	0.707554	1406	4	-0.31739
PYCR2	7	0.22456	0.43774	1	1460	3	0.075724	0.75259	0.7803	1	2606	2	0.075724
DERA	8	0.22468	0.44253	1	1461	4	0.4697	0.21013	0.28556	0.703209	1330	4	0.4697
NFKBIA	8	0.22472	0.44253	1	1462	2	2.8299	0.022524	0.022956	0.313065	258	6	2.8299
IP6K1	7	0.2263	0.43867	1	1463	3	1.198	0.47938	0.5618	0.905416	2152	3	1.198
INPP5J	6	0.22637	0.4328	1	1464	4	-1.1805	0.31665	0.3833	0.770431	1707	2	-1.1805
EGLN1	8	0.22638	0.44907	1	1465	4	1.5677	0.022354	0.021131	0.313065	245	4	1.5677
VKORC1L1	9	0.22653	0.47029	1	1466	5	-0.30026	0.59638	0.68659	0.97802	2361	2	-0.30026
SLC3A1	9	0.22656	0.47029	1	1467	6	-1.279	0.75739	0.81238	1	2618	3	-1.279
GAA	6	0.22679	0.4328	1	1468	3	-0.38222	0.11376	0.15345	0.5817	907	3	-0.38222
SLC25A4	10	0.22705	0.48003	1	1469	3	0.85357	0.15054	0.20502	0.636719	1078	4	0.85357
PAM	9	0.22726	0.47136	1	1470	5	-1.1946	0.41762	0.50417	0.860895	1995	3	-1.1946
CHRNA10	10	0.22742	0.48003	1	1471	3	0.67199	0.23158	0.30652	0.712774	1424	5	0.67199
PLA2G16	9	0.22771	0.47136	1	1472	5	-0.66797	0.1126	0.17015	0.599209	895	4	-0.66797
NT5C	7	0.22781	0.44076	1	1473	4	-1.2033	0.44971	0.52243	0.865991	2086	3	-1.2033
PPOX	5	0.22786	0.40651	1	1474	2	-0.66305	0.0083629	0.0087165	0.266582	106	3	-0.66305
SLC28A2	8	0.22804	0.45216	1	1475	4	-0.19327	0.051601	0.070948	0.45822	528	4	-0.19327
PLOD3	10	0.22883	0.48123	1	1476	6	-0.7897	0.29747	0.35962	0.75359	1658	2	-0.7897
COASY	9	0.22892	0.47243	1	1477	5	-1.4613	0.60686	0.69556	0.980608	2379	3	-1.4613
SLC6A18	10	0.22894	0.48123	1	1478	4	2.1158	0.078108	0.10316	0.514729	676	5	2.1158
NDUFA11	8	0.22899	0.45486	1	1479	5	-0.9016	0.60239	0.66542	0.965305	2370	2	-0.9016
FAHD1	9	0.22921	0.47243	1	1480	5	-0.66305	0.73521	0.78779	1	2563	3	-0.66305
SULT1C2	7	0.22921	0.44168	1	1481	3	0.17057	0.047626	0.058583	0.444914	479	2	0.17057
PC	9	0.22922	0.47243	1	1482	6	-1.5486	0.033439	0.037644	0.352584	357	3	-1.5486
HLCS	9	0.22922	0.47243	1	1483	6	-0.82618	0.6055	0.69556	0.980608	2375	2	-0.82618
B3GNT1	9	0.22922	0.47243	1	1484	6	-1.1156	0.22012	0.2828	0.701265	1374	2	-1.1156
ABCA6	9	0.22922	0.47243	1	1485	6	-1.5918	0.47085	0.5709	0.909061	2130	2	-1.5918
PRPSAP1	5	0.2297	0.40651	1	1486	3	-0.59145	0.38613	0.45275	0.824347	1926	2	-0.59145
CERS5	9	0.23016	0.47423	1	1487	3	0.84078	0.39967	0.48366	0.847036	1959	3	0.84078
ACOT4	10	0.23036	0.48358	1	1488	6	-0.97536	0.21463	0.27482	0.693737	1345	2	-0.97536
GLT6D1	10	0.23059	0.48358	1	1489	3	1.0589	0.23158	0.30652	0.712774	1425	5	1.0589
ST8SIA5	7	0.23072	0.44446	1	1490	4	-1.3355	0.67319	0.72997	1	2497	2	-1.3355
SCN1A	9	0.23078	0.47423	1	1491	5	-1.4159	0.73521	0.78779	1	2568	3	-1.4159
ST3GAL1	7	0.23079	0.44446	1	1492	4	-1.4098	0.8404	0.85881	1	2745	2	-1.4098
PI4K2A	7	0.23085	0.44446	1	1493	3	-0.79228	0.071509	0.09467	0.499444	648	3	-0.79228
SLC25A43	7	0.23201	0.44961	1	1494	4	-1.4057	0.38121	0.48586	0.848961	1916	2	-1.4057
ENPP4	7	0.23213	0.44961	1	1495	4	-0.63718	0.046539	0.058272	0.444914	472	3	-0.63718
AGPAT2	7	0.23224	0.44961	1	1496	4	-1.4603	0.15997	0.20892	0.636719	1127	3	-1.4603
GPD1L	8	0.23313	0.45835	1	1497	5	-1.1538	0.04697	0.066008	0.448305	475	3	-1.1538
PHGDH	7	0.23346	0.4507	1	1498	4	-1.1156	0.80249	0.81172	1	2672	1	-1.1156
SULT1A2	8	0.23351	0.45835	1	1499	4	-1.1042	0.81969	0.84657	1	2725	2	-1.1042
B4GALT6	7	0.23378	0.4507	1	1500	4	-1.3189	0.26246	0.33553	0.72875	1526	3	-1.3189
GCK	6	0.23433	0.44512	1	1501	4	-0.8248	0.66606	0.69507	0.980608	2484	2	-0.8248
HKDC1	8	0.23464	0.46411	1	1502	4	-0.28666	0.77719	0.81942	1	2647	2	-0.28666
CYP4F3	9	0.2347	0.47652	1	1503	5	-1.3749	0.43092	0.52078	0.865991	2023	3	-1.3749
PDHB	6	0.23474	0.44512	1	1504	3	-0.25016	0.30703	0.37815	0.766715	1683	3	-0.25016
MOGS	10	0.23523	0.48598	1	1505	6	-1.0078	0.73514	0.80465	1	2559	3	-1.0078
SULF1	9	0.2356	0.47745	1	1506	6	-1.3749	0.54788	0.652	0.961893	2261	3	-1.3749
SUOX	9	0.2356	0.47745	1	1507	6	-1.4596	0.27457	0.35519	0.748189	1570	2	-1.4596
GLYATL2	8	0.23564	0.46514	1	1508	5	-1.081	0.73511	0.78396	1	2558	2	-1.081
CYP2S1	8	0.2369	0.46644	1	1509	5	-0.825	0.81901	0.83758	1	2708	2	-0.825
PMM1	7	0.23693	0.45957	1	1510	4	-1.4341	0.17441	0.21351	0.638601	1183	3	-1.4341
NOS3	7	0.23701	0.45957	1	1511	4	-0.94032	0.12331	0.17161	0.602186	949	3	-0.94032
ELOVL3	6	0.23709	0.44901	1	1512	4	-0.96119	0.22238	0.27259	0.690662	1381	1	-0.96119
APRT	10	0.23716	0.49173	1	1513	4	0.54367	0.21694	0.27856	0.699491	1354	5	0.54367
NT5C1A	10	0.23724	0.49173	1	1514	6	-1.1591	0.61259	0.71105	0.985278	2387	4	-1.1591
ACADS	6	0.23828	0.44901	1	1515	3	-0.57727	0.06121	0.07866	0.471545	586	2	-0.57727
KCNK13	7	0.23843	0.46171	1	1516	4	-1.4345	0.94669	0.9227	1	2882	1	-1.4345
PTGDS	8	0.23881	0.46906	1	1517	5	-0.98127	0.20485	0.28051	0.699491	1307	3	-0.98127
NUDT16L1	6	0.23908	0.44901	1	1518	2	4.6275	0.018398	0.016332	0.303391	207	4	4.6275
AANAT	8	0.23952	0.47045	1	1519	5	-1.0456	0.20106	0.28051	0.699491	1294	3	-1.0456
AGL	7	0.23979	0.46171	1	1520	4	-1.254	0.61626	0.68631	0.97802	2398	2	-1.254
SCAP	4	0.23993	0.39645	1	1521	1	5.7749	0.0013838	0.00061176	0.139604	24	2	5.7749
CA1	10	0.24002	0.49245	1	1522	6	-1.2401	0.72113	0.78857	1	2544	3	-1.2401
NKX2-3	9	0.24034	0.47951	1	1523	4	0.83397	0.246	0.31273	0.7146	1469	4	0.83397
CDS2	9	0.24046	0.47951	1	1524	5	-1.0136	0.26039	0.33379	0.72875	1517	3	-1.0136
KCNMB1	9	0.2408	0.47951	1	1525	3	0.99773	0.20644	0.26405	0.677952	1313	3	0.99773
UPB1	4	0.24094	0.39773	1	1526	3	-0.97407	0.58256	0.58764	0.915416	2340	1	-0.97407
CACNA1G	5	0.24131	0.41725	1	1527	2	0.84078	0.22314	0.25888	0.674822	1386	3	0.84078
SLC13A5	9	0.24149	0.47951	1	1528	5	-1.3648	0.27802	0.35973	0.75359	1609	4	-1.3648
SLC38A5	6	0.2417	0.45858	1	1529	4	-1.1011	0.73363	0.74564	1	2556	2	-1.1011
ACAD10	7	0.24199	0.46258	1	1530	4	-0.46729	0.57716	0.664	0.965305	2334	2	-0.46729
ATP1B3	7	0.24223	0.46259	1	1531	3	2.6447	0.064638	0.082651	0.475007	605	4	2.6447
PLOD1	9	0.24293	0.48122	1	1532	3	0.69911	0.83379	0.86867	1	2736	2	0.69911
SGMS1	6	0.24328	0.46132	1	1533	3	-0.36729	0.33718	0.4149	0.795181	1772	3	-0.36729
FOLR2	8	0.24336	0.4741	1	1534	4	-0.18682	0.025846	0.028863	0.32653	291	4	-0.18682
GNPTG	5	0.24339	0.41864	1	1535	3	-0.86648	0.82113	0.78939	1	2726	1	-0.86648
DUS2	9	0.24349	0.48122	1	1536	5	-1.1156	0.77228	0.82666	1	2637	2	-1.1156
MGAT2	8	0.24391	0.476	1	1537	5	-1.1016	0.10686	0.14909	0.568629	863	3	-1.1016
CES1	10	0.24406	0.49847	1	1538	4	0.088865	0.32532	0.39531	0.779913	1722	5	0.088865
KCNJ13	10	0.24407	0.49847	1	1539	5	-0.63004	0.063059	0.093157	0.498085	602	4	-0.63004
SLC25A38	8	0.24413	0.476	1	1540	4	-0.50869	0.86242	0.86977	1	2754	2	-0.50869
HMGCR	2	0.2443	0.35199	1	1541	1	2.637	0.18408	0.20572	0.636719	1230	1	2.637
ARSF	9	0.24498	0.48122	1	1542	5	-0.22217	0.67691	0.74304	1	2501	2	-0.22217
SLC30A6	8	0.24506	0.476	1	1543	4	-1.0173	0.16674	0.22241	0.654031	1157	4	-1.0173
PIGH	8	0.24519	0.476	1	1544	5	-0.97967	0.2017	0.28051	0.699491	1296	3	-0.97967
ATP2C1	5	0.24603	0.42133	1	1545	3	-1.3419	0.55643	0.58835	0.915416	2295	2	-1.3419
TPH2	7	0.24674	0.46984	1	1546	4	-1.1369	0.18184	0.22582	0.656344	1210	2	-1.1369
G6PC	8	0.24688	0.47702	1	1547	2	3.5161	0.014043	0.016309	0.303391	167	6	3.5161
IP6K3	8	0.24689	0.47702	1	1548	4	-0.52013	0.35027	0.42097	0.799653	1812	2	-0.52013
ME1	5	0.24698	0.42133	1	1549	3	-1.2228	0.016019	0.016593	0.303391	186	2	-1.2228
LYPLA1	8	0.24754	0.47702	1	1550	4	0.291	0.079897	0.10199	0.514729	699	4	0.291
GPHN	9	0.24778	0.48897	1	1551	3	0.0022411	0.73521	0.78779	1	2567	3	0.0022411
CYP51A1	6	0.24845	0.46402	1	1552	3	-1.4718	0.093399	0.11843	0.53551	779	2	-1.4718
COQ7	9	0.24869	0.48897	1	1553	3	1.349	0.27315	0.35518	0.748189	1564	4	1.349
ARSI	10	0.24903	0.50218	1	1554	5	-0.41788	0.45411	0.55285	0.898342	2099	3	-0.41788
CLIC1	9	0.24904	0.48897	1	1555	4	-0.66305	0.27647	0.35873	0.752879	1576	3	-0.66305
NDUFB5	9	0.24941	0.48897	1	1556	4	-0.66305	0.089161	0.11492	0.528712	760	4	-0.66305
SLC7A13	9	0.24949	0.48897	1	1557	4	0.87428	0.12219	0.17716	0.607038	944	4	0.87428
IDH2	7	0.24957	0.47369	1	1558	4	-1.1725	0.6348	0.695	0.980608	2425	2	-1.1725
GRIK2	7	0.24958	0.47369	1	1559	3	-0.59904	0.33595	0.42079	0.799653	1756	3	-0.59904
LDHC	8	0.24985	0.4798	1	1560	5	-0.68018	0.27002	0.31496	0.715391	1551	3	-0.68018
NT5M	8	0.2499	0.4798	1	1561	4	-0.3659	0.25468	0.30812	0.713704	1492	3	-0.3659
UGT2B15	8	0.25004	0.4798	1	1562	5	-0.77695	0.47916	0.57996	0.912318	2150	3	-0.77695
ASIC3	8	0.25012	0.4798	1	1563	5	-0.57543	0.81901	0.83758	1	2702	2	-0.57543
P2RX7	8	0.25024	0.4798	1	1564	5	-1.1377	0.36648	0.4341	0.81527	1844	2	-1.1377
ALAS2	7	0.25068	0.4737	1	1565	4	-1.4018	0.22533	0.26934	0.684458	1403	3	-1.4018
ADH5	10	0.25072	0.50478	1	1566	5	-0.54066	0.51075	0.62004	0.93933	2198	3	-0.54066
FOXO1	8	0.25095	0.4798	1	1567	4	-0.10917	0.52744	0.60871	0.932738	2227	2	-0.10917
LIPA	6	0.25111	0.47226	1	1568	4	-0.80614	0.44245	0.52571	0.870075	2044	2	-0.80614
HS3ST5	7	0.25118	0.4737	1	1569	3	-0.66305	0.071767	0.09467	0.499444	649	4	-0.66305
NAT8L	8	0.25119	0.4798	1	1570	4	1.2074	0.10013	0.14493	0.568629	830	4	1.2074
SLCO3A1	9	0.25131	0.49271	1	1571	4	0.84078	0.13946	0.18288	0.614413	1017	5	0.84078
CYP4A11	10	0.25132	0.50478	1	1572	6	-0.8265	0.25011	0.34192	0.735164	1483	2	-0.8265
AGPAT9	7	0.25154	0.4737	1	1573	4	-1.7371	0.093155	0.1313	0.559714	777	2	-1.7371
CYP11B2	6	0.25164	0.47226	1	1574	4	-1.1773	0.67335	0.71438	0.986017	2498	1	-1.1773
IDI1	6	0.25166	0.47226	1	1575	2	0.86603	0.19914	0.24605	0.665935	1290	2	0.86603
SLC16A14	5	0.25166	0.42404	1	1576	3	-1.468	0.55643	0.58835	0.915416	2297	2	-1.468
SLC44A4	10	0.25177	0.50478	1	1577	5	-0.57679	0.62074	0.73058	1	2405	3	-0.57679
ACSBG1	8	0.25191	0.4811	1	1578	5	-1.0698	0.056693	0.077526	0.471202	560	3	-1.0698
HADHB	8	0.25196	0.4811	1	1579	3	-0.88933	0.64844	0.71327	0.985278	2460	3	-0.88933
SV2A	7	0.25222	0.47527	1	1580	4	-1.6287	0.52301	0.60168	0.927734	2216	1	-1.6287
DGKA	6	0.25274	0.47227	1	1581	4	-0.72551	0.75099	0.76708	1	2593	1	-0.72551
STARD10	6	0.25324	0.47405	1	1582	3	0.67014	0.18389	0.24003	0.659019	1228	3	0.67014
SLC7A9	10	0.2551	0.50781	1	1583	5	0.30309	0.51667	0.62135	0.940679	2209	3	0.30309
PTGR1	9	0.25518	0.49691	1	1584	5	-0.2592	0.75994	0.81425	1	2621	2	-0.2592
PLA2G2F	8	0.25562	0.48796	1	1585	4	-0.063191	0.12878	0.16364	0.591376	976	4	-0.063191
ATP6V0A1	6	0.25585	0.47509	1	1586	4	-1.08	0.9501	0.91974	1	2888	1	-1.08
NDUFB7	7	0.25595	0.48049	1	1587	3	0.84078	0.066357	0.083658	0.476475	616	4	0.84078
ALDOA	8	0.25602	0.48796	1	1588	2	0.84078	0.040159	0.043606	0.368549	411	6	0.84078
PFAS	5	0.25714	0.428	1	1589	3	-0.91149	0.9107	0.86542	1	2815	1	-0.91149
ATP10A	8	0.25765	0.49284	1	1590	5	-1.6232	0.81901	0.83758	1	2700	2	-1.6232
ALDOC	6	0.25771	0.47614	1	1591	2	3.883	0.013702	0.014111	0.299551	164	4	3.883
SCN9A	6	0.25852	0.47798	1	1592	3	-0.36352	0.33718	0.4149	0.795181	1773	3	-0.36352
CYP26A1	8	0.25893	0.49284	1	1593	3	0.63408	0.041572	0.060796	0.444914	423	2	0.63408
NT5C2	7	0.25897	0.48206	1	1594	4	-0.69377	0.1701	0.21138	0.638601	1170	3	-0.69377
SLC25A21	6	0.25912	0.47798	1	1595	2	1.5644	0.39509	0.45737	0.828344	1945	3	1.5644
NRF1	8	0.25946	0.49806	1	1596	4	0.26318	0.081877	0.10525	0.515028	713	4	0.26318
NPR3	7	0.25952	0.48679	1	1597	4	-0.76131	0.79584	0.80577	1	2665	2	-0.76131
PDXK	7	0.25978	0.48679	1	1598	4	-1.0814	0.29	0.3641	0.760464	1645	3	-1.0814
KCNJ16	8	0.25995	0.49806	1	1599	4	-1.0674	0.099399	0.14493	0.568629	826	4	-1.0674
ACVR1C	9	0.26017	0.50567	1	1600	5	-1.1243	0.0075705	0.0073657	0.255093	92	2	-1.1243
NAGLU	8	0.26098	0.49807	1	1601	3	1.6672	0.081877	0.10525	0.515028	714	4	1.6672
MOCS3	8	0.26118	0.49807	1	1602	4	-0.16548	0.1433	0.1882	0.614413	1040	3	-0.16548
CLIC2	8	0.26142	0.49807	1	1603	4	0.11751	0.32908	0.39352	0.778627	1739	2	0.11751
ZADH2	10	0.26143	0.51276	1	1604	5	-0.77166	0.46486	0.5691	0.907756	2118	4	-0.77166
KL	8	0.26201	0.49948	1	1605	5	-1.0889	0.98541	0.97659	1	2938	0	-1.0889
SLC2A6	9	0.26248	0.50674	1	1606	3	0.84078	0.47492	0.57678	0.910004	2142	4	0.84078
UCP2	9	0.26327	0.5077	1	1607	5	-1.0845	0.37155	0.44265	0.81527	1888	4	-1.0845
GLYCTK	9	0.2634	0.5077	1	1608	5	-1.0808	0.22428	0.29414	0.707554	1397	3	-1.0808
PANK1	9	0.26394	0.5077	1	1609	4	0.84078	0.27953	0.36626	0.761423	1617	4	0.84078
PLCXD3	7	0.26426	0.49056	1	1610	2	2.9076	0.026051	0.028302	0.32653	295	5	2.9076
HSD17B10	8	0.26439	0.50885	1	1611	3	0.9746	0.132	0.16651	0.595555	988	5	0.9746
KDM4B	10	0.265	0.51591	1	1612	4	2.3055	0.047361	0.050493	0.412199	477	5	2.3055
KCTD4	7	0.2658	0.49198	1	1613	4	-1.1717	0.75259	0.7803	1	2600	2	-1.1717
VDAC2	5	0.26613	0.43777	1	1614	3	-1.4505	0.95889	0.95251	1	2896	0	-1.4505
GSTM1	7	0.26615	0.49198	1	1615	4	-1.4398	0.088688	0.12088	0.536648	755	3	-1.4398
NDUFAF2	9	0.26648	0.51008	1	1616	2	1.5314	0.027584	0.034153	0.344855	313	4	1.5314
SLC15A2	10	0.26663	0.51843	1	1617	6	-0.8925	0.27088	0.34558	0.737025	1553	4	-0.8925
CACNA2D4	8	0.26664	0.51514	1	1618	3	2.0305	0.055992	0.077523	0.471202	551	4	2.0305
GLUD1	9	0.2667	0.51008	1	1619	4	-0.49021	0.10128	0.15362	0.5817	838	4	-0.49021
SLC35C1	10	0.26679	0.51843	1	1620	6	-0.56871	0.093519	0.12103	0.536648	781	4	-0.56871
PLCB4	8	0.26684	0.51514	1	1621	5	-0.88437	0.017694	0.018748	0.305587	202	1	-0.88437
FRRS1	8	0.26687	0.51514	1	1622	5	-0.8719	0.46277	0.57313	0.909567	2114	3	-0.8719
ENO3	7	0.26694	0.49314	1	1623	3	3.4682	0.020855	0.023781	0.316851	237	4	3.4682
PLCH2	7	0.26718	0.49314	1	1624	4	-1.4241	0.37087	0.47638	0.840979	1868	3	-1.4241
ALDH7A1	7	0.26743	0.49314	1	1625	3	3.429	0.049141	0.059691	0.444914	498	4	3.429
SFXN4	8	0.26796	0.51858	1	1626	4	-1.2199	0.80898	0.82858	1	2680	2	-1.2199
NT5DC3	6	0.26798	0.4884	1	1627	3	-0.3834	0.48724	0.56794	0.907756	2163	2	-0.3834
SLC27A4	8	0.26805	0.51858	1	1628	3	0.914	0.1332	0.16755	0.595555	994	3	0.914
SLC35D3	7	0.2681	0.49314	1	1629	2	2.0391	0.049604	0.060123	0.444914	502	4	2.0391
IPPK	10	0.26811	0.52128	1	1630	4	0.088865	0.13947	0.1928	0.617936	1020	6	0.088865
NAT8B	9	0.2682	0.51008	1	1631	4	1.4593	0.012313	0.01318	0.291121	150	4	1.4593
SDHC	5	0.2685	0.44358	1	1632	1	4.5229	0.027451	0.034425	0.345015	311	4	4.5229
HADHA	9	0.26869	0.51253	1	1633	5	-0.51939	0.23698	0.30879	0.713704	1442	3	-0.51939
ATP6V1B1	8	0.26907	0.52004	1	1634	3	1.2486	0.34396	0.41116	0.795181	1793	3	1.2486
ACSS3	6	0.26938	0.4884	1	1635	2	1.3929	0.15207	0.18904	0.614514	1083	3	1.3929
TM7SF2	6	0.26954	0.4884	1	1636	3	-1.351	0.53311	0.59367	0.9186	2237	2	-1.351
GPLD1	6	0.26968	0.4884	1	1637	2	1.307	0.18389	0.24003	0.659019	1225	3	1.307
BTD	9	0.26987	0.51458	1	1638	3	1.6062	0.16463	0.22588	0.656344	1150	4	1.6062
ACN9	6	0.27058	0.4884	1	1639	2	3.5736	0.038759	0.054322	0.43404	397	4	3.5736
TRPC3	7	0.27205	0.49405	1	1640	3	1.1806	0.0010901	0.00087209	0.157113	18	3	1.1806
ABCB6	6	0.2722	0.48941	1	1641	3	0.074717	0.34695	0.43447	0.81527	1803	2	0.074717
SLC17A9	7	0.27226	0.49405	1	1642	2	1.071	0.2587	0.33187	0.727257	1509	3	1.071
EXTL1	6	0.27231	0.48941	1	1643	2	2.7516	0.03629	0.051618	0.417702	382	3	2.7516
SLC30A7	7	0.27272	0.49405	1	1644	1	2.0391	0.0029311	0.0029258	0.193069	45	6	2.0391
ABCA1	9	0.27275	0.51693	1	1645	5	-1.4596	0.2301	0.29536	0.707554	1416	3	-1.4596
ATP5G3	7	0.27281	0.49499	1	1646	4	-1.1773	0.25619	0.31916	0.720646	1496	1	-1.1773
ATP6V0A4	10	0.27288	0.53655	1	1647	6	-0.67327	0.64445	0.75131	1	2451	2	-0.67327
MTHFSD	10	0.27301	0.53655	1	1648	4	0.86009	0.056949	0.084448	0.479377	564	5	0.86009
GABRB1	10	0.27307	0.53655	1	1649	6	-0.67145	0.033268	0.034454	0.345015	355	4	-0.67145
CYC1	6	0.27342	0.48996	1	1650	3	-0.68737	0.26426	0.32322	0.721569	1537	2	-0.68737
STAT5A	8	0.27349	0.52234	1	1651	5	-1.4538	0.43942	0.55002	0.896322	2035	3	-1.4538
CYB5D2	8	0.27349	0.52234	1	1652	5	-0.66466	0.64844	0.71327	0.985278	2465	3	-0.66466
NDUFB2	7	0.27379	0.49598	1	1653	4	-1.2974	0.52451	0.60169	0.927734	2219	3	-1.2974
CA14	9	0.27396	0.51785	1	1654	4	1.561	0.056259	0.080489	0.474208	557	5	1.561
SLC4A8	6	0.27396	0.49308	1	1655	3	0.17865	0.11976	0.15511	0.582177	935	3	0.17865
NT5C3A	8	0.27398	0.52717	1	1656	3	2.962	0.03167	0.032374	0.336499	341	5	2.962
ENPP1	4	0.27407	0.43833	1	1657	3	-0.96538	0.53624	0.57316	0.909567	2240	1	-0.96538
RENBP	5	0.2741	0.45019	1	1658	3	-1.3769	0.91867	0.88113	1	2824	1	-1.3769
BCKDHB	7	0.2742	0.49719	1	1659	4	-1.2858	0.44971	0.52243	0.865991	2064	3	-1.2858
CATSPERB	8	0.27425	0.52717	1	1660	5	-0.48996	0.46277	0.57313	0.909567	2113	2	-0.48996
SLC26A1	6	0.27527	0.49421	1	1661	4	-1.05	0.70781	0.7266	0.99646	2528	1	-1.05
PIGK	9	0.27536	0.51886	1	1662	4	0.50891	0.63503	0.70078	0.982941	2428	3	0.50891
GANC	7	0.27543	0.49983	1	1663	3	0.84078	0.18714	0.23811	0.659019	1246	4	0.84078
GLYAT	9	0.27574	0.51993	1	1664	4	0.89018	0.28863	0.37081	0.761423	1639	4	0.89018
PDE8B	8	0.27582	0.53078	1	1665	4	-0.83113	0.15042	0.20367	0.636679	1077	4	-0.83113
OGFOD3	10	0.2764	0.53832	1	1666	5	0.34	0.079862	0.10366	0.514988	698	3	0.34
GLYR1	8	0.27644	0.53079	1	1667	5	-0.33611	0.89389	0.90999	1	2794	1	-0.33611
NDUFS4	10	0.27668	0.53832	1	1668	5	-0.77453	0.4996	0.61181	0.93493	2177	4	-0.77453
KCNK1	6	0.27787	0.49421	1	1669	2	2.1404	0.019201	0.016506	0.303391	216	4	2.1404
SIRT5	7	0.27821	0.50388	1	1670	2	1.6494	0.015798	0.01773	0.303391	185	3	1.6494
SLC18A1	10	0.27853	0.54124	1	1671	5	-0.52893	0.39777	0.49367	0.849275	1956	4	-0.52893
OXNAD1	8	0.27862	0.53178	1	1672	4	0.23902	0.24255	0.30244	0.712486	1458	3	0.23902
LOXL2	7	0.27896	0.50651	1	1673	4	-0.87773	0.66286	0.71944	0.990205	2479	2	-0.87773
GALNT1	9	0.27917	0.52193	1	1674	5	-1.0907	0.14596	0.18654	0.614413	1053	4	-1.0907
PTGS1	10	0.27937	0.54124	1	1675	4	0.86052	0.16416	0.23019	0.659019	1147	5	0.86052
COQ10A	9	0.2794	0.52193	1	1676	4	0.22466	0.064756	0.082367	0.475007	606	4	0.22466
NOX5	9	0.2799	0.52194	1	1677	5	-0.77484	0.21543	0.28057	0.699491	1349	3	-0.77484
SCD5	9	0.28003	0.52194	1	1678	4	1.561	0.1136	0.17015	0.599209	905	4	1.561
BPHL	9	0.28028	0.52194	1	1679	5	-0.23878	0.59384	0.68416	0.976586	2358	2	-0.23878
KCNMB2	9	0.28041	0.52194	1	1680	3	2.6414	0.035951	0.039033	0.352791	378	5	2.6414
SLC6A2	7	0.28054	0.50912	1	1681	4	-1.0199	0.44971	0.52243	0.865991	2058	3	-1.0199
BSND	10	0.28065	0.54125	1	1682	5	0.14285	0.21744	0.28113	0.700365	1358	4	0.14285
CYP2C19	6	0.28149	0.5045	1	1683	2	2.4149	0.07885	0.10942	0.521185	688	4	2.4149
KCNB2	6	0.28161	0.5045	1	1684	4	-0.4442	0.89695	0.879	1	2795	1	-0.4442
FUT3	8	0.28176	0.5327	1	1685	3	1.1443	0.66699	0.73136	1	2492	3	1.1443
ACMSD	8	0.28177	0.5327	1	1686	4	2.0659	0.003853	0.0039208	0.216464	62	4	2.0659
FABP2	5	0.28185	0.45291	1	1687	2	2.386	0.13904	0.16908	0.599209	1016	3	2.386
COQ9	8	0.28209	0.53377	1	1688	5	-0.8724	0.55335	0.63644	0.945545	2271	3	-0.8724
DIRC2	9	0.28258	0.52536	1	1689	4	1.3574	0.12191	0.17658	0.607038	942	4	1.3574
KCTD13	8	0.28269	0.53377	1	1690	4	-0.4749	0.56702	0.65571	0.961893	2313	2	-0.4749
NDUFC1	10	0.28317	0.54887	1	1691	5	0.29232	0.092737	0.12079	0.536648	775	5	0.29232
MGAT4A	9	0.28348	0.52536	1	1692	4	0.9327	0.11395	0.17015	0.599209	909	4	0.9327
PLA2G2E	7	0.28361	0.51103	1	1693	4	-1.1279	0.44971	0.52243	0.865991	2076	3	-1.1279
CPOX	8	0.28368	0.53377	1	1694	4	-0.28109	0.26785	0.31495	0.715391	1547	4	-0.28109
CYCS	6	0.28386	0.5045	1	1695	4	-0.87581	0.21996	0.26444	0.677952	1372	1	-0.87581
NUDT11	3	0.28397	0.38465	1	1696	1	0.12713	0.84873	0.8337	1	2748	0	0.12713
PLA2G4D	8	0.2848	0.53377	1	1697	4	-0.31084	0.21526	0.2874	0.705028	1347	4	-0.31084
CIDEC	6	0.28491	0.50843	1	1698	4	-0.86208	0.047966	0.065762	0.448305	483	2	-0.86208
KCNG4	8	0.28535	0.53377	1	1699	5	-1.1188	0.55833	0.65441	0.961893	2304	1	-1.1188
CYP2W1	6	0.28591	0.51044	1	1700	3	0.18894	0.19927	0.24605	0.665935	1291	3	0.18894
SLC25A2	9	0.28593	0.52686	1	1701	5	-1.0373	0.39601	0.48196	0.846453	1949	3	-1.0373
HPD	6	0.28634	0.5111	1	1702	2	0.84078	0.33718	0.4149	0.795181	1768	3	0.84078
SLC43A2	9	0.28663	0.52957	1	1703	3	2.0391	0.03184	0.036886	0.352584	347	6	2.0391
PMP2	9	0.28677	0.53227	1	1704	5	-1.175	0.37155	0.44265	0.81527	1883	4	-1.175
SLC22A15	5	0.28688	0.46089	1	1705	3	-1.2926	0.38613	0.45275	0.824347	1925	2	-1.2926
MINPP1	7	0.28707	0.5176	1	1706	3	2.0044	0.092574	0.13002	0.555624	773	4	2.0044
ELOVL2	8	0.28724	0.53575	1	1707	2	1.3156	0.20329	0.28051	0.699491	1302	4	1.3156
SLC26A8	9	0.28818	0.53341	1	1708	4	-0.66305	0.023844	0.028478	0.32653	276	5	-0.66305
GFER	7	0.28825	0.51761	1	1709	4	-1.1776	0.75259	0.7803	1	2599	2	-1.1776
CHRNE	8	0.28868	0.53813	1	1710	4	-0.10338	0.2477	0.30598	0.712774	1476	3	-0.10338
KCTD21	6	0.28899	0.51501	1	1711	3	-0.54214	0.65204	0.67716	0.973096	2468	1	-0.54214
KCNN3	8	0.28968	0.54107	1	1712	5	-0.46654	0.22055	0.29045	0.707554	1377	3	-0.46654
PLA2G4C	6	0.29084	0.51501	1	1713	4	-0.37852	0.46046	0.56368	0.905416	2108	2	-0.37852
MGST1	8	0.29116	0.54652	1	1714	4	-0.13502	0.24042	0.30244	0.712486	1452	3	-0.13502
GYG2	7	0.29128	0.52076	1	1715	2	6.9488	0.0040418	0.004077	0.217748	64	5	6.9488
SLC6A19	9	0.29142	0.53543	1	1716	5	-0.23889	0.376	0.45652	0.828344	1905	3	-0.23889
ALDH18A1	5	0.29146	0.46247	1	1717	2	0.32211	0.67976	0.70533	0.984244	2504	1	0.32211
ATP13A1	8	0.29176	0.54652	1	1718	5	-0.45139	0.32908	0.39352	0.778627	1740	3	-0.45139
RDH12	9	0.29201	0.54163	1	1719	5	-0.66305	0.45083	0.55015	0.896322	2090	4	-0.66305
PYGM	6	0.29207	0.51501	1	1720	2	2.345	0.042535	0.061938	0.444914	437	4	2.345
RETSAT	7	0.2921	0.52076	1	1721	3	1.561	0.079144	0.11293	0.52535	693	4	1.561
STAT5B	8	0.29314	0.54653	1	1722	4	0.23394	0.133	0.16755	0.595555	991	3	0.23394
FBP2	9	0.29355	0.54468	1	1723	4	0.84078	0.21526	0.28057	0.699491	1348	5	0.84078
B3GNT2	8	0.29402	0.54935	1	1724	5	-0.68693	0.19399	0.25803	0.674822	1279	3	-0.68693
TET3	8	0.29417	0.54935	1	1725	4	-1.0406	0.17527	0.23689	0.659019	1185	4	-1.0406
KDM5C	7	0.29419	0.52077	1	1726	2	2.0391	0.066805	0.08568	0.48158	620	4	2.0391
ST6GAL1	8	0.29426	0.54935	1	1727	4	0.17067	0.12662	0.16116	0.585604	968	4	0.17067
SIAE	5	0.29458	0.46247	1	1728	2	0.19148	0.46163	0.51237	0.865991	2110	2	0.19148
KCNMB3	10	0.29487	0.56277	1	1729	4	1.2009	0.08427	0.10474	0.515028	723	6	1.2009
AASS	6	0.29517	0.51623	1	1730	3	-1.0751	0.34152	0.43308	0.814528	1788	3	-1.0751
GPX7	8	0.29525	0.55143	1	1731	5	-0.33913	0.17983	0.24991	0.673677	1206	2	-0.33913
HCN1	10	0.29566	0.56278	1	1732	5	0.12726	0.089058	0.11638	0.533282	758	5	0.12726
EDEM1	9	0.29624	0.5458	1	1733	4	0.93383	0.31362	0.39463	0.779639	1699	4	0.93383
SLC25A35	9	0.29795	0.54683	1	1734	4	0.69072	0.07456	0.093093	0.498085	664	4	0.69072
COX10	7	0.29808	0.52566	1	1735	4	-1.274	0.57716	0.664	0.965305	2333	2	-1.274
GAMT	8	0.29828	0.55234	1	1736	5	-0.7461	0.12379	0.15867	0.583685	952	3	-0.7461
NDST1	8	0.29885	0.55234	1	1737	5	-0.61868	0.47272	0.57689	0.910004	2134	3	-0.61868
SLC41A2	8	0.29894	0.55234	1	1738	5	-0.463	0.61685	0.6762	0.972541	2399	3	-0.463
FADS6	8	0.2992	0.55234	1	1739	5	-0.14622	0.14696	0.19415	0.621683	1057	2	-0.14622
GSTM5	8	0.29938	0.55442	1	1740	4	-0.30715	0.17855	0.24008	0.659019	1199	4	-0.30715
PDE6A	9	0.2994	0.54913	1	1741	4	-1.1156	0.37155	0.44265	0.81527	1880	4	-1.1156
SCCPDH	8	0.29957	0.55442	1	1742	4	-0.37688	0.27699	0.32864	0.721569	1583	4	-0.37688
MTRR	6	0.29997	0.52625	1	1743	4	-0.84143	0.52279	0.59003	0.916175	2214	2	-0.84143
ASIC4	8	0.30012	0.55442	1	1744	4	0.73707	0.14454	0.18821	0.614413	1046	3	0.73707
NDUFA13	7	0.3005	0.52761	1	1745	2	1.0778	0.025026	0.027431	0.32653	283	4	1.0778
ALG1	6	0.3006	0.52625	1	1746	3	1.0117	0.11801	0.15511	0.582177	926	3	1.0117
NAT14	9	0.3006	0.55144	1	1747	5	-1.0922	0.42448	0.51683	0.865991	2013	4	-1.0922
CYP3A5	9	0.30184	0.55144	1	1748	5	-0.82503	0.56415	0.66889	0.968527	2310	2	-0.82503
MTAP	7	0.30195	0.52761	1	1749	4	-0.066175	0.23577	0.28193	0.701265	1440	3	-0.066175
B3GNT8	8	0.30199	0.55594	1	1750	4	-0.92021	0.0063351	0.0056129	0.249309	82	3	-0.92021
ACOT9	10	0.302	0.56978	1	1751	6	-0.18498	0.50111	0.61181	0.93493	2181	3	-0.18498
ADH1A	8	0.30204	0.55594	1	1752	4	0.73346	0.12662	0.16116	0.585604	966	4	0.73346
MPO	6	0.30221	0.52751	1	1753	4	-0.76657	0.37811	0.44843	0.818222	1908	2	-0.76657
SCN8A	8	0.30229	0.55752	1	1754	4	0.30374	0.12162	0.15867	0.583685	941	4	0.30374
SLC25A46	8	0.3028	0.55752	1	1755	5	-0.47284	0.34075	0.40017	0.786336	1786	3	-0.47284
ATP5G2	10	0.30297	0.57054	1	1756	4	0.12244	0.46486	0.5691	0.907756	2116	4	0.12244
GSTM3	7	0.30304	0.52761	1	1757	3	0.84078	0.18714	0.23811	0.659019	1261	4	0.84078
ITPKB	5	0.30305	0.46544	1	1758	2	0.84078	0.22314	0.25888	0.674822	1387	3	0.84078
GABRA5	10	0.30316	0.57054	1	1759	5	-0.10959	0.72113	0.78857	1	2542	3	-0.10959
TRPC1	6	0.3034	0.52964	1	1760	4	-0.12695	0.00038948	0.0002907	0.118317	8	2	-0.12695
KCNK7	7	0.30378	0.53026	1	1761	4	-0.23425	0.068202	0.090817	0.4911	629	3	-0.23425
NADK	8	0.30388	0.55832	1	1762	5	-0.77547	0.46829	0.57689	0.910004	2126	3	-0.77547
CTPS2	5	0.30417	0.46857	1	1763	3	-1.3202	0.35158	0.42055	0.799653	1817	2	-1.3202
PLOD2	8	0.30441	0.55832	1	1764	5	-0.31238	0.58503	0.65971	0.963808	2350	3	-0.31238
EPHX2	9	0.30474	0.55819	1	1765	4	1.0493	0.24657	0.31273	0.7146	1473	3	1.0493
GRXCR1	5	0.30499	0.46858	1	1766	2	0.71474	0.55643	0.58835	0.915416	2293	2	0.71474
MDH1B	7	0.30505	0.53183	1	1767	3	0.84078	0.13766	0.18847	0.614413	1008	4	0.84078
SERPINA1	7	0.3053	0.53183	1	1768	4	-0.98371	0.072052	0.094673	0.499444	650	1	-0.98371
ACADM	7	0.30543	0.53183	1	1769	4	-1.0586	0.26246	0.33553	0.72875	1527	3	-1.0586
ENTPD1	6	0.30561	0.53076	1	1770	4	-0.57314	0.66606	0.69507	0.980608	2483	2	-0.57314
KCNK17	8	0.30669	0.55991	1	1771	5	-1.0718	0.64844	0.71327	0.985278	2463	3	-1.0718
SCN10A	10	0.30673	0.57414	1	1772	6	-0.46196	0.27527	0.34932	0.742694	1573	3	-0.46196
ANGPTL3	7	0.30688	0.53339	1	1773	4	-0.90611	0.37582	0.48377	0.847036	1904	3	-0.90611
NXNL2	8	0.30689	0.56142	1	1774	5	-0.76802	0.72409	0.77666	1	2548	2	-0.76802
NUDT17	7	0.30695	0.53339	1	1775	3	-1.1156	0.44971	0.52243	0.865991	2083	3	-1.1156
UGDH	8	0.30712	0.56142	1	1776	4	-0.66305	0.36713	0.4461	0.81527	1857	4	-0.66305
GABRD	8	0.3081	0.56557	1	1777	4	0.37847	0.19117	0.25667	0.674822	1267	4	0.37847
SLC6A5	6	0.30817	0.53191	1	1778	4	-0.77853	0.28286	0.34842	0.742152	1626	2	-0.77853
KCNJ5	9	0.30826	0.56496	1	1779	5	-0.82922	0.47492	0.57678	0.910004	2140	4	-0.82922
MTR	8	0.30862	0.56648	1	1780	4	-0.46722	0.81901	0.83758	1	2699	2	-0.46722
HSD11B2	7	0.30882	0.5334	1	1781	3	-0.66305	0.026047	0.028302	0.32653	294	4	-0.66305
KCNH8	6	0.30884	0.53191	1	1782	3	0.38987	0.40537	0.47371	0.839907	1977	2	0.38987
MGAM	9	0.30891	0.56601	1	1783	4	0.70219	0.1829	0.23895	0.659019	1214	4	0.70219
SIRT3	7	0.30926	0.53462	1	1784	4	-0.27047	0.75259	0.7803	1	2613	2	-0.27047
GPX6	5	0.30928	0.47306	1	1785	3	-1.2838	0.172	0.21042	0.638601	1174	2	-1.2838
H6PD	5	0.30954	0.47583	1	1786	3	-1.2487	0.32821	0.404	0.791119	1731	1	-1.2487
COX7A2	8	0.30958	0.56807	1	1787	2	2.2449	0.022524	0.022956	0.313065	256	6	2.2449
ZC3H12A	9	0.30996	0.56601	1	1788	5	-0.81118	0.036215	0.039655	0.356267	381	4	-0.81118
GALNT12	8	0.3101	0.56807	1	1789	5	-0.55725	0.37517	0.4649	0.832738	1899	2	-0.55725
FABP9	7	0.31014	0.53462	1	1790	4	-0.87245	0.92394	0.91364	1	2835	1	-0.87245
PAH	8	0.31028	0.56807	1	1791	5	-0.1238	0.71127	0.77191	1	2530	2	-0.1238
AFMID	8	0.31034	0.56807	1	1792	3	1.5159	0.18228	0.25224	0.674649	1211	4	1.5159
PLCD4	6	0.31082	0.53191	1	1793	2	0.90169	0.33718	0.4149	0.795181	1774	3	0.90169
ACAA2	8	0.31084	0.56807	1	1794	3	1.4355	0.15602	0.2085	0.636719	1097	4	1.4355
WWOX	9	0.31093	0.56743	1	1795	3	0.73675	0.64425	0.71255	0.985278	2446	3	0.73675
FA2H	7	0.31103	0.53462	1	1796	2	1.1437	0.07321	0.096631	0.504119	655	4	1.1437
AMPD2	7	0.31125	0.53462	1	1797	2	2.9238	0.027221	0.028892	0.32653	310	5	2.9238
ASNA1	9	0.31149	0.56743	1	1798	5	-0.23671	0.63503	0.70078	0.982941	2426	2	-0.23671
SLC39A6	8	0.31169	0.56808	1	1799	4	-0.31178	0.055231	0.076595	0.471202	546	4	-0.31178
SV2B	9	0.3117	0.56743	1	1800	3	1.0806	0.065954	0.082585	0.475007	615	4	1.0806
SPR	9	0.31176	0.56743	1	1801	4	1.2334	0.28199	0.3674	0.761423	1623	4	1.2334
CYP4F2	9	0.31181	0.56743	1	1802	4	0.84078	0.15878	0.21567	0.638601	1120	5	0.84078
SLC27A5	4	0.31182	0.48353	1	1803	2	0.77765	0.30385	0.34331	0.73539	1676	2	0.77765
AIFM3	8	0.31208	0.56808	1	1804	2	2.6111	0.022524	0.022956	0.313065	259	6	2.6111
ACOT6	7	0.31229	0.53574	1	1805	3	0.45155	0.25005	0.29538	0.707554	1482	3	0.45155
SLC35A3	7	0.31241	0.53574	1	1806	2	1.561	0.042384	0.055037	0.436223	434	5	1.561
KCTD15	6	0.31265	0.53315	1	1807	2	0.84078	0.1091	0.14543	0.568629	882	4	0.84078
ABO	9	0.31316	0.56998	1	1808	2	0.73542	0.51619	0.62739	0.945545	2206	4	0.73542
SCN3A	7	0.31323	0.53681	1	1809	3	1.1084	0.10032	0.13923	0.565203	832	4	1.1084
DAGLA	9	0.31343	0.56999	1	1810	5	-0.73239	0.2061	0.2635	0.677952	1310	4	-0.73239
SLC12A2	7	0.31343	0.53681	1	1811	3	0.37332	0.75259	0.7803	1	2610	2	0.37332
CYP4F22	8	0.31453	0.57145	1	1812	4	-0.20598	0.62552	0.69788	0.982761	2414	3	-0.20598
AKR7A2	10	0.31511	0.58855	1	1813	4	-0.16821	0.34716	0.43601	0.81527	1804	5	-0.16821
PDE6C	7	0.31574	0.53681	1	1814	4	-1.0273	0.81827	0.82936	1	2691	2	-1.0273
SLC1A3	10	0.31677	0.59024	1	1815	6	-0.64759	0.39169	0.49064	0.849275	1934	4	-0.64759
ECH1	5	0.31785	0.48391	1	1816	3	-1.3203	0.078396	0.10155	0.514729	680	2	-1.3203
CES2	5	0.31841	0.48391	1	1817	3	-1.0423	0.55643	0.58835	0.915416	2302	2	-1.0423
ETNK2	6	0.31852	0.54222	1	1818	2	0.59841	0.40168	0.4698	0.836698	1968	3	0.59841
PLA2G1B	7	0.31855	0.54378	1	1819	4	-0.96688	0.1363	0.18669	0.614413	1004	2	-0.96688
FABP12	8	0.31867	0.57429	1	1820	3	5.1526	0.0037064	0.0038629	0.216464	58	5	5.1526
SLC41A1	6	0.31912	0.54222	1	1821	3	-0.30223	0.30022	0.36982	0.761423	1668	3	-0.30223
PTGES2	8	0.31954	0.5743	1	1822	3	1.2009	0.097296	0.13859	0.564763	797	5	1.2009
SLC1A4	10	0.31958	0.59525	1	1823	6	-1.1541	0.18615	0.25557	0.674822	1237	4	-1.1541
APOB	6	0.32014	0.54222	1	1824	3	-0.65182	0.2432	0.29936	0.712486	1461	2	-0.65182
PPAPDC1A	10	0.32085	0.59526	1	1825	2	2.6922	0.039753	0.040861	0.361922	406	7	2.6922
SCARB1	9	0.32148	0.58447	1	1826	2	2.3013	0.078538	0.098005	0.504675	682	5	2.3013
GABRG2	8	0.32167	0.5782	1	1827	4	0.58531	0.19131	0.25667	0.674822	1269	4	0.58531
HYI	6	0.32229	0.5449	1	1828	1	1.4132	0.22175	0.26445	0.677952	1380	3	1.4132
PDK3	6	0.32285	0.5449	1	1829	2	0.84078	0.33718	0.4149	0.795181	1758	3	0.84078
INPP5A	7	0.32303	0.54806	1	1830	3	0.84078	0.18714	0.23811	0.659019	1258	4	0.84078
COX8A	10	0.32322	0.59777	1	1831	5	-0.94217	0.36031	0.46798	0.833887	1828	4	-0.94217
GLS2	6	0.32323	0.5449	1	1832	1	2.7553	0.049461	0.066847	0.450962	501	4	2.7553
SLC39A12	6	0.3234	0.5449	1	1833	3	-0.70187	0.83443	0.83117	1	2738	1	-0.70187
SDR9C7	8	0.32343	0.57968	1	1834	5	-0.5073	0.11857	0.15867	0.583685	929	3	-0.5073
PLCB2	5	0.32375	0.4857	1	1835	2	0.54649	0.43997	0.48413	0.847231	2037	2	0.54649
MDH2	5	0.32466	0.48733	1	1836	1	1.713	0.085451	0.10958	0.521185	730	4	1.713
CNGA3	8	0.3252	0.58044	1	1837	4	0.15019	0.12801	0.16364	0.591376	972	3	0.15019
SOD3	8	0.32569	0.58044	1	1838	3	3.035	0.01845	0.018904	0.306673	209	4	3.035
GAPDHS	8	0.3257	0.58044	1	1839	5	-0.30792	0.65489	0.72536	0.995558	2471	2	-0.30792
KCNK10	4	0.32614	0.49057	1	1840	2	-0.44868	0.0078542	0.0058674	0.249309	97	2	-0.44868
RPE	8	0.32625	0.58044	1	1841	5	-0.41466	0.34396	0.41116	0.795181	1794	3	-0.41466
EDN2	8	0.32679	0.58122	1	1842	5	-0.54155	0.37849	0.46793	0.833887	1909	3	-0.54155
TAP1	6	0.32697	0.54702	1	1843	3	0.22254	0.25558	0.30611	0.712774	1494	2	0.22254
HTR3C	9	0.32703	0.59408	1	1844	5	-0.81917	0.50901	0.61614	0.936957	2195	4	-0.81917
DLAT	8	0.32807	0.58525	1	1845	5	-0.62317	0.81901	0.83758	1	2703	2	-0.62317
CACNA1I	7	0.32894	0.55412	1	1846	3	0.38823	0.051984	0.068464	0.452435	530	3	0.38823
SLC39A5	8	0.32913	0.58628	1	1847	4	-0.49071	0.43121	0.5463	0.893028	2025	3	-0.49071
ALDH3A1	8	0.32985	0.58628	1	1848	3	0.17003	0.39007	0.48306	0.847036	1931	4	0.17003
KCNF1	8	0.33066	0.58629	1	1849	4	-0.51567	0.18453	0.25344	0.674649	1233	4	-0.51567
PDE1B	7	0.33089	0.55413	1	1850	4	-0.87921	0.22238	0.2667	0.679766	1382	2	-0.87921
GCSH	7	0.33124	0.55413	1	1851	4	-0.91181	0.23924	0.28849	0.70535	1449	3	-0.91181
CH25H	5	0.33136	0.49685	1	1852	3	-0.66305	0.63334	0.65664	0.961893	2423	2	-0.66305
OSBPL8	9	0.33136	0.59501	1	1853	5	-0.18076	0.67788	0.74448	1	2502	2	-0.18076
CA6	8	0.33156	0.58629	1	1854	2	2.5769	0.022524	0.022956	0.313065	250	6	2.5769
SLC24A5	9	0.33197	0.59501	1	1855	5	-0.080132	0.020801	0.023185	0.314034	236	3	-0.080132
B4GALT1	7	0.33375	0.55766	1	1856	3	2.7278	0.0086372	0.0093934	0.267683	112	4	2.7278
FUCA2	9	0.33401	0.59615	1	1857	5	-0.7484	0.053443	0.077977	0.471202	542	4	-0.7484
ARSE	8	0.33423	0.59162	1	1858	4	-0.36388	0.62078	0.67983	0.973513	2406	2	-0.36388
KCNN2	6	0.33429	0.55163	1	1859	3	-1.0776	0.42079	0.49391	0.849275	1999	3	-1.0776
THNSL2	9	0.33518	0.59882	1	1860	2	1.6526	0.094461	0.12758	0.551503	786	6	1.6526
CYP2D6	7	0.33584	0.56022	1	1861	3	0.87657	0.012206	0.012676	0.291121	149	3	0.87657
KCNJ1	7	0.33704	0.56432	1	1862	4	-0.89583	0.19318	0.25192	0.674649	1274	3	-0.89583
PHOSPHO1	9	0.33705	0.60016	1	1863	4	0.16973	0.025037	0.030749	0.330983	285	3	0.16973
ALG6	6	0.33717	0.55283	1	1864	2	3.0543	0.044843	0.064212	0.444914	454	3	3.0543
PKD2	6	0.33727	0.55401	1	1865	3	-0.63626	0.66606	0.69507	0.980608	2486	2	-0.63626
ACSM2B	9	0.33793	0.60164	1	1866	3	0.76443	0.21486	0.2792	0.699491	1346	3	0.76443
MAN2B1	9	0.33824	0.60164	1	1867	3	0.84078	0.20835	0.26632	0.679306	1323	5	0.84078
CHRNA4	9	0.33835	0.60164	1	1868	5	-0.97506	0.14323	0.18577	0.614413	1038	4	-0.97506
ATP2A2	3	0.33864	0.45693	1	1869	1	4.3464	0.064913	0.078871	0.471985	607	2	4.3464
DDAH2	6	0.33883	0.55401	1	1870	3	-0.086934	0.75985	0.78225	1	2620	2	-0.086934
FDPS	7	0.3389	0.56817	1	1871	4	-0.76199	0.5694	0.64718	0.958167	2321	3	-0.76199
HYAL4	8	0.33979	0.60209	1	1872	5	-0.15708	0.55335	0.63644	0.945545	2280	3	-0.15708
PIGU	7	0.33996	0.56817	1	1873	4	-0.68931	0.065891	0.083357	0.476475	614	2	-0.68931
ABCB4	7	0.3413	0.5697	1	1874	3	0.84078	0.28319	0.35457	0.748189	1627	4	0.84078
STARD8	7	0.34138	0.5697	1	1875	4	-0.79133	0.12539	0.17271	0.602186	957	2	-0.79133
CKMT2	6	0.34143	0.5577	1	1876	3	0.03121	0.18389	0.24003	0.659019	1223	3	0.03121
CCBL1	8	0.34275	0.60538	1	1877	5	-0.62033	0.037627	0.038474	0.352584	389	3	-0.62033
CNGA4	6	0.34317	0.55884	1	1878	3	0.32086	0.18389	0.24003	0.659019	1227	3	0.32086
KCNC4	8	0.34376	0.60539	1	1879	4	-0.06012	0.2183	0.28794	0.705028	1366	4	-0.06012
CAD	5	0.34392	0.51248	1	1880	3	-1.0472	0.28834	0.35032	0.744353	1637	2	-1.0472
GUCY2D	9	0.34429	0.60766	1	1881	4	-0.66305	0.23239	0.30146	0.712486	1432	5	-0.66305
ADH7	6	0.34506	0.55884	1	1882	2	0.44895	0.42079	0.49391	0.849275	2004	3	0.44895
UQCRFS1	5	0.34558	0.51763	1	1883	2	2.9772	0.013331	0.012598	0.291121	157	3	2.9772
TRPM7	7	0.34591	0.57607	1	1884	4	-0.66305	0.20936	0.26121	0.677952	1327	3	-0.66305
CHRNB4	8	0.3465	0.60615	1	1885	4	0.30834	0.30814	0.37973	0.766865	1686	2	0.30834
GK	9	0.3466	0.60846	1	1886	5	-0.51474	0.76714	0.82468	1	2630	3	-0.51474
RNLS	9	0.34663	0.60846	1	1887	5	-0.3439	0.76006	0.81425	1	2622	3	-0.3439
COX7C	9	0.34663	0.60846	1	1888	3	0.35738	0.19213	0.24501	0.665618	1272	4	0.35738
UGCG	9	0.34805	0.60847	1	1889	2	0.98478	0.034706	0.037962	0.352584	370	4	0.98478
DPM1	8	0.34854	0.60616	1	1890	4	-0.072316	0.27635	0.31761	0.719499	1575	4	-0.072316
GALNT2	7	0.34894	0.57731	1	1891	3	7.3172	0.0020108	0.0017832	0.182202	32	4	7.3172
SLC2A3	7	0.34942	0.57731	1	1892	2	2.7367	0.021349	0.023972	0.316851	239	5	2.7367
NUDT16	6	0.34943	0.56	1	1893	3	-0.68126	0.66606	0.69507	0.980608	2490	2	-0.68126
HGSNAT	7	0.34946	0.57731	1	1894	4	-0.77568	0.353	0.44086	0.81527	1819	3	-0.77568
FUT1	6	0.34982	0.56	1	1895	3	-0.096357	0.83443	0.83117	1	2737	1	-0.096357
SLC32A1	7	0.35015	0.57731	1	1896	2	0.27107	0.44971	0.52243	0.865991	2075	3	0.27107
SLC23A2	7	0.35051	0.57731	1	1897	3	0.59275	0.54622	0.62759	0.945545	2259	2	0.59275
INMT	8	0.35138	0.60725	1	1898	4	0.65005	0.05589	0.077523	0.471202	549	4	0.65005
SLC4A9	5	0.35142	0.5258	1	1899	1	1.3085	0.023474	0.020943	0.313065	271	3	1.3085
NDUFS6	10	0.3522	0.63106	1	1900	5	-0.14418	0.23158	0.30652	0.712774	1419	5	-0.14418
SLC7A2	10	0.35304	0.6331	1	1901	3	1.2646	0.085978	0.11001	0.521185	737	6	1.2646
ACBD4	4	0.35314	0.51282	1	1902	2	2.0289	0.083076	0.0969	0.504119	720	2	2.0289
ALDH6A1	7	0.35392	0.58434	1	1903	3	0.2973	0.13681	0.1867	0.614413	1005	3	0.2973
ALDH3B2	8	0.35433	0.60725	1	1904	3	0.75444	0.027106	0.029505	0.32653	308	3	0.75444
CNGA2	7	0.35438	0.58434	1	1905	4	-0.62313	0.94669	0.9227	1	2878	1	-0.62313
KCNA6	7	0.35452	0.58434	1	1906	3	0.84078	0.18714	0.23811	0.659019	1254	4	0.84078
ATP10D	7	0.35453	0.58434	1	1907	4	-0.40071	0.51259	0.58799	0.915416	2200	2	-0.40071
SLC11A2	8	0.35527	0.61175	1	1908	2	1.2714	0.65489	0.72536	0.995558	2470	2	1.2714
P2RX1	7	0.35581	0.58779	1	1909	3	0.84078	0.014901	0.016483	0.303391	177	4	0.84078
GFOD2	8	0.35609	0.61175	1	1910	2	0.58158	0.55335	0.63644	0.945545	2289	3	0.58158
AASDHPPT	8	0.35631	0.61261	1	1911	4	-0.43851	0.36686	0.43991	0.81527	1845	3	-0.43851
DDAH1	9	0.35687	0.61967	1	1912	4	0.15788	0.56796	0.67227	0.968803	2317	1	0.15788
FLVCR1	7	0.3572	0.59094	1	1913	2	1.6294	0.087148	0.12088	0.536648	747	3	1.6294
HSD17B12	6	0.35726	0.56511	1	1914	2	1.9793	0.042535	0.061938	0.444914	435	4	1.9793
ORAI2	7	0.35741	0.59094	1	1915	1	2.0391	0.08863	0.12088	0.536648	754	5	2.0391
GUCY1A3	6	0.35817	0.56511	1	1916	3	0.17369	0.36141	0.43831	0.81527	1835	2	0.17369
CYP24A1	9	0.3582	0.62223	1	1917	2	2.3977	0.0097319	0.0097752	0.267683	125	7	2.3977
ACSM2A	6	0.35881	0.56511	1	1918	2	0.20653	0.42079	0.49391	0.849275	2003	3	0.20653
PPARA	8	0.35906	0.6135	1	1919	4	0.27436	0.19641	0.26559	0.677952	1282	4	0.27436
KCTD17	8	0.35935	0.6135	1	1920	4	-0.17026	0.13147	0.16548	0.593743	981	4	-0.17026
PISD	7	0.35935	0.59285	1	1921	3	3.9896	0.01359	0.014227	0.299551	161	4	3.9896
COQ10B	9	0.35974	0.62223	1	1922	4	1.43	0.27999	0.36683	0.761423	1618	3	1.43
FIG4	3	0.3599	0.48162	1	1923	2	-0.96756	0.16462	0.17872	0.610546	1149	1	-0.96756
GSTA1	10	0.35992	0.63728	1	1924	5	-0.34302	0.11576	0.15682	0.583685	917	4	-0.34302
DIO3	8	0.35992	0.6135	1	1925	4	0.036359	0.27699	0.32864	0.721569	1596	4	0.036359
GFPT2	7	0.3606	0.59611	1	1926	2	0.84078	0.18714	0.23811	0.659019	1255	4	0.84078
SLC5A7	7	0.36072	0.59611	1	1927	3	0.84078	0.44971	0.52243	0.865991	2073	3	0.84078
LIPH	7	0.36084	0.59611	1	1928	3	-0.66305	0.54295	0.61807	0.936957	2247	3	-0.66305
PNLIPRP3	9	0.36099	0.62447	1	1929	4	0.4075	0.21197	0.27389	0.692429	1335	2	0.4075
CYP3A4	5	0.36191	0.53681	1	1930	3	-1.4596	0.14	0.1701	0.599209	1023	2	-1.4596
SLC51A	10	0.3632	0.64099	1	1931	3	1.561	0.022863	0.025102	0.318816	264	7	1.561
ALOX12	7	0.36339	0.59611	1	1932	3	1.4653	0.085606	0.12088	0.536648	731	2	1.4653
CETP	9	0.36499	0.62669	1	1933	4	0.84078	0.20996	0.27143	0.688232	1329	5	0.84078
CES5A	7	0.36521	0.59846	1	1934	2	4.5294	0.032232	0.037005	0.352584	350	4	4.5294
MIOX	6	0.36534	0.56643	1	1935	2	1.2009	0.1091	0.14543	0.568629	884	4	1.2009
SLC13A1	8	0.36556	0.61759	1	1936	4	-0.21409	0.2622	0.31267	0.7146	1522	4	-0.21409
AGMO	9	0.36612	0.62927	1	1937	5	-0.43519	0.048422	0.072933	0.468384	495	4	-0.43519
SLC12A3	7	0.36617	0.6003	1	1938	4	-0.88921	0.1527	0.19832	0.626345	1086	2	-0.88921
ALDH1A3	8	0.36641	0.61902	1	1939	2	0.25572	0.1412	0.1873	0.614413	1029	4	0.25572
DPEP2	9	0.36703	0.62927	1	1940	5	-0.86655	0.64425	0.71255	0.985278	2448	3	-0.86655
TRPC6	8	0.36721	0.61988	1	1941	3	1.6192	0.097296	0.13859	0.564763	799	5	1.6192
FBP1	8	0.36723	0.61988	1	1942	4	-0.58468	0.77719	0.81942	1	2646	2	-0.58468
PDHA2	8	0.36744	0.61988	1	1943	4	-0.11834	0.23914	0.30243	0.712486	1447	3	-0.11834
ACO2	5	0.36763	0.54651	1	1944	2	4.5022	0.026688	0.034034	0.344855	303	3	4.5022
SLC22A6	6	0.36792	0.57082	1	1945	3	-0.27983	0.40007	0.46144	0.832738	1961	3	-0.27983
TF	7	0.36813	0.6003	1	1946	3	-1.1156	0.54295	0.61807	0.936957	2254	3	-1.1156
SLC35E4	10	0.36887	0.64545	1	1947	2	1.1007	0.17927	0.25237	0.674649	1202	5	1.1007
SLC12A1	9	0.36907	0.63102	1	1948	4	0.84078	0.15878	0.21567	0.638601	1121	5	0.84078
PFKFB1	9	0.36921	0.63143	1	1949	5	-0.019672	0.039489	0.042706	0.366571	404	2	-0.019672
SFXN3	6	0.36942	0.57082	1	1950	3	1.2369	0.12109	0.15511	0.582177	940	3	1.2369
NAA35	9	0.36967	0.63143	1	1951	5	-0.68603	0.041725	0.04305	0.366571	424	3	-0.68603
COLGALT1	8	0.3698	0.62226	1	1952	4	-0.44575	0.1891	0.25667	0.674822	1263	2	-0.44575
BHMT2	7	0.36992	0.6003	1	1953	4	-1.6851	0.25736	0.31916	0.720646	1500	2	-1.6851
SLC25A33	9	0.36993	0.63143	1	1954	4	0.53887	0.14075	0.18334	0.614413	1025	4	0.53887
ABCC3	8	0.37016	0.62226	1	1955	4	-0.63818	0.18361	0.25344	0.674649	1222	4	-0.63818
FABP4	9	0.37034	0.63143	1	1956	3	4.7853	0.00046643	0.00034565	0.118317	10	6	4.7853
ABCA8	6	0.37056	0.57212	1	1957	3	0.94477	0.15827	0.20815	0.636719	1108	3	0.94477
SLC12A5	9	0.37077	0.63143	1	1958	5	-0.1507	0.86894	0.88421	1	2763	2	-0.1507
CYB5R4	7	0.37096	0.6003	1	1959	4	-0.54402	0.078568	0.11117	0.524896	683	3	-0.54402
UQCRC2	6	0.37225	0.57477	1	1960	3	0.1279	0.66606	0.69507	0.980608	2491	2	0.1279
NME3	7	0.3726	0.60616	1	1961	4	-0.66305	0.54295	0.61807	0.936957	2250	3	-0.66305
KCNN1	7	0.37317	0.60808	1	1962	4	-0.061569	0.44971	0.52243	0.865991	2057	3	-0.061569
HS3ST2	8	0.37325	0.62429	1	1963	3	0.83553	0.27699	0.32864	0.721569	1604	4	0.83553
BSCL2	8	0.37385	0.62429	1	1964	4	-0.3663	0.63061	0.70477	0.983862	2419	3	-0.3663
GSTP1	8	0.37415	0.62429	1	1965	4	0.25558	0.020758	0.02057	0.313065	235	4	0.25558
GGTLC1	9	0.37446	0.63402	1	1966	4	0.5845	0.026369	0.032883	0.339034	301	2	0.5845
SLC25A47	9	0.37446	0.63402	1	1967	4	2.1983	0.012782	0.013183	0.291121	152	5	2.1983
CSAD	7	0.37473	0.61012	1	1968	4	-0.66305	0.40603	0.49398	0.849275	1981	3	-0.66305
ATP6V1E1	5	0.37495	0.55657	1	1969	1	0.84078	0.22314	0.25888	0.674822	1388	3	0.84078
HTR3E	7	0.37503	0.61013	1	1970	3	0.55562	0.60841	0.68472	0.976586	2381	2	0.55562
BCS1L	8	0.37524	0.62787	1	1971	4	0.03879	0.39268	0.48668	0.849091	1939	3	0.03879
SCP2	7	0.37564	0.61242	1	1972	4	-0.065552	0.14836	0.19832	0.626345	1066	3	-0.065552
SLC38A7	7	0.37576	0.61242	1	1973	2	3.5205	0.021728	0.023974	0.316851	241	5	3.5205
PLCXD2	8	0.37586	0.62872	1	1974	4	0.3091	0.12662	0.16116	0.585604	969	4	0.3091
LPIN2	8	0.37623	0.62873	1	1975	4	-0.17374	0.14545	0.18821	0.614413	1048	4	-0.17374
DPEP3	7	0.37645	0.61242	1	1976	3	2.0711	0.21172	0.26243	0.677952	1334	4	2.0711
SLC25A10	8	0.3766	0.62873	1	1977	4	0.30022	0.014451	0.016312	0.303391	173	3	0.30022
NAA50	6	0.37674	0.576	1	1978	3	-1.3336	0.44959	0.5354	0.881519	2056	2	-1.3336
ABHD8	9	0.37712	0.63654	1	1979	5	-0.43399	0.64425	0.71255	0.985278	2445	3	-0.43399
GK5	6	0.37723	0.576	1	1980	3	-0.78195	0.027595	0.025695	0.320558	314	2	-0.78195
PLB1	10	0.37775	0.65363	1	1981	3	0.84078	0.052199	0.080719	0.474746	535	7	0.84078
ALOX15B	7	0.37805	0.61242	1	1982	4	-0.69912	0.3034	0.37541	0.765621	1675	2	-0.69912
KCNA4	7	0.37823	0.61242	1	1983	4	-0.53312	0.44971	0.52243	0.865991	2072	3	-0.53312
ACAD11	7	0.37997	0.61415	1	1984	4	-0.35193	0.44971	0.52243	0.865991	2067	3	-0.35193
ADAD1	8	0.3803	0.632	1	1985	4	0.05116	0.047511	0.067055	0.450962	478	3	0.05116
B4GALNT3	7	0.38121	0.61527	1	1986	3	0.67231	0.75259	0.7803	1	2598	2	0.67231
TRPM6	8	0.38145	0.632	1	1987	2	1.0129	0.10636	0.14908	0.568629	858	4	1.0129
GOT1	9	0.38148	0.64033	1	1988	4	0.84078	0.088254	0.11454	0.52849	752	4	0.84078
ME2	8	0.38298	0.632	1	1989	3	1.0995	0.0081082	0.0083607	0.260171	103	3	1.0995
ASPHD1	7	0.38435	0.61527	1	1990	4	-0.44159	0.33664	0.42228	0.801697	1757	3	-0.44159
NAT6	9	0.38449	0.64281	1	1991	3	4.7745	0.0085105	0.0076984	0.255093	108	6	4.7745
MOXD1	6	0.38453	0.58019	1	1992	3	-0.27559	0.22784	0.28357	0.701265	1407	2	-0.27559
OAS2	7	0.38459	0.61527	1	1993	2	3.0252	0.022217	0.024475	0.318816	244	5	3.0252
PPARG	9	0.38531	0.64281	1	1994	3	0.84078	0.047839	0.065542	0.448305	481	4	0.84078
KCNA3	7	0.38538	0.61714	1	1995	2	0.19363	0.0049584	0.0048637	0.231367	70	3	0.19363
SCNN1B	7	0.38572	0.61714	1	1996	4	-0.66175	0.54295	0.61807	0.936957	2246	3	-0.66175
B3GALT6	7	0.38591	0.61714	1	1997	4	-0.41405	0.024136	0.026413	0.324053	277	3	-0.41405
SLC25A26	9	0.38593	0.64556	1	1998	5	-0.66305	0.73521	0.78779	1	2570	3	-0.66305
[truncated: 980 more rows]

## Sheet: Supplementary Table 2
Supplementary Table 2 The results of the library screening for BxPC3 analyzed using MAGeCK
id	num	neg|score	neg|p-value	neg|fdr	neg|rank	neg|goodsgrna	neg|lfc	pos|score	pos|p-value	pos|fdr	pos|rank	pos|goodsgrna	pos|lfc
EPN3	9	8e-05	0.00033584	0.243674	1	5	-4.9851	0.5287	0.68468	0.989079	2403	3	-4.9851
KCND2	10	8.2e-05	0.00031584	0.243674	2	7	-2.546	0.90355	0.9288	1	2888	3	-2.546
ABCC10	10	0.00017933	0.0004073	0.243674	3	5	-0.52003	0.81699	0.88533	1	2799	2	-0.52003
PGM2L1	9	0.00020025	0.00046447	0.243674	4	6	-1.8501	0.54488	0.69265	0.991393	2435	3	-1.8501
XYLB	10	0.00023695	0.00048733	0.243674	5	8	-1.8756	0.87528	0.909	1	2862	2	-1.8756
CA13	9	0.00024212	0.00052163	0.243674	6	5	-2.4476	0.66845	0.79747	1	2618	4	-2.4476
CLIC5	10	0.00027596	0.00054736	0.243674	7	7	-1.706	0.88832	0.91688	1	2872	2	-1.706
RPE65	9	0.00032198	0.00060452	0.243674	8	8	-2.7503	0.99985	0.9998	1	2978	0	-2.7503
SLC22A15	9	0.00036842	0.0006331	0.243674	9	5	-1.5095	0.65195	0.77249	1	2589	4	-1.5095
TXNRD1	8	0.00044213	0.00075315	0.255116	10	4	-0.2272	0.18949	0.34662	0.859891	1421	4	-0.2272
EXT2	10	0.00053791	0.0010761	0.255116	11	5	-0.6557	0.70866	0.81667	1	2681	4	-0.6557
TNF	9	0.00054112	0.00093036	0.255116	12	6	-2.335	0.45259	0.63705	0.970852	2223	2	-2.335
LIPH	10	0.0005505	0.0011047	0.255116	13	8	-2.0667	0.19153	0.36399	0.859891	1431	2	-2.0667
ST6GALNAC6	9	0.00057022	0.00099324	0.255116	14	5	-0.75996	0.8601	0.89661	1	2846	2	-0.75996
ACADSB	9	0.00059082	0.0010475	0.255116	15	8	-2.0711	0.93765	0.94263	1	2914	1	-2.0711
PHOSPHO1	10	0.00061974	0.0011933	0.258354	16	4	0.25309	0.12379	0.29256	0.847233	1103	5	0.25309
CSGALNACT1	9	0.00080677	0.0014477	0.294991	17	5	-0.50446	0.48692	0.65737	0.977722	2310	2	-0.50446
PKD2L1	10	0.00086041	0.0015592	0.297255	18	6	-1.7108	0.30324	0.49824	0.9124	1836	4	-1.7108
PDE6G	9	0.0010163	0.0017907	0.297255	19	4	0.41483	0.38	0.53528	0.922915	2044	3	0.41483
PTEN	10	0.0010668	0.0017478	0.297255	20	7	-1.9005	0.61795	0.76103	1	2534	2	-1.9005
HS3ST1	9	0.0011293	0.0020394	0.307146	21	2	0.72927	0.17267	0.3407	0.859891	1339	6	0.72927
DCXR	10	0.0012734	0.001825	0.297255	22	6	-1.439	0.66928	0.78314	1	2619	4	-1.439
XYLT1	9	0.0013212	0.0024538	0.312481	23	5	-2.9114	0.92564	0.93699	1	2904	2	-2.9114
LYPLA2	10	0.0013332	0.0018879	0.297255	24	8	-1.2615	0.99933	0.99841	1	2977	0	-1.2615
SCP2	9	0.0014348	0.0028454	0.312481	25	7	-2.0586	0.70892	0.81493	1	2682	1	-2.0586
CUBN	10	0.0015152	0.0023166	0.312481	26	8	-1.413	0.55676	0.72716	1	2448	2	-1.413
SLC25A5	9	0.0015369	0.0029426	0.312481	27	6	-0.90525	0.20258	0.38565	0.869554	1485	3	-0.90525
SMPD1	8	0.0016409	0.0023023	0.312481	28	6	-1.7141	0.35196	0.50551	0.915114	1969	1	-1.7141
KCND3	9	0.0016789	0.0030769	0.313483	29	5	-0.86177	0.33648	0.50305	0.91346	1936	4	-0.86177
SLC3A2	10	0.0017383	0.0026282	0.312481	30	6	-2.1973	0.10731	0.25189	0.847233	993	4	-2.1973
SCN3A	9	0.0017741	0.0032455	0.321095	31	5	-1.0178	0.30488	0.46671	0.893209	1845	2	-1.0178
ACSL6	8	0.0018471	0.0025453	0.312481	32	5	-1.7102	0.65204	0.76707	1	2590	2	-1.7102
NDUFA6	10	0.0019126	0.002834	0.312481	33	5	-1.027	0.65621	0.77854	1	2600	4	-1.027
NOX1	10	0.0019755	0.002974	0.312481	34	6	-1.8903	0.41179	0.57109	0.931565	2129	3	-1.8903
KCNK6	8	0.0020201	0.0029769	0.312481	35	6	-1.6247	0.92668	0.92579	1	2905	1	-1.6247
CYP4F2	9	0.0020283	0.003337	0.321095	36	5	-0.98952	0.60056	0.72746	1	2505	3	-0.98952
PIKFYVE	9	0.0020964	0.0034313	0.321247	37	2	1.0268	0.033293	0.13072	0.846808	422	6	1.0268
OXCT1	9	0.0023375	0.0037943	0.335809	38	2	4.1253	0.076172	0.1958	0.846808	800	5	4.1253
IL6	10	0.002355	0.0035943	0.327645	39	7	-1.3574	0.30999	0.50018	0.9124	1859	3	-1.3574
CERK	10	0.0025289	0.0040144	0.335809	40	6	-0.35052	0.27026	0.45515	0.886754	1725	4	-0.35052
ERO1L	10	0.0025759	0.0040173	0.335809	41	5	0.014896	0.010963	0.044965	0.807301	161	5	0.014896
ADCY4	7	0.0025767	0.017237	0.592588	42	5	-2.3461	0.69965	0.77977	1	2661	2	-2.3461
ATP5G2	10	0.0026443	0.0040716	0.335809	43	7	-1.6567	0.6766	0.7896	1	2630	3	-1.6567
PLA2G16	10	0.0026869	0.0041831	0.336979	44	3	0.36293	0.15988	0.3226	0.847233	1278	5	0.36293
KCNK2	9	0.0027018	0.0044203	0.347997	45	6	-1.5236	0.2677	0.44303	0.886754	1712	3	-1.5236
SMPDL3B	9	0.0027924	0.021936	0.592588	46	4	4.3689	0.061855	0.18002	0.846808	689	5	4.3689
ATP2B4	9	0.002856	0.022093	0.592588	47	4	0.26838	0.66403	0.79691	1	2609	4	0.26838
GLOD5	9	0.0030626	0.022396	0.592588	48	6	-0.90686	0.92397	0.93542	1	2903	2	-0.90686
SLC22A2	9	0.0031	0.022436	0.592588	49	5	-0.53977	0.10155	0.22543	0.847233	956	4	-0.53977
SLC9A3	8	0.003187	0.020584	0.592588	50	6	-1.1387	0.93958	0.93564	1	2916	2	-1.1387
ATP4A	10	0.0033041	0.025494	0.592588	51	6	-1.9201	0.74068	0.83671	1	2727	4	-1.9201
HMGCS2	9	0.003316	0.022504	0.592588	52	6	-1.7779	0.72605	0.826	1	2708	3	-1.7779
SYNJ2	9	0.0033845	0.022504	0.592588	53	5	-0.93848	0.35044	0.51576	0.915115	1967	3	-0.93848
AKR1B1	9	0.0034635	0.022567	0.592588	54	7	-1.0611	0.99035	0.98387	1	2962	1	-1.0611
AK1	10	0.0035455	0.025843	0.592588	55	7	-1.2826	0.78053	0.86647	1	2767	2	-1.2826
SIRT2	10	0.0035495	0.025846	0.592588	56	8	-1.475	0.41092	0.56876	0.931565	2127	1	-1.475
MICAL2	9	0.0035572	0.022613	0.592588	57	4	0.01377	0.41874	0.59612	0.943342	2152	3	0.01377
ACAD10	10	0.003583	0.025846	0.592588	58	4	0.16173	0.53364	0.70645	0.998429	2418	3	0.16173
SLC25A26	10	0.0037031	0.026103	0.592588	59	8	-1.0543	0.90644	0.93039	1	2891	2	-1.0543
NQO1	9	0.0037064	0.022885	0.592588	60	4	-0.033286	0.72077	0.82336	1	2697	3	-0.033286
FOXO1	8	0.0037944	0.022233	0.592588	61	6	-1.2637	0.2301	0.38393	0.869554	1587	2	-1.2637
PDE4C	8	0.0038689	0.022236	0.592588	62	6	-2.1704	0.65117	0.76489	1	2587	2	-2.1704
GCNT4	10	0.0039002	0.026335	0.592588	63	8	-1.0317	0.71467	0.81891	1	2689	1	-1.0317
SEPHS2	6	0.0039457	0.017077	0.592588	64	3	-1.0941	0.32096	0.46499	0.893209	1885	3	-1.0941
G6PD	10	0.0039815	0.02642	0.592588	65	6	-1.8983	0.32878	0.52003	0.915115	1911	4	-1.8983
SLC36A2	10	0.0039944	0.026423	0.592588	66	6	-1.3372	0.7354	0.82946	1	2723	4	-1.3372
NEU1	9	0.0040281	0.023288	0.592588	67	4	-0.45719	0.11677	0.2645	0.847233	1056	3	-0.45719
SLC26A8	8	0.0040341	0.022604	0.592588	68	6	-1.9786	0.8223	0.87366	1	2802	1	-1.9786
SLC25A16	10	0.0040446	0.026646	0.592588	69	7	-1.1848	0.86893	0.90573	1	2855	3	-1.1848
PTGES2	9	0.004068	0.023376	0.592588	70	5	-0.98885	0.4197	0.59612	0.943342	2154	3	-0.98885
IP6K1	8	0.0040808	0.022965	0.592588	71	7	-1.2443	0.97023	0.96426	1	2943	1	-1.2443
SLC35D2	9	0.004082	0.023376	0.592588	72	4	-0.50516	0.49964	0.66243	0.9782	2342	2	-0.50516
TREH	10	0.00411	0.026646	0.592588	73	6	-0.78525	0.14084	0.3108	0.847233	1194	2	-0.78525
GPX1	9	0.0041286	0.023456	0.592588	74	6	-2.2062	0.15039	0.29413	0.847233	1227	3	-2.2062
PIGY	10	0.0041658	0.026649	0.592588	75	6	-1.9888	0.34475	0.52868	0.91872	1957	2	-1.9888
SLCO2A1	9	0.0042525	0.023565	0.592588	76	5	-0.83451	0.41243	0.59163	0.941446	2133	4	-0.83451
APOF	9	0.0044045	0.023842	0.592588	77	6	-1.6572	0.54175	0.68959	0.990766	2430	3	-1.6572
ACSF3	7	0.0044364	0.019506	0.592588	78	5	-1.4314	0.8388	0.86368	1	2821	1	-1.4314
LPCAT3	10	0.0044404	0.027298	0.592588	79	5	-0.53177	0.38352	0.5613	0.931565	2053	3	-0.53177
IYD	9	0.0044575	0.023956	0.592588	80	7	-1.2839	0.029782	0.10017	0.846808	383	2	-1.2839
GUCY2F	9	0.0046712	0.024174	0.592588	81	3	2.7414	0.099309	0.22449	0.847233	942	6	2.7414
SLCO3A1	8	0.004717	0.023219	0.592588	82	6	-1.3925	0.27371	0.42657	0.88407	1736	1	-1.3925
GRIK1	10	0.0048623	0.02853	0.592588	83	5	0.062322	0.4085	0.56818	0.931565	2118	5	0.062322
SLC9A6	7	0.0052853	0.020847	0.592588	84	5	-1.2545	0.014844	0.054511	0.835151	214	2	-1.2545
CYP1A2	10	0.0053401	0.028993	0.592588	85	6	-1.4717	0.20078	0.36995	0.859891	1476	4	-1.4717
SLC38A3	10	0.0053755	0.029104	0.592588	86	4	-0.15708	0.020388	0.076951	0.846808	274	4	-0.15708
PPAP2A	10	0.0054923	0.029227	0.592588	87	6	-0.99162	0.046008	0.15744	0.846808	539	3	-0.99162
SLC35E2	10	0.0054923	0.029227	0.592588	88	6	-0.74502	0.054397	0.16396	0.846808	612	3	-0.74502
SGPP1	10	0.0055459	0.029407	0.592588	89	2	4.9745	0.0023119	0.028452	0.807301	45	8	4.9745
SGPL1	9	0.0056352	0.025977	0.592588	90	3	2.0481	0.10526	0.24506	0.847233	977	6	2.0481
GBA	10	0.0056455	0.02957	0.592588	91	5	-0.26202	0.46536	0.62249	0.962316	2254	5	-0.26202
HTR3B	9	0.0056685	0.02598	0.592588	92	5	-1.2849	0.92738	0.93759	1	2906	2	-1.2849
CACNA1A	8	0.0056957	0.024088	0.592588	93	4	1.4533	0.12722	0.27084	0.847233	1122	4	1.4533
SRR	10	0.0057046	0.029573	0.592588	94	8	-1.0305	0.37559	0.55094	0.929596	2029	1	-1.0305
TH	9	0.0057342	0.02598	0.592588	95	7	-1.0754	0.27476	0.44923	0.886754	1741	2	-1.0754
STEAP1	10	0.0057838	0.029813	0.592588	96	8	-1.0923	0.30974	0.49928	0.9124	1858	2	-1.0923
HSD17B10	9	0.0058355	0.026257	0.592588	97	3	-0.13509	0.0028638	0.026383	0.807301	50	4	-0.13509
SLC23A1	8	0.0058588	0.024091	0.592588	98	6	-0.95946	0.29396	0.46256	0.892329	1807	2	-0.95946
CRYZ	10	0.0059027	0.03015	0.592588	99	4	-0.019604	0.21079	0.38669	0.869554	1522	4	-0.019604
FABP6	10	0.005929	0.03015	0.592588	100	5	-0.61422	0.13556	0.30773	0.847233	1155	5	-0.61422
COQ4	9	0.0059564	0.026257	0.592588	101	3	0.1368	0.51759	0.67975	0.988265	2378	4	0.1368
ST3GAL5	10	0.0060238	0.030153	0.592588	102	7	-1.805	0.67783	0.7896	1	2632	3	-1.805
TKTL1	10	0.0060238	0.030153	0.592588	103	7	-1.4572	0.70543	0.81459	1	2673	3	-1.4572
CYP27B1	9	0.0062087	0.026412	0.592588	104	4	0.84914	0.31415	0.47045	0.896323	1868	5	0.84914
NQO2	10	0.006219	0.030565	0.592588	105	4	-0.060592	0.23207	0.41462	0.878743	1597	3	-0.060592
STEAP3	9	0.0062278	0.026412	0.592588	106	2	-0.10464	0.28988	0.4533	0.886754	1787	3	-0.10464
SLC47A2	9	0.0062578	0.026675	0.592588	107	7	-0.96547	0.92951	0.93921	1	2908	2	-0.96547
ADCY1	9	0.0062578	0.026675	0.592588	108	7	-1.6978	0.9385	0.94284	1	2915	2	-1.6978
PPIP5K1	9	0.0063477	0.026938	0.592588	109	4	-0.4806	0.98557	0.9806	1	2959	1	-0.4806
TM7SF2	8	0.0064325	0.024325	0.592588	110	4	-1.6397	0.10645	0.24652	0.847233	987	2	-1.6397
PRDX1	8	0.0067556	0.025171	0.592588	111	5	-1.6815	0.66239	0.77211	1	2607	2	-1.6815
AWAT1	8	0.0067556	0.025171	0.592588	112	5	-1.3893	0.60076	0.73134	1	2507	3	-1.3893
ATP13A1	10	0.0069725	0.031416	0.592588	113	6	-0.96132	0.21276	0.38877	0.870529	1530	4	-0.96132
HAO2	10	0.0070227	0.031416	0.592588	114	5	-0.5867	0.32575	0.51618	0.915115	1899	3	-0.5867
SLC4A1AP	10	0.0070424	0.031416	0.592588	115	7	-1.4299	0.34475	0.52868	0.91872	1958	3	-1.4299
GCDH	10	0.0070718	0.031416	0.592588	116	5	-1.1677	0.25924	0.44499	0.886754	1681	4	-1.1677
GRIN1	10	0.0072088	0.031705	0.592588	117	7	-1.4165	0.97752	0.97285	1	2949	2	-1.4165
PLA2G12A	10	0.00721	0.031705	0.592588	118	7	-1.7688	0.89276	0.92154	1	2876	2	-1.7688
MTHFD1L	10	0.0073289	0.031828	0.592588	119	2	3.4242	0.052203	0.16204	0.846808	594	7	3.4242
PLOD2	10	0.0073706	0.031828	0.592588	120	7	-1.1697	0.71802	0.82053	1	2695	3	-1.1697
COX11	10	0.0074562	0.032071	0.592588	121	7	-1.4253	0.42895	0.58838	0.941446	2181	2	-1.4253
KCNJ16	10	0.0076113	0.03224	0.592588	122	7	-1.1909	0.45555	0.61602	0.957048	2228	3	-1.1909
FAAH2	9	0.0076126	0.02863	0.592588	123	4	-0.34383	0.45451	0.63705	0.970852	2226	4	-0.34383
MFSD5	9	0.0076178	0.02863	0.592588	124	7	-1.0532	0.76848	0.84569	1	2755	2	-1.0532
ARNT	10	0.0078214	0.03226	0.592588	125	5	-0.34642	0.73251	0.82946	1	2718	4	-0.34642
UMPS	7	0.0079773	0.025866	0.592588	126	2	0.62619	0.069402	0.1735	0.846808	749	4	0.62619
ADCY10	10	0.0080413	0.032263	0.592588	127	2	4.5423	0.018258	0.073167	0.846808	258	8	4.5423
GRXCR2	10	0.0080922	0.032303	0.592588	128	3	1.8884	0.088889	0.21605	0.847233	867	7	1.8884
HMGCR	9	0.0085498	0.030662	0.592588	129	3	1.6939	0.20477	0.3858	0.869554	1496	5	1.6939
SLC35E3	10	0.0085754	0.032694	0.592588	130	6	-1.0325	0.72275	0.82505	1	2699	2	-1.0325
SULF2	10	0.0087512	0.032697	0.592588	131	7	-1.5647	0.53074	0.70374	0.99785	2407	3	-1.5647
LDLR	10	0.0089594	0.032874	0.592588	132	6	-1.2394	0.94126	0.95408	1	2918	2	-1.2394
PCCB	10	0.0091091	0.033014	0.592588	133	2	0.072388	0.79562	0.87383	1	2781	3	0.072388
GYS1	10	0.0091417	0.033014	0.592588	134	6	-1.3566	0.19445	0.36532	0.859891	1444	3	-1.3566
EXTL1	8	0.0092749	0.02815	0.592588	135	2	0.34082	0.60243	0.73134	1	2508	3	0.34082
SLC2A2	10	0.0093111	0.033017	0.592588	136	5	-0.20704	0.15866	0.32168	0.847233	1267	5	-0.20704
PPARD	9	0.0093603	0.031617	0.592588	137	5	-1.0281	0.87402	0.91364	1	2860	3	-1.0281
SCN10A	10	0.0093725	0.033294	0.592588	138	5	-0.93365	0.18269	0.35256	0.859891	1390	4	-0.93365
ACSBG2	10	0.0094411	0.033297	0.592588	139	6	-1.8578	0.074664	0.19899	0.846808	790	4	-1.8578
SLC22A1	9	0.0094412	0.031854	0.592588	140	7	-0.90435	0.40331	0.57755	0.93619	2100	1	-0.90435
IL4I1	10	0.0094648	0.033297	0.592588	141	5	-0.37774	0.97726	0.97237	1	2948	2	-0.37774
GALNT1	9	0.0094831	0.031922	0.592588	142	3	2.0986	0.13915	0.28294	0.847233	1178	6	2.0986
PIGG	9	0.0094952	0.031922	0.592588	143	5	-1.0478	0.25362	0.42749	0.88407	1665	3	-1.0478
PLCL2	7	0.0095815	0.029533	0.592588	144	4	-1.7119	0.85353	0.867	1	2839	2	-1.7119
MTHFD2	10	0.0098204	0.034578	0.592588	145	3	0.56767	0.076335	0.20339	0.847233	803	6	0.56767
ST6GALNAC1	9	0.010004	0.032977	0.592588	146	5	-0.8668	0.49667	0.65951	0.9782	2336	2	-0.8668
ABCA6	10	0.010012	0.034941	0.592588	147	7	-1.3343	0.8539	0.89992	1	2841	3	-1.3343
CHI3L1	10	0.010176	0.034961	0.592588	148	4	-0.081351	0.42893	0.58838	0.941446	2179	4	-0.081351
DGKZ	10	0.010181	0.034961	0.592588	149	6	-1.7484	0.31102	0.50019	0.9124	1860	3	-1.7484
BDH1	10	0.010299	0.034964	0.592588	150	6	-1.103	0.78263	0.86716	1	2769	3	-1.103
NUDT12	10	0.010326	0.034964	0.592588	151	4	0.32091	0.37564	0.55094	0.929596	2032	5	0.32091
PDK2	9	0.010335	0.03396	0.592588	152	5	-0.61404	0.86346	0.90596	1	2849	3	-0.61404
PRPSAP2	9	0.01047	0.034035	0.592588	153	6	-1.5271	0.72887	0.82682	1	2713	2	-1.5271
SLC10A4	10	0.010819	0.036356	0.592588	154	5	-0.46909	0.33451	0.52339	0.915115	1929	3	-0.46909
EPHX2	10	0.010886	0.036561	0.592588	155	4	-0.54453	0.30485	0.49837	0.9124	1843	3	-0.54453
GLRB	10	0.010891	0.036561	0.592588	156	5	-0.82476	0.044976	0.15712	0.846808	530	4	-0.82476
HILPDA	9	0.010897	0.035447	0.592588	157	5	-1.0054	0.33807	0.50326	0.91346	1941	3	-1.0054
MTHFS	10	0.010996	0.036578	0.592588	158	7	-0.9538	0.2298	0.41363	0.878743	1585	3	-0.9538
SPHK1	8	0.011204	0.030679	0.592588	159	2	4.011	0.058466	0.15986	0.846808	649	5	4.011
FAR2	10	0.011242	0.036578	0.592588	160	3	-0.22064	0.12126	0.28794	0.847233	1091	4	-0.22064
MTTP	9	0.011416	0.036321	0.592588	161	4	-0.085719	0.082687	0.21281	0.847233	828	4	-0.085719
APOE	9	0.011465	0.036321	0.592588	162	7	-1.1095	0.89144	0.9204	1	2875	2	-1.1095
ACOT11	10	0.011544	0.036581	0.592588	163	7	-1.538	0.32801	0.51899	0.915115	1910	3	-1.538
COX6C	6	0.011566	0.025431	0.592588	164	4	-1.7257	0.98109	0.96601	1	2953	0	-1.7257
DHDDS	10	0.011696	0.036644	0.592588	165	5	-1.1982	0.36399	0.54882	0.929596	1998	2	-1.1982
PDHA2	10	0.011941	0.037342	0.592588	166	7	-1.3929	0.94126	0.95408	1	2917	2	-1.3929
BSCL2	8	0.011946	0.032231	0.592588	167	5	-1.3975	0.59809	0.7309	1	2502	3	-1.3975
PPCS	10	0.011989	0.037342	0.592588	168	6	-1.5557	0.90469	0.9292	1	2889	1	-1.5557
SLC25A15	10	0.012036	0.037379	0.592588	169	6	-0.73764	0.54613	0.71606	1	2438	2	-0.73764
UTY	10	0.012172	0.037382	0.592588	170	6	-1.1463	0.78828	0.87181	1	2775	1	-1.1463
GRID2	10	0.012217	0.037453	0.592588	171	5	-0.34124	0.15358	0.31607	0.847233	1244	4	-0.34124
GIP	8	0.012286	0.032331	0.592588	172	5	-1.6817	0.71638	0.79431	1	2692	2	-1.6817
UAP1L1	9	0.012462	0.037682	0.592588	173	6	-1.2509	0.010763	0.042301	0.807301	158	2	-1.2509
HADHB	8	0.012501	0.032817	0.592588	174	5	-1.3534	0.40924	0.57711	0.93619	2120	3	-1.3534
FABP7	10	0.012661	0.038148	0.592588	175	4	0.54019	0.18117	0.35126	0.859891	1379	4	0.54019
KCNMB4	9	0.01268	0.038362	0.592588	176	4	-0.3736	0.50972	0.67156	0.983629	2363	3	-0.3736
FABP3	10	0.01278	0.038151	0.592588	177	5	-0.76619	0.016555	0.05426	0.835151	237	3	-0.76619
GSTM1	10	0.012941	0.038514	0.592588	178	4	-0.22346	0.8378	0.89617	1	2820	3	-0.22346
ABCC4	8	0.012982	0.033297	0.592588	179	4	-0.54049	0.98237	0.97432	1	2956	1	-0.54049
PEMT	9	0.012999	0.038485	0.592588	180	2	1.6551	0.046832	0.14624	0.846808	550	7	1.6551
ADCY5	8	0.013071	0.0333	0.592588	181	4	0.043055	0.35676	0.51377	0.915115	1985	4	0.043055
AQP6	10	0.013209	0.039382	0.592588	182	5	-0.66417	0.72484	0.82721	1	2703	3	-0.66417
FITM1	10	0.013329	0.039674	0.592588	183	5	-0.43226	0.063228	0.18859	0.846808	704	4	-0.43226
LSS	10	0.01337	0.039777	0.592588	184	3	0.4274	0.26051	0.44663	0.886754	1685	5	0.4274
SLCO4C1	9	0.013537	0.038634	0.592588	185	6	-1.3278	0.4745	0.64747	0.975999	2274	3	-1.3278
CMPK1	9	0.013637	0.038634	0.592588	186	4	-0.23784	0.09868	0.22449	0.847233	938	4	-0.23784
SLC35C2	10	0.013692	0.040128	0.592588	187	7	-1.2626	0.4644	0.62011	0.95981	2252	2	-1.2626
GALNT14	10	0.013724	0.040243	0.592588	188	5	-0.43326	0.35572	0.53886	0.922915	1982	3	-0.43326
ENPP4	9	0.014032	0.038725	0.592588	189	6	-1.3254	0.65742	0.78173	1	2604	1	-1.3254
CHSY3	7	0.0141	0.033634	0.592588	190	3	-0.4793	0.44347	0.60059	0.944367	2203	1	-0.4793
GALNT4	9	0.014115	0.039074	0.592588	191	3	1.5876	0.15384	0.30135	0.847233	1245	5	1.5876
HACL1	10	0.014343	0.040989	0.592588	192	5	-0.26829	0.072539	0.19823	0.846808	774	5	-0.26829
PDSS2	10	0.01457	0.040992	0.592588	193	3	0.21856	0.31556	0.50607	0.915114	1871	5	0.21856
CAV3	8	0.014683	0.036436	0.592588	194	2	1.654	0.026097	0.088524	0.846808	342	5	1.654
PLCL1	10	0.014772	0.041337	0.592588	195	5	-1.132	0.35578	0.53886	0.922915	1983	4	-1.132
KYNU	10	0.014808	0.041337	0.592588	196	5	-0.46327	0.34475	0.52868	0.91872	1956	4	-0.46327
ATP9A	10	0.014949	0.04134	0.592588	197	5	-0.41004	0.49589	0.67058	0.983629	2334	4	-0.41004
GLUD2	9	0.015081	0.040374	0.592588	198	6	-0.82161	0.94576	0.94596	1	2922	2	-0.82161
ACSS2	8	0.015091	0.036982	0.592588	199	4	-0.27709	0.3293	0.48815	0.911153	1916	3	-0.27709
FTMT	10	0.015117	0.041849	0.592588	200	7	-0.93831	0.17605	0.33497	0.856348	1359	2	-0.93831
KCNK4	10	0.015117	0.041849	0.592588	201	7	-0.96317	0.9978	0.99425	1	2976	1	-0.96317
GAL3ST1	8	0.015249	0.037219	0.592588	202	3	-0.21808	0.47223	0.61722	0.957048	2268	3	-0.21808
BPNT1	8	0.015343	0.037373	0.592588	203	4	1.2596	0.19111	0.34662	0.859891	1430	4	1.2596
NUDT4	8	0.015526	0.03788	0.592588	204	6	-0.85838	0.93245	0.93034	1	2912	1	-0.85838
GMPPA	8	0.015526	0.03788	0.592588	205	6	-0.80329	0.1392	0.27846	0.847233	1181	1	-0.80329
LEPREL2	10	0.015671	0.042575	0.592588	206	5	-0.45649	0.57867	0.73878	1	2475	1	-0.45649
GALNT12	10	0.015726	0.042575	0.592588	207	4	-0.0067976	0.72437	0.82721	1	2702	4	-0.0067976
CES2	8	0.015766	0.038388	0.592588	208	4	2.2971	0.0549	0.1597	0.846808	618	4	2.2971
SLC16A2	8	0.015815	0.038511	0.592588	209	4	-0.39276	0.3367	0.49364	0.9124	1937	3	-0.39276
HDHD1	8	0.016113	0.039139	0.592588	210	4	-0.71751	0.05638	0.15986	0.846808	627	3	-0.71751
PNP	10	0.016146	0.043267	0.592588	211	3	-0.14607	0.062817	0.18766	0.846808	700	4	-0.14607
CLCNKA	7	0.01633	0.03597	0.592588	212	2	-0.42341	0.49794	0.63747	0.971061	2340	2	-0.42341
PLA1A	10	0.016509	0.043701	0.592588	213	3	1.0913	0.0036738	0.030285	0.807301	65	6	1.0913
ABCB9	9	0.016533	0.043513	0.592588	214	6	-1.068	0.36049	0.52153	0.915115	1992	2	-1.068
SLC5A2	10	0.016555	0.043761	0.592588	215	6	-1.0915	0.63346	0.76613	1	2564	3	-1.0915
SRD5A3	7	0.016638	0.03597	0.592588	216	4	-1.0564	0.039125	0.12041	0.846808	476	2	-1.0564
IL1B	9	0.017066	0.043993	0.592588	217	2	1.8788	0.010486	0.041518	0.807301	155	7	1.8788
CYP26B1	8	0.017193	0.041015	0.592588	218	5	-1.1947	0.64603	0.76432	1	2579	3	-1.1947
PHYH	9	0.017227	0.043996	0.592588	219	5	-1.622	0.18884	0.36719	0.859891	1418	4	-1.622
AOAH	10	0.017261	0.046963	0.592588	220	4	0.21792	0.096761	0.23925	0.847233	924	4	0.21792
P2RX5	10	0.017438	0.046965	0.592588	221	6	-1.4669	0.249	0.43277	0.886754	1654	4	-1.4669
AQP3	9	0.017662	0.044524	0.592588	222	3	-0.0069975	0.02821	0.10004	0.846808	365	4	-0.0069975
SLC7A5	10	0.017703	0.04726	0.592588	223	7	-0.82439	0.17328	0.33032	0.849884	1344	2	-0.82439
SLC30A4	10	0.01784	0.04742	0.592588	224	6	-0.96381	0.96736	0.96549	1	2938	2	-0.96381
LMF1	10	0.01791	0.04742	0.592588	225	6	-0.86443	0.16398	0.32547	0.849884	1302	3	-0.86443
ALDOB	10	0.017967	0.04742	0.592588	226	4	-0.36537	0.011784	0.045691	0.807301	176	3	-0.36537
UGT1A10	9	0.017983	0.044527	0.592588	227	5	-0.69401	0.92789	0.93871	1	2907	2	-0.69401
ITGAV	8	0.018015	0.041663	0.592588	228	4	-1.4838	0.23077	0.38393	0.869554	1592	2	-1.4838
CHI3L2	9	0.018036	0.044527	0.592588	229	6	-1.4092	0.37658	0.53333	0.922352	2034	3	-1.4092
CLCN4	8	0.018077	0.041663	0.592588	230	1	1.0053	0.22375	0.37215	0.859891	1568	5	1.0053
BEST2	9	0.01814	0.044527	0.592588	231	5	-0.6498	0.46551	0.64287	0.973719	2255	3	-0.6498
KCNH4	8	0.018313	0.041795	0.592588	232	5	-1.7627	0.62271	0.74744	1	2540	3	-1.7627
RYR3	8	0.018357	0.041795	0.592588	233	4	-0.91626	0.16396	0.31481	0.847233	1300	3	-0.91626
STARD13	10	0.01845	0.047917	0.592588	234	6	-1.4152	0.21834	0.39808	0.874411	1553	4	-1.4152
PDE1B	9	0.018478	0.045325	0.592588	235	4	-0.19107	0.075101	0.19537	0.846808	793	4	-0.19107
MVK	9	0.018531	0.045325	0.592588	236	6	-0.87544	0.73498	0.83005	1	2722	2	-0.87544
TP53I3	10	0.018542	0.04808	0.592588	237	7	-1.1771	0.89851	0.92467	1	2882	3	-1.1771
LGSN	10	0.01861	0.048083	0.592588	238	4	1.5151	0.1796	0.34008	0.859891	1373	6	1.5151
OTC	10	0.018624	0.048269	0.592588	239	6	-1.0871	0.99704	0.99228	1	2972	1	-1.0871
GABRG3	7	0.018864	0.038662	0.592588	240	4	-0.76287	0.71036	0.7904	1	2685	3	-0.76287
TDO2	9	0.019045	0.046159	0.592588	241	4	-0.54899	0.7449	0.83614	1	2733	2	-0.54899
ELOVL3	8	0.019165	0.043275	0.592588	242	6	-1.0169	0.96777	0.96095	1	2940	1	-1.0169
GLYAT	10	0.019378	0.050244	0.592588	243	5	-0.5874	0.91728	0.94422	1	2900	2	-0.5874
CYB5R3	10	0.019521	0.050247	0.592588	244	7	-0.83258	0.83573	0.89616	1	2817	2	-0.83258
GFPT2	9	0.019535	0.046417	0.592588	245	3	2.8625	0.10366	0.22973	0.847233	972	5	2.8625
ATP8B2	10	0.019645	0.050247	0.592588	246	5	-0.72848	0.60849	0.75626	1	2513	4	-0.72848
PLCXD3	10	0.019803	0.050404	0.592588	247	7	-1.1011	0.78447	0.86868	1	2772	3	-1.1011
SGMS2	9	0.019844	0.047034	0.592588	248	6	-0.99402	0.93233	0.94016	1	2910	2	-0.99402
PLCB3	10	0.019939	0.050593	0.592588	249	7	-1.2937	0.45866	0.61649	0.957048	2236	2	-1.2937
TYMP	9	0.01995	0.047034	0.592588	250	3	0.92892	0.015548	0.052822	0.835151	224	5	0.92892
PFKP	10	0.020035	0.050595	0.592588	251	4	-0.31549	0.73784	0.83335	1	2726	3	-0.31549
BEST4	9	0.020146	0.047037	0.592588	252	3	0.29038	0.46487	0.64287	0.973719	2253	4	0.29038
PPA2	8	0.020449	0.045122	0.592588	253	5	-1.1954	0.32792	0.48815	0.911153	1909	2	-1.1954
SUOX	10	0.020553	0.051493	0.592588	254	7	-0.74226	0.84979	0.89867	1	2832	2	-0.74226
NDUFS5	9	0.02063	0.047171	0.592588	255	3	-0.30209	0.50511	0.66859	0.983629	2353	2	-0.30209
ATP10B	9	0.020655	0.047174	0.592588	256	3	-0.026356	0.21399	0.39459	0.873968	1538	4	-0.026356
PLCZ1	10	0.020787	0.051976	0.592588	257	5	2.1881	0.089575	0.22797	0.847233	872	5	2.1881
SLC26A10	9	0.020947	0.047311	0.592588	258	3	2.4123	0.12183	0.26652	0.847233	1094	5	2.4123
TXNRD3	10	0.020987	0.052085	0.592588	259	7	-0.73157	0.93373	0.94887	1	2913	1	-0.73157
AKR1E2	10	0.021233	0.052087	0.592588	260	7	-1.0159	0.82413	0.88867	1	2804	2	-1.0159
SOAT1	8	0.02132	0.046297	0.592588	261	3	0.67965	0.15628	0.30985	0.847233	1256	5	0.67965
PIP5K1B	10	0.021351	0.052193	0.592588	262	3	5.4317	0.0071839	0.040766	0.807301	112	7	5.4317
HNF4A	10	0.021389	0.052359	0.592588	263	7	-0.98325	0.28328	0.47277	0.898353	1771	3	-0.98325
FH	10	0.021483	0.052362	0.592588	264	6	-1.0566	0.16767	0.32684	0.849884	1321	3	-1.0566
ODC1	9	0.021581	0.047977	0.592588	265	5	-1.0625	0.072299	0.19122	0.846808	771	3	-1.0625
DHCR7	9	0.021627	0.047977	0.592588	266	5	-0.80991	0.10331	0.22973	0.847233	970	3	-0.80991
SLC6A19	10	0.021666	0.053136	0.592588	267	4	-0.2704	0.66051	0.77964	1	2606	4	-0.2704
CLCC1	8	0.021724	0.046788	0.592588	268	3	2.7552	0.15962	0.31199	0.847233	1273	5	2.7552
APRT	9	0.021726	0.047977	0.592588	269	3	0.15529	0.47732	0.64747	0.975999	2281	4	0.15529
CACNA2D4	10	0.021943	0.053139	0.592588	270	5	-0.58774	0.64047	0.7715	1	2572	4	-0.58774
FABP1	9	0.02212	0.049181	0.592588	271	3	1.5364	0.22137	0.39978	0.876479	1559	5	1.5364
PGAM5	8	0.022164	0.046791	0.592588	272	5	-0.80868	0.33398	0.49093	0.911153	1926	3	-0.80868
KCNA10	9	0.02253	0.049666	0.592588	273	3	-0.066483	0.32656	0.48749	0.911153	1904	3	-0.066483
ATP6V0A2	8	0.022532	0.047266	0.592588	274	6	-1.1823	0.98368	0.97471	1	2957	1	-1.1823
SLC25A12	9	0.022847	0.049669	0.592588	275	4	-0.49603	0.11732	0.26526	0.847233	1060	2	-0.49603
LYZL2	8	0.022994	0.048303	0.592588	276	6	-1.2128	0.83161	0.87903	1	2814	2	-1.2128
KCNG4	10	0.023117	0.054565	0.592588	277	5	-0.54455	0.50814	0.68078	0.988265	2358	4	-0.54455
UEVLD	9	0.023163	0.050081	0.592588	278	4	-0.15579	0.39893	0.57064	0.931565	2086	4	-0.15579
LPGAT1	10	0.023221	0.054565	0.592588	279	5	-0.92206	0.035469	0.13897	0.846808	439	2	-0.92206
PIGB	9	0.023223	0.050458	0.592588	280	5	-1.0521	0.0031807	0.027924	0.807301	55	4	-1.0521
UGT2B15	10	0.023381	0.05508	0.592588	281	6	-1.0251	0.10531	0.24684	0.847233	979	4	-1.0251
GSTM4	9	0.023446	0.050884	0.592588	282	6	-0.95135	0.40476	0.57844	0.936754	2105	3	-0.95135
ACBD4	9	0.024198	0.05165	0.592588	283	5	-1.6759	0.28038	0.45149	0.886754	1760	3	-1.6759
SMPD3	8	0.024202	0.052082	0.592588	284	4	-0.36914	0.36808	0.52602	0.917028	2009	3	-0.36914
UST	9	0.024577	0.052202	0.592588	285	5	-1.1891	0.29523	0.45355	0.886754	1812	3	-1.1891
TPH2	8	0.024589	0.053394	0.592588	286	4	-0.57261	0.16159	0.31317	0.847233	1288	3	-0.57261
SLC22A20	10	0.024604	0.058158	0.592588	287	5	-0.85795	0.70543	0.81459	1	2672	2	-0.85795
ATP2B2	10	0.024748	0.05857	0.592588	288	5	-0.60566	0.6788	0.7909	1	2633	3	-0.60566
POMGNT1	8	0.024756	0.053908	0.592588	289	4	-0.46354	0.28627	0.44518	0.886754	1779	4	-0.46354
CYP19A1	10	0.024778	0.05857	0.592588	290	6	-0.85747	0.65348	0.77753	1	2593	3	-0.85747
LDHAL6A	10	0.024895	0.058573	0.592588	291	6	-1.0869	0.34475	0.52868	0.91872	1959	1	-1.0869
IDNK	10	0.025132	0.060022	0.592588	292	5	-0.49348	0.70953	0.81752	1	2684	4	-0.49348
RRM2B	9	0.025374	0.053722	0.592588	293	5	-1.1751	0.36697	0.52704	0.918339	2005	3	-1.1751
GDPD2	10	0.025531	0.061608	0.592588	294	4	0.45747	0.39072	0.5632	0.931565	2072	5	0.45747
SLC4A4	9	0.025689	0.053951	0.592588	295	3	0.38362	0.08365	0.21469	0.847233	831	4	0.38362
NDOR1	8	0.025793	0.056043	0.592588	296	3	0.3956	0.54848	0.69761	0.995957	2442	4	0.3956
SDHA	10	0.025963	0.061611	0.592588	297	5	-0.7387	0.030772	0.10915	0.846808	388	2	-0.7387
IDI1	9	0.026005	0.054325	0.592588	298	3	5.2856	0.017829	0.072149	0.846808	253	6	5.2856
SULT1C4	9	0.026038	0.054325	0.592588	299	6	-1.6307	0.6235	0.74653	1	2542	2	-1.6307
NDUFS6	10	0.026093	0.062217	0.592588	300	6	-0.92472	0.57755	0.73779	1	2472	3	-0.92472
APOM	10	0.02622	0.06222	0.592588	301	7	-0.61154	0.99776	0.99356	1	2975	1	-0.61154
ENTPD5	10	0.026265	0.062463	0.592588	302	6	-1.1598	0.23207	0.41462	0.878743	1598	3	-1.1598
COX7C	10	0.026284	0.062463	0.592588	303	5	-0.87737	0.8257	0.89092	1	2807	2	-0.87737
ATP6V1G1	10	0.026295	0.062463	0.592588	304	6	-1.4409	0.42926	0.58838	0.941446	2182	4	-1.4409
PLA2G10	9	0.026635	0.054328	0.592588	305	4	-0.2363	0.32508	0.48749	0.911153	1896	4	-0.2363
AGPS	10	0.026731	0.063269	0.592588	306	4	-0.51176	0.83712	0.89617	1	2819	3	-0.51176
STARD8	9	0.026901	0.055126	0.592588	307	4	0.13537	0.5809	0.71167	1	2479	3	0.13537
PLA2G7	9	0.026926	0.055126	0.592588	308	3	-0.22145	0.04693	0.14677	0.846808	551	4	-0.22145
ENPP2	10	0.02701	0.063272	0.592588	309	7	-1.1698	0.78263	0.86716	1	2770	2	-1.1698
DUS2	10	0.027104	0.063272	0.592588	310	5	-0.56468	0.061197	0.18371	0.846808	683	3	-0.56468
MMEL1	10	0.027151	0.063272	0.592588	311	7	-0.63785	0.064749	0.19042	0.846808	715	1	-0.63785
RRM2	7	0.027214	0.0481	0.592588	312	4	-0.79447	0.53275	0.66116	0.9782	2415	2	-0.79447
NAT14	10	0.02734	0.063518	0.592588	313	7	-0.9696	0.11339	0.25975	0.847233	1032	2	-0.9696
SLC29A3	10	0.028071	0.064209	0.592588	314	5	-0.34438	0.40922	0.56847	0.931565	2119	4	-0.34438
SLC16A13	10	0.028071	0.064209	0.592588	315	3	2.7924	0.10889	0.25269	0.847233	1002	7	2.7924
SLC22A6	8	0.028113	0.060942	0.592588	316	3	-0.28093	0.23116	0.38393	0.869554	1593	3	-0.28093
CA6	9	0.02821	0.057812	0.592588	317	1	0.70852	0.1854	0.35906	0.859891	1405	6	0.70852
COX8A	10	0.028265	0.064209	0.592588	318	5	-0.90174	0.40578	0.56818	0.931565	2108	2	-0.90174
ADIPOQ	10	0.028316	0.064209	0.592588	319	4	0.037838	0.84964	0.89867	1	2831	2	0.037838
ABCA7	9	0.028406	0.057812	0.592588	320	5	-0.87453	0.64654	0.76821	1	2580	4	-0.87453
CACNG4	10	0.02855	0.064798	0.592588	321	4	-0.39687	0.17358	0.33146	0.849884	1346	4	-0.39687
PYCR1	8	0.028595	0.060942	0.592588	322	3	1.1771	0.11693	0.25733	0.847233	1059	4	1.1771
GAPDH	9	0.028707	0.057815	0.592588	323	4	0.23184	0.18752	0.35961	0.859891	1414	4	0.23184
AQP5	10	0.028855	0.064952	0.592588	324	6	-1.1752	0.76942	0.86233	1	2756	3	-1.1752
CSAD	10	0.028913	0.064952	0.592588	325	3	3.2135	0.057673	0.16775	0.846808	643	6	3.2135
LIPK	9	0.029112	0.058353	0.592588	326	5	-0.94361	0.53437	0.68839	0.990766	2422	2	-0.94361
LBR	8	0.029177	0.060945	0.592588	327	3	1.4657	0.057988	0.15986	0.846808	646	4	1.4657
VIMP	9	0.029625	0.059364	0.592588	328	5	-0.80112	0.61337	0.74084	1	2527	2	-0.80112
TYMS	7	0.029742	0.052799	0.592588	329	2	0.068332	0.45187	0.60273	0.94641	2218	3	0.068332
APOA5	10	0.029813	0.068034	0.592588	330	6	-0.68902	0.51564	0.68853	0.990766	2374	1	-0.68902
SLC13A1	9	0.029875	0.060291	0.592588	331	6	-1.4795	0.41223	0.59078	0.941446	2132	3	-1.4795
PYGB	8	0.029876	0.060945	0.592588	332	5	-0.72727	0.26974	0.42048	0.878743	1721	2	-0.72727
FPGT	9	0.029933	0.060291	0.592588	333	6	-1.0783	0.075465	0.19537	0.846808	796	3	-1.0783
NPR3	10	0.030074	0.068036	0.592588	334	3	1.9026	0.061634	0.18427	0.846808	687	7	1.9026
ERO1LB	9	0.030207	0.061748	0.592588	335	6	-0.8	0.90133	0.92411	1	2884	2	-0.8
ATP6V0E1	9	0.030236	0.061748	0.592588	336	6	-1.2287	0.44558	0.62981	0.968806	2211	2	-1.2287
ATP1A3	8	0.030242	0.06144	0.592588	337	5	-1.3932	0.66793	0.77268	1	2615	3	-1.3932
DTYMK	6	0.030279	0.054108	0.592588	338	1	0.28529	0.0029019	0.01914	0.807301	51	3	0.28529
ACSM3	9	0.030493	0.061751	0.592588	339	4	0.36315	0.1258	0.26833	0.847233	1113	4	0.36315
CACNA1S	8	0.030557	0.061954	0.592588	340	3	-0.20066	0.70312	0.78988	1	2666	3	-0.20066
STEAP2	9	0.030721	0.062251	0.592588	341	5	-0.3987	0.22552	0.40211	0.878743	1574	3	-0.3987
SLC30A10	9	0.030726	0.062251	0.592588	342	6	-0.94368	0.15546	0.30392	0.847233	1251	3	-0.94368
SLC25A11	10	0.030772	0.069574	0.592588	343	4	0.67287	0.26051	0.44663	0.886754	1686	6	0.67287
KDM4D	10	0.030772	0.069574	0.592588	344	5	-0.54611	0.87647	0.90928	1	2863	3	-0.54611
KCNK12	10	0.031237	0.069894	0.592588	345	4	0.81853	0.047725	0.15907	0.846808	556	5	0.81853
SLC14A2	8	0.031237	0.061957	0.592588	346	5	-1.2613	0.15429	0.30985	0.847233	1246	3	-1.2613
KDM5A	10	0.031409	0.070094	0.592588	347	5	-0.7139	0.63788	0.7715	1	2569	3	-0.7139
PIP5K1A	9	0.031435	0.062254	0.592588	348	4	0.33731	0.1955	0.37235	0.859891	1450	4	0.33731
SULT1C2	9	0.031474	0.062254	0.592588	349	5	-0.77904	0.014936	0.051104	0.815782	215	3	-0.77904
DHRSX	10	0.031643	0.070457	0.592588	350	4	0.016567	0.076335	0.20339	0.847233	802	4	0.016567
LPPR3	8	0.031691	0.062248	0.592588	351	4	-0.27839	0.12104	0.25884	0.847233	1088	3	-0.27839
EPX	9	0.031774	0.062254	0.592588	352	4	-0.53752	0.11667	0.26391	0.847233	1054	4	-0.53752
SLC6A4	10	0.032043	0.072321	0.592588	353	6	-1.2883	0.07817	0.20448	0.847233	811	2	-1.2883
MMACHC	10	0.032166	0.072321	0.592588	354	2	0.54167	0.36684	0.54883	0.929596	2004	5	0.54167
GM2A	10	0.032166	0.072321	0.592588	355	2	4.8412	0.010727	0.04469	0.807301	157	7	4.8412
NUDT17	9	0.03244	0.063543	0.592588	356	5	-1.5091	0.48185	0.65082	0.976302	2296	4	-1.5091
CDIPT	10	0.032579	0.072324	0.592588	357	6	-1.0746	0.60902	0.75626	1	2516	3	-1.0746
B3GAT1	9	0.032639	0.063543	0.592588	358	5	-0.97792	0.59919	0.72746	1	2503	1	-0.97792
GAA	9	0.032824	0.063546	0.592588	359	5	-1.0947	0.62431	0.74797	1	2543	2	-1.0947
CHST6	10	0.032862	0.073184	0.592588	360	4	0.47148	0.083587	0.21142	0.847233	830	5	0.47148
NAT8L	10	0.033272	0.073541	0.592588	361	5	-0.56199	0.38085	0.55786	0.931565	2046	4	-0.56199
GSTA4	10	0.033384	0.073544	0.592588	362	4	-0.24486	0.17427	0.33146	0.849884	1352	4	-0.24486
EDEM2	10	0.033573	0.074073	0.592588	363	3	0.0093922	0.048754	0.15954	0.846808	569	4	0.0093922
PPAT	10	0.033573	0.074073	0.592588	364	5	-0.39943	0.53872	0.70972	0.999781	2426	4	-0.39943
NADK	10	0.033573	0.074073	0.592588	365	3	1.747	0.031992	0.11385	0.846808	412	6	1.747
TPCN1	10	0.033732	0.074073	0.592588	366	1	0.4887	0.46182	0.61711	0.957048	2243	5	0.4887
P2RX6	10	0.033768	0.074073	0.592588	367	5	-0.65813	0.38352	0.5613	0.931565	2054	4	-0.65813
CYP2A6	6	0.033777	0.060073	0.592588	368	4	-1.0604	0.84154	0.84722	1	2825	2	-1.0604
PIK3CA	10	0.033797	0.074073	0.592588	369	5	-0.78664	0.030976	0.11175	0.846808	394	4	-0.78664
B4GALNT2	9	0.034063	0.06541	0.592588	370	6	-1.0478	0.39127	0.54894	0.929596	2073	2	-1.0478
SLC43A1	9	0.034063	0.06541	0.592588	371	6	-1.1877	0.21399	0.39459	0.873968	1539	3	-1.1877
G6PC3	9	0.034063	0.06541	0.592588	372	6	-0.68781	0.67997	0.80214	1	2635	3	-0.68781
SLC17A7	10	0.03408	0.074076	0.592588	373	3	0.60897	0.26986	0.45515	0.886754	1723	6	0.60897
TK2	10	0.034248	0.074076	0.592588	374	3	-0.16961	0.45762	0.61648	0.957048	2233	3	-0.16961
CACNG1	9	0.034291	0.066399	0.592588	375	4	0.12146	0.4157	0.59248	0.941446	2141	4	0.12146
CPT2	8	0.034769	0.064812	0.592588	376	4	-0.61172	0.18429	0.34303	0.859891	1401	4	-0.61172
ACAT2	10	0.034948	0.074848	0.592588	377	4	-0.46232	0.78181	0.86647	1	2768	3	-0.46232
TBXAS1	10	0.034954	0.074848	0.592588	378	4	0.014806	0.024014	0.10196	0.846808	322	5	0.014806
PIGK	9	0.034955	0.066402	0.592588	379	4	-0.064262	0.66837	0.79747	1	2616	3	-0.064262
CYP11B2	8	0.035033	0.064815	0.592588	380	2	-0.076514	0.30194	0.47263	0.898353	1830	3	-0.076514
ABO	10	0.035057	0.074848	0.592588	381	5	-0.4101	0.38085	0.55786	0.931565	2047	4	-0.4101
SLC25A37	10	0.035143	0.074851	0.592588	382	4	0.55536	0.27937	0.4666	0.893209	1758	6	0.55536
SCNN1A	10	0.035495	0.074851	0.592588	383	5	-0.27736	0.20383	0.37157	0.859891	1491	4	-0.27736
TRPC1	8	0.035589	0.065147	0.592588	384	3	0.54837	0.023711	0.086346	0.846808	318	4	0.54837
ALOX15	10	0.035643	0.075219	0.592588	385	2	0.64495	0.15356	0.31607	0.847233	1241	5	0.64495
HS6ST1	9	0.035788	0.067471	0.592588	386	4	0.078894	0.40657	0.58295	0.941446	2113	3	0.078894
KCNK13	10	0.035932	0.075222	0.592588	387	6	-0.76729	0.15358	0.31607	0.847233	1242	3	-0.76729
DGKI	8	0.036037	0.065378	0.592588	388	5	-1.2458	0.45963	0.6044	0.94641	2238	2	-1.2458
EBPL	9	0.036048	0.067473	0.592588	389	6	-0.70701	0.59732	0.72592	1	2501	2	-0.70701
NXN	10	0.036051	0.075222	0.592588	390	4	-0.26421	0.77284	0.86331	1	2758	3	-0.26421
ADA	9	0.0361	0.067473	0.592588	391	4	-0.18599	0.047923	0.14751	0.846808	562	3	-0.18599
PDXK	9	0.036295	0.067473	0.592588	392	4	-0.116	0.72831	0.826	1	2711	3	-0.116
UCP2	10	0.036337	0.076277	0.592588	393	2	-0.16191	0.30825	0.49928	0.9124	1854	4	-0.16191
HSD11B1	9	0.036362	0.068105	0.592588	394	4	-0.54496	0.61657	0.74174	1	2532	4	-0.54496
SQRDL	9	0.036386	0.068105	0.592588	395	5	-1.1652	0.50295	0.66683	0.982101	2347	2	-1.1652
ATP2A3	8	0.036512	0.066193	0.592588	396	5	-1.0281	0.61048	0.73572	1	2521	3	-1.0281
CYP2S1	8	0.036919	0.066196	0.592588	397	4	1.1061	0.2555	0.40695	0.878743	1671	4	1.1061
SLC12A9	9	0.036986	0.070449	0.592588	398	3	1.3286	0.25277	0.42748	0.88407	1662	5	1.3286
FA2H	10	0.037098	0.077374	0.592588	399	3	0.49896	0.41531	0.57281	0.931565	2140	5	0.49896
SARDH	9	0.037126	0.071078	0.592588	400	5	-0.72969	0.060205	0.17875	0.846808	672	4	-0.72969
HEPHL1	10	0.037385	0.077374	0.592588	401	6	-1.0321	0.61195	0.75763	1	2524	2	-1.0321
FDX1	9	0.037434	0.07108	0.592588	402	5	-1.2078	0.68242	0.80323	1	2640	3	-1.2078
KCTD2	9	0.037538	0.071784	0.592588	403	6	-0.83452	0.42843	0.60004	0.944361	2177	2	-0.83452
EHHADH	10	0.037551	0.077374	0.592588	404	4	0.011939	0.32911	0.52109	0.915115	1913	4	0.011939
PIP4K2C	8	0.037604	0.066407	0.592588	405	3	-0.24531	0.44492	0.59226	0.941446	2208	3	-0.24531
MANEAL	9	0.037923	0.071786	0.592588	406	3	1.9175	0.059875	0.17865	0.846808	663	5	1.9175
NDUFA12	9	0.038025	0.072089	0.592588	407	6	-0.78435	0.67997	0.80214	1	2636	1	-0.78435
ACLY	10	0.03807	0.077374	0.592588	408	5	-0.48403	0.23515	0.41505	0.878743	1610	4	-0.48403
PDHX	10	0.03807	0.077374	0.592588	409	3	0.29185	0.4856	0.65733	0.977722	2305	5	0.29185
CA4	10	0.038076	0.077374	0.592588	410	5	-0.015687	0.16293	0.32378	0.848952	1295	5	-0.015687
SLC26A11	10	0.038102	0.077374	0.592588	411	5	-0.83457	0.34941	0.53772	0.922915	1964	4	-0.83457
SLC17A5	10	0.038352	0.077377	0.592588	412	6	-0.80841	0.14894	0.31391	0.847233	1222	3	-0.80841
SLC32A1	9	0.038626	0.072698	0.592588	413	4	0.34101	0.45232	0.63705	0.970852	2220	3	0.34101
CYP51A1	9	0.038728	0.072918	0.592588	414	3	0.025136	0.58567	0.71693	1	2485	4	0.025136
GBA2	10	0.038763	0.077377	0.592588	415	4	0.59394	0.23373	0.41505	0.878743	1607	5	0.59394
SLC35B3	10	0.038819	0.077377	0.592588	416	5	-0.3022	0.26425	0.45057	0.886754	1701	4	-0.3022
PLCE1	9	0.038858	0.072918	0.592588	417	4	0.77475	0.34311	0.50696	0.915114	1953	5	0.77475
AQP12A	10	0.038884	0.077377	0.592588	418	5	-0.60823	0.26805	0.45515	0.886754	1716	4	-0.60823
AQP12B	9	0.038928	0.072918	0.592588	419	6	-0.89743	0.98638	0.98084	1	2960	1	-0.89743
FASN	9	0.039012	0.072918	0.592588	420	3	2.9674	0.14249	0.28598	0.847233	1200	5	2.9674
AKR1C3	9	0.039073	0.072918	0.592588	421	6	-1.1426	0.8505	0.8897	1	2833	1	-1.1426
BCAT2	10	0.039429	0.077377	0.592588	422	6	-1.1601	0.96362	0.96409	1	2933	1	-1.1601
MOCOS	10	0.039432	0.077377	0.592588	423	6	-0.7119	0.66646	0.78314	1	2614	2	-0.7119
ZADH2	10	0.039713	0.077897	0.592588	424	4	-0.30176	0.39022	0.56247	0.931565	2070	4	-0.30176
ALDH1B1	9	0.040206	0.073116	0.592588	425	6	-0.99049	0.036674	0.13395	0.846808	454	3	-0.99049
OXA1L	9	0.040207	0.073116	0.592588	426	3	0.44467	0.26853	0.44429	0.886754	1718	4	0.44467
IDS	9	0.040207	0.073116	0.592588	427	3	-0.19065	0.27353	0.44922	0.886754	1735	4	-0.19065
OGFOD2	10	0.040254	0.0779	0.592588	428	6	-0.92332	0.17253	0.33032	0.849884	1338	4	-0.92332
NT5E	10	0.040804	0.078435	0.592588	429	5	-0.85424	0.24386	0.42082	0.878743	1640	3	-0.85424
COX7A1	9	0.041037	0.074802	0.592588	430	4	-0.4237	0.51631	0.67801	0.988265	2375	2	-0.4237
GMPR2	10	0.041126	0.078438	0.592588	431	5	-0.63277	0.65302	0.77753	1	2591	4	-0.63277
CACNB4	10	0.041252	0.078438	0.592588	432	5	-0.088316	0.50441	0.67946	0.988265	2349	2	-0.088316
CRYL1	7	0.041315	0.070392	0.592588	433	5	-0.89615	0.90604	0.90907	1	2890	2	-0.89615
SLC39A2	10	0.041701	0.079061	0.592588	434	3	0.15574	0.52422	0.7019	0.9978	2393	4	0.15574
NOS1	10	0.041715	0.079061	0.592588	435	5	-0.58952	0.655	0.77854	1	2596	4	-0.58952
AANAT	10	0.041951	0.079061	0.592588	436	5	-0.33877	0.14243	0.31306	0.847233	1199	5	-0.33877
CTPS1	10	0.042156	0.079064	0.592588	437	5	-0.29138	0.1983	0.36791	0.859891	1461	4	-0.29138
MECR	8	0.042178	0.074382	0.592588	438	5	-0.81687	0.23929	0.39558	0.873968	1625	3	-0.81687
B4GALT7	9	0.042411	0.076468	0.592588	439	6	-0.74264	0.18195	0.35654	0.859891	1385	3	-0.74264
GCLM	10	0.042564	0.079064	0.592588	440	4	0.83708	0.12104	0.28686	0.847233	1089	5	0.83708
SCN7A	7	0.042759	0.071695	0.592588	441	4	-1.5424	0.87065	0.87503	1	2857	1	-1.5424
SLC37A3	10	0.042851	0.079064	0.592588	442	5	-0.67006	0.888	0.91659	1	2871	3	-0.67006
SCN1B	10	0.043306	0.079807	0.592588	443	6	-0.95938	0.097651	0.23939	0.847233	932	3	-0.95938
PDE4D	8	0.043401	0.075091	0.592588	444	3	0.40686	0.079766	0.18948	0.846808	816	4	0.40686
AADACL3	10	0.043429	0.080458	0.592588	445	6	-0.89296	0.15595	0.31943	0.847233	1254	4	-0.89296
B3GAT3	9	0.043523	0.080973	0.592588	446	4	-0.26912	0.53416	0.68776	0.990766	2419	3	-0.26912
HAGHL	9	0.043636	0.080976	0.592588	447	5	-1.2757	0.99381	0.9869	1	2968	1	-1.2757
ABCA2	9	0.043749	0.080976	0.592588	448	6	-0.59983	0.86347	0.90635	1	2850	2	-0.59983
PTGIS	9	0.043833	0.081299	0.592588	449	3	0.39634	0.064352	0.1851	0.846808	713	4	0.39634
SLC5A8	9	0.043909	0.081299	0.592588	450	5	-1.343	0.19452	0.3722	0.859891	1446	4	-1.343
CYB5R4	10	0.044062	0.082845	0.592588	451	2	0.40877	0.21478	0.39311	0.873968	1540	5	0.40877
PLD4	9	0.044198	0.082622	0.592588	452	4	0.31285	0.65572	0.77751	1	2599	4	0.31285
SLC22A12	8	0.044231	0.075548	0.592588	453	5	-1.1749	0.1663	0.3173	0.847233	1315	3	-1.1749
NOS2	10	0.044287	0.083422	0.592588	454	4	0.56286	0.29394	0.48948	0.911153	1806	6	0.56286
ACAA2	9	0.044688	0.083031	0.592588	455	4	-0.21574	0.55655	0.69932	0.997548	2447	2	-0.21574
LDHA	9	0.044769	0.083159	0.592588	456	3	1.1993	0.10462	0.24234	0.847233	976	5	1.1993
GABRB2	8	0.04479	0.077457	0.592588	457	5	-1.2957	0.18728	0.34662	0.859891	1413	3	-1.2957
CHRNA1	10	0.044804	0.083977	0.592588	458	3	0.77142	0.26096	0.44679	0.886754	1687	5	0.77142
AGL	10	0.04486	0.083977	0.592588	459	5	-0.10275	0.21189	0.38783	0.869554	1526	5	-0.10275
SLC38A2	9	0.044978	0.083159	0.592588	460	6	-0.88151	0.23613	0.41911	0.878743	1612	3	-0.88151
HMOX2	9	0.045383	0.083162	0.592588	461	6	-0.66082	0.98932	0.98359	1	2961	1	-0.66082
ETFDH	9	0.045638	0.083162	0.592588	462	5	-0.96257	0.10733	0.25913	0.847233	994	2	-0.96257
ETNK2	9	0.045638	0.083162	0.592588	463	5	-0.8687	0.038702	0.13581	0.846808	472	4	-0.8687
HYAL2	10	0.045836	0.085849	0.592588	464	2	4.3868	0.031802	0.11338	0.846808	408	6	4.3868
DBI	9	0.045998	0.084063	0.592588	465	6	-0.69914	0.88482	0.91785	1	2870	2	-0.69914
SCN8A	10	0.046175	0.086464	0.592588	466	3	1.5897	0.092494	0.2289	0.847233	889	7	1.5897
NUDT18	8	0.046192	0.078881	0.592588	467	3	0.11131	0.39191	0.5513	0.929756	2075	3	0.11131
UPP1	10	0.046523	0.086466	0.592588	468	2	4.7032	0.025396	0.10337	0.846808	331	6	4.7032
PLA2G4D	9	0.046621	0.084723	0.592588	469	4	-0.0044936	0.22017	0.39978	0.876479	1557	4	-0.0044936
ILVBL	10	0.046867	0.086466	0.592588	470	4	0.14206	0.090595	0.22821	0.847233	879	4	0.14206
PDE4A	9	0.047201	0.085558	0.592588	471	6	-0.68818	0.70767	0.81448	1	2678	2	-0.68818
SLC23A3	9	0.047394	0.085558	0.592588	472	2	5.1431	0.023131	0.091983	0.846808	311	6	5.1431
GPD1L	10	0.047436	0.088719	0.592588	473	6	-1.0294	0.050692	0.16158	0.846808	582	4	-1.0294
SLC5A11	9	0.047537	0.085912	0.592588	474	5	-0.6678	0.4476	0.63223	0.968806	2212	4	-0.6678
ADIPOR2	10	0.047554	0.088719	0.592588	475	3	0.14425	0.75471	0.85364	1	2740	4	0.14425
SULT2B1	10	0.04771	0.088719	0.592588	476	5	-0.91031	0.78579	0.87121	1	2774	2	-0.91031
CLYBL	10	0.047924	0.088722	0.592588	477	5	-0.71469	0.09974	0.24299	0.847233	947	4	-0.71469
OXCT2	9	0.047988	0.088653	0.592588	478	4	-0.47457	0.60945	0.7357	1	2517	3	-0.47457
DUS3L	10	0.048261	0.089931	0.592588	479	6	-1.1887	0.96736	0.96549	1	2939	1	-1.1887
UGT1A8	2	0.048362	0.043756	0.592588	480	1	-1.1823	0.36751	0.35087	0.859891	2007	1	-1.1823
DMGDH	10	0.048507	0.089934	0.592588	481	5	-0.84044	0.73114	0.82832	1	2716	2	-0.84044
LYZL6	10	0.048675	0.089934	0.592588	482	6	-1.0923	0.86506	0.90338	1	2852	3	-1.0923
IDUA	10	0.049003	0.090222	0.592588	483	4	0.97714	0.18215	0.35256	0.859891	1386	5	0.97714
PIGH	9	0.049032	0.089956	0.592588	484	5	-1.4688	0.9095	0.9289	1	2894	2	-1.4688
ST8SIA3	10	0.049066	0.090222	0.592588	485	3	-0.25209	0.42679	0.58797	0.941446	2173	4	-0.25209
SLC26A9	9	0.04908	0.089956	0.592588	486	3	1.6953	0.075101	0.19537	0.846808	792	6	1.6953
CLIC4	9	0.0492	0.089959	0.592588	487	5	-1.1301	0.0035455	0.028593	0.807301	60	3	-1.1301
PGAM2	10	0.049378	0.091471	0.592588	488	6	-0.81723	0.47601	0.64356	0.97392	2278	3	-0.81723
ALDH3A1	10	0.049413	0.091474	0.592588	489	4	-0.41053	0.29329	0.489	0.911153	1801	4	-0.41053
B3GNT1	10	0.049611	0.09216	0.592588	490	5	-0.087855	0.80353	0.87969	1	2787	3	-0.087855
SLC6A13	10	0.049723	0.09216	0.592588	491	4	0.40956	0.29715	0.49094	0.911153	1816	5	0.40956
ALDH3B2	8	0.049742	0.081436	0.592588	492	5	-1.2287	0.62962	0.75327	1	2559	3	-1.2287
BEST3	10	0.049814	0.09216	0.592588	493	6	-0.89715	0.79562	0.87383	1	2780	2	-0.89715
SCO2	8	0.049826	0.081439	0.592588	494	3	2.7816	0.12679	0.26992	0.847233	1121	5	2.7816
SLC22A16	9	0.050019	0.09248	0.592588	495	5	-0.85907	0.99749	0.99364	1	2974	0	-0.85907
SLC35B2	9	0.050346	0.093301	0.592588	496	5	-0.60447	0.41434	0.59248	0.941446	2138	2	-0.60447
GLYCTK	10	0.05056	0.092163	0.592588	497	4	0.095023	0.33645	0.52339	0.915115	1934	4	0.095023
SLC2A8	8	0.050592	0.082576	0.592588	498	3	-0.14463	0.47535	0.61904	0.958592	2276	3	-0.14463
DIO1	9	0.05062	0.093303	0.592588	499	5	-0.60919	0.65659	0.78058	1	2601	4	-0.60919
C14orf169	10	0.050639	0.092163	0.592588	500	5	-0.71219	0.70799	0.81666	1	2680	1	-0.71219
LIPM	8	0.050821	0.082579	0.592588	501	5	-0.80986	0.017512	0.062892	0.846808	251	2	-0.80986
NPL	10	0.050973	0.092472	0.592588	502	4	1.2088	0.30056	0.49161	0.911153	1826	5	1.2088
GCSH	9	0.051097	0.093621	0.592588	503	4	-0.32222	0.47922	0.64972	0.976302	2287	3	-0.32222
GAL3ST2	10	0.051135	0.092475	0.592588	504	4	-0.28044	0.69334	0.80465	1	2651	4	-0.28044
P2RX7	10	0.051135	0.092475	0.592588	505	3	0.58693	0.2865	0.48285	0.911153	1782	6	0.58693
COMTD1	8	0.051185	0.082579	0.592588	506	4	-0.49269	0.68981	0.78377	1	2648	3	-0.49269
ACY1	8	0.051188	0.082579	0.592588	507	5	-1.22	0.99249	0.98392	1	2966	1	-1.22
NMRAL1	9	0.051218	0.094652	0.592588	508	5	-1.0441	0.7636	0.84387	1	2747	3	-1.0441
ELOVL1	9	0.051252	0.094652	0.592588	509	3	4.3034	0.031251	0.11408	0.846808	399	6	4.3034
CLCA4	9	0.051318	0.094652	0.592588	510	5	-1.4212	0.097524	0.22449	0.847233	931	4	-1.4212
ATP6V0A4	10	0.051323	0.092475	0.592588	511	5	-0.24429	0.435	0.59182	0.941446	2190	4	-0.24429
FDFT1	9	0.051336	0.094652	0.592588	512	2	-0.2383	0.35229	0.51765	0.915115	1971	4	-0.2383
ASNA1	10	0.051341	0.092475	0.592588	513	3	-0.18074	0.019025	0.073613	0.846808	265	3	-0.18074
CYP2F1	8	0.051353	0.082579	0.592588	514	5	-0.53554	0.85304	0.886	1	2838	2	-0.53554
KCNB2	10	0.051399	0.093303	0.592588	515	5	-0.51343	0.62491	0.76486	1	2546	4	-0.51343
ST3GAL4	7	0.051431	0.087401	0.592588	516	3	-0.57048	0.1043	0.22795	0.847233	973	3	-0.57048
FN3KRP	10	0.051719	0.094158	0.592588	517	5	-0.58327	0.02724	0.10546	0.846808	353	4	-0.58327
SULT2A1	10	0.051752	0.094158	0.592588	518	5	-0.73114	0.33748	0.52339	0.915115	1940	4	-0.73114
KCNK9	9	0.051767	0.094907	0.592588	519	5	-0.88506	0.84551	0.88574	1	2829	2	-0.88506
GSTA2	8	0.051779	0.08402	0.592588	520	3	0.32519	0.095337	0.23259	0.847233	912	4	0.32519
ADHFE1	10	0.051974	0.094158	0.592588	521	5	-0.76689	0.90751	0.93076	1	2892	2	-0.76689
NME5	7	0.052123	0.089965	0.592588	522	3	-0.014648	0.63567	0.72658	1	2566	2	-0.014648
HVCN1	9	0.052138	0.097422	0.592588	523	6	-0.69772	0.68969	0.8072	1	2647	3	-0.69772
SLC25A42	9	0.052187	0.097422	0.592588	524	3	0.088334	0.77414	0.84732	1	2762	2	0.088334
SLC17A9	10	0.052288	0.094161	0.592588	525	6	-0.78548	0.13519	0.30773	0.847233	1154	4	-0.78548
SMOX	9	0.05233	0.098551	0.592588	526	3	0.19765	0.28038	0.45149	0.886754	1759	3	0.19765
GLT8D2	10	0.052447	0.094161	0.592588	527	5	-0.31121	0.69553	0.80585	1	2654	4	-0.31121
SAT1	10	0.05252	0.094161	0.592588	528	3	1.2518	0.22257	0.40799	0.878743	1563	6	1.2518
NME1	10	0.05252	0.094161	0.592588	529	3	0.64345	0.29114	0.4853	0.911153	1794	5	0.64345
NDUFB7	9	0.052677	0.099989	0.592588	530	6	-0.7106	0.017856	0.072149	0.846808	254	3	-0.7106
FADS3	8	0.052818	0.084023	0.592588	531	4	-0.6871	0.24463	0.39676	0.874411	1643	4	-0.6871
ENOX2	9	0.052945	0.099992	0.592588	532	3	3.6331	0.065172	0.18544	0.846808	718	6	3.6331
KCNT1	9	0.053306	0.10044	0.592588	533	4	-0.074878	0.84145	0.8828	1	2824	3	-0.074878
SLC27A4	8	0.053351	0.084023	0.592588	534	5	-1.076	0.35373	0.5076	0.915115	1976	3	-1.076
SLC10A1	8	0.053375	0.084023	0.592588	535	1	4.7807	0.016269	0.061008	0.846808	234	7	4.7807
UGT2A2	8	0.053495	0.084583	0.592588	536	2	2.6307	0.093458	0.22257	0.847233	901	5	2.6307
CACNB2	9	0.05356	0.1012	0.592588	537	4	0.85048	0.27766	0.45032	0.886754	1753	5	0.85048
VAT1L	10	0.053571	0.09495	0.592588	538	6	-0.75376	0.19272	0.36532	0.859891	1439	2	-0.75376
CACNA1F	8	0.053819	0.085452	0.592588	539	3	0.46517	0.58071	0.71949	1	2478	3	0.46517
PHGDH	10	0.053886	0.09495	0.592588	540	3	2.7853	0.074155	0.19899	0.846808	784	7	2.7853
CYP2J2	9	0.054021	0.10278	0.592588	541	4	-0.18033	0.82475	0.87417	1	2805	2	-0.18033
SLC19A3	8	0.05418	0.086295	0.592588	542	5	-0.80062	0.074861	0.18539	0.846808	791	3	-0.80062
UXS1	7	0.054427	0.095944	0.592588	543	3	-0.38095	0.086266	0.20883	0.847233	848	3	-0.38095
B3GNT2	10	0.054444	0.09579	0.592588	544	4	0.22849	0.22359	0.40931	0.878743	1565	4	0.22849
SLC3A1	10	0.054458	0.095937	0.592588	545	2	0.32382	0.027104	0.10478	0.846808	351	5	0.32382
CYP4X1	9	0.054482	0.10278	0.592588	546	3	0.9234	0.14805	0.29165	0.847233	1219	5	0.9234
FADS2	8	0.054742	0.088099	0.592588	547	5	-0.72788	0.29514	0.46325	0.892329	1811	3	-0.72788
INMT	10	0.055133	0.097614	0.592588	548	4	-0.16884	0.5229	0.70123	0.9978	2391	3	-0.16884
AKR1C2	9	0.055245	0.10453	0.592588	549	6	-0.60055	0.71226	0.81561	1	2687	2	-0.60055
CBR3	9	0.055259	0.10453	0.592588	550	5	-0.84372	0.85206	0.89062	1	2836	3	-0.84372
MOXD1	9	0.055325	0.10453	0.592588	551	6	-1.1082	0.32276	0.48546	0.911153	1891	2	-1.1082
CHKA	9	0.055369	0.10453	0.592588	552	5	-0.90704	0.059996	0.17875	0.846808	666	3	-0.90704
TNXB	9	0.055378	0.10453	0.592588	553	6	-0.085719	0.56022	0.70215	0.9978	2452	3	-0.085719
COQ10A	9	0.055432	0.10453	0.592588	554	3	0.62228	0.18392	0.35906	0.859891	1397	6	0.62228
SLC10A6	5	0.055446	0.088736	0.592588	555	2	1.0821	0.023627	0.078232	0.846808	316	3	1.0821
EPN1	10	0.055492	0.097617	0.592588	556	6	-0.85439	0.33451	0.52339	0.915115	1930	3	-0.85439
PIK3R2	10	0.055505	0.097617	0.592588	557	5	-0.47363	0.15263	0.31607	0.847233	1237	4	-0.47363
FUT6	10	0.055586	0.09842	0.592588	558	5	-0.54321	0.40578	0.56818	0.931565	2110	3	-0.54321
SLC35D1	9	0.055807	0.10454	0.592588	559	6	-1.0286	0.67655	0.80214	1	2629	1	-1.0286
CYP2W1	8	0.055834	0.090557	0.592588	560	4	-1.0414	0.43285	0.58717	0.941446	2186	3	-1.0414
PLA2G4F	10	0.056101	0.098423	0.592588	561	2	4.4827	0.043207	0.15468	0.846808	515	6	4.4827
FMO4	9	0.05621	0.10454	0.592588	562	6	-0.6837	0.2619	0.44068	0.886754	1692	2	-0.6837
SLC16A7	10	0.056262	0.098423	0.592588	563	6	-0.94184	0.92073	0.94551	1	2901	2	-0.94184
KCTD9	10	0.056855	0.09972	0.592588	564	6	-0.84359	0.58668	0.74583	1	2488	4	-0.84359
IDH2	10	0.057077	0.099723	0.592588	565	3	1.3614	0.23594	0.4165	0.878743	1611	6	1.3614
NUDT9	9	0.057122	0.10564	0.592588	566	5	-0.94628	0.17416	0.34118	0.859891	1351	4	-0.94628
A1CF	9	0.057133	0.10564	0.592588	567	5	-1.1956	0.30498	0.46671	0.893209	1846	4	-1.1956
ABHD11	9	0.057522	0.10643	0.592588	568	5	-0.45957	0.99573	0.98935	1	2970	1	-0.45957
OGDH	10	0.057523	0.10126	0.592588	569	5	-0.49301	0.71539	0.81892	1	2690	4	-0.49301
PLA2G2E	10	0.057535	0.10126	0.592588	570	5	-0.20894	0.75696	0.85638	1	2741	4	-0.20894
EGLN1	9	0.057543	0.10643	0.592588	571	6	-0.59107	0.19769	0.37473	0.861041	1458	2	-0.59107
ADCY9	10	0.057673	0.10126	0.592588	572	6	-1.0999	0.29798	0.49094	0.911153	1818	4	-1.0999
CYP1A1	6	0.058009	0.085752	0.592588	573	3	-0.30407	0.015927	0.059162	0.846808	227	3	-0.30407
CYP2R1	8	0.058015	0.094861	0.592588	574	3	4.3054	0.034422	0.12201	0.846808	432	5	4.3054
ASPHD2	10	0.058158	0.10126	0.592588	575	6	-0.69204	0.99048	0.98692	1	2963	1	-0.69204
AKR1B10	10	0.058307	0.10126	0.592588	576	5	-0.27446	0.79937	0.87767	1	2785	3	-0.27446
VLDLR	9	0.058365	0.10644	0.592588	577	5	-1.2572	0.19905	0.37473	0.861041	1467	4	-1.2572
ABCB4	9	0.058503	0.10687	0.592588	578	4	-0.2847	0.092929	0.22236	0.847233	893	2	-0.2847
MSRA	10	0.058652	0.10157	0.592588	579	3	0.5579	0.28088	0.4695	0.895636	1762	6	0.5579
GGT5	9	0.058773	0.10687	0.592588	580	2	0.1616	0.47221	0.64747	0.975999	2267	4	0.1616
ENTPD1	10	0.058839	0.10157	0.592588	581	4	0.37388	0.34291	0.5236	0.915115	1950	3	0.37388
SLC35B4	10	0.058938	0.10157	0.592588	582	6	-0.78544	0.76583	0.86121	1	2751	4	-0.78544
LYPLAL1	9	0.059043	0.10808	0.592588	583	5	-0.94313	0.74358	0.83593	1	2731	2	-0.94313
NDUFC1	10	0.05908	0.10243	0.592588	584	5	-0.55598	0.028265	0.10609	0.846808	366	4	-0.55598
SLC26A2	9	0.059173	0.10808	0.592588	585	2	4.6047	0.026038	0.096182	0.846808	338	7	4.6047
AGXT2	10	0.059185	0.10331	0.592588	586	5	-0.9786	0.032827	0.115	0.846808	419	4	-0.9786
CES5A	10	0.059214	0.10332	0.592588	587	3	2.0367	0.1146	0.26244	0.847233	1043	6	2.0367
CLCN2	9	0.05943	0.10808	0.592588	588	6	-0.89286	0.11016	0.26062	0.847233	1012	2	-0.89286
SLC26A4	9	0.059494	0.10808	0.592588	589	4	-0.28297	0.82722	0.87417	1	2811	3	-0.28297
ATIC	8	0.059667	0.094864	0.592588	590	2	0.15695	0.060456	0.16038	0.846808	673	3	0.15695
SLC6A6	10	0.059717	0.10394	0.592588	591	5	-0.034077	0.16617	0.32669	0.849884	1312	4	-0.034077
B4GALNT4	10	0.05973	0.10394	0.592588	592	3	-0.10499	0.94564	0.957	1	2921	2	-0.10499
GOT1L1	9	0.059844	0.10808	0.592588	593	3	-0.21773	0.00040759	0.019781	0.807301	9	4	-0.21773
SLC25A3	10	0.059888	0.10394	0.592588	594	4	1.9454	0.040281	0.1513	0.846808	488	6	1.9454
CACNG6	10	0.060349	0.10472	0.592588	595	4	2.3498	0.041497	0.15381	0.846808	498	5	2.3498
MSMO1	7	0.060423	0.10636	0.592588	596	5	-0.96871	0.96356	0.95155	1	2932	1	-0.96871
GRHPR	8	0.060494	0.095519	0.592588	597	3	0.18166	0.061325	0.16143	0.846808	685	2	0.18166
ENOSF1	10	0.060531	0.10472	0.592588	598	5	-0.35826	0.53316	0.70465	0.997919	2416	4	-0.35826
GRIN3A	9	0.06056	0.10808	0.592588	599	6	-0.62299	0.63149	0.75362	1	2560	2	-0.62299
SLC6A5	10	0.060579	0.10472	0.592588	600	4	-0.034061	0.26732	0.4546	0.886754	1709	3	-0.034061
QDPR	10	0.060579	0.10472	0.592588	601	5	-0.29298	0.45555	0.61602	0.957048	2227	4	-0.29298
PRDX6	9	0.060697	0.10808	0.592588	602	3	-0.066068	0.42099	0.59612	0.943342	2158	4	-0.066068
TSTA3	10	0.060858	0.10502	0.592588	603	2	2.4231	0.088927	0.21605	0.847233	868	7	2.4231
BCAT1	10	0.060923	0.10502	0.592588	604	4	0.50079	0.046632	0.15744	0.846808	545	5	0.50079
GLO1	9	0.061065	0.10808	0.592588	605	3	0.98152	0.059173	0.17837	0.846808	655	5	0.98152
NAGA	9	0.061163	0.10808	0.592588	606	5	-0.6405	0.99131	0.98468	1	2964	1	-0.6405
SCLY	9	0.061208	0.10808	0.592588	607	3	0.21798	0.036598	0.13374	0.846808	452	4	0.21798
SLC41A2	9	0.061245	0.10808	0.592588	608	6	-0.52971	0.97141	0.96907	1	2944	1	-0.52971
COASY	9	0.061643	0.10845	0.592588	609	5	-1.2312	0.35297	0.51765	0.915115	1975	1	-1.2312
SLC4A9	10	0.061705	0.10552	0.592588	610	3	2.5178	0.082116	0.20984	0.847233	824	5	2.5178
GALNT16	10	0.061705	0.10552	0.592588	611	3	-0.28031	0.58914	0.7489	1	2490	3	-0.28031
SLC22A11	8	0.061956	0.097888	0.592588	612	2	4.6165	0.039884	0.12934	0.846808	481	6	4.6165
TRPM4	9	0.062054	0.10946	0.592588	613	4	0.36315	0.19905	0.37473	0.861041	1465	4	0.36315
IDO1	9	0.0621	0.10946	0.592588	614	5	-0.95541	0.71717	0.82212	1	2693	3	-0.95541
MBOAT1	9	0.062278	0.10946	0.592588	615	4	-0.33432	0.9852	0.98035	1	2958	1	-0.33432
NDUFB9	9	0.062334	0.10946	0.592588	616	5	-0.62049	0.49667	0.65951	0.9782	2335	3	-0.62049
JMJD6	8	0.062338	0.099646	0.592588	617	5	-0.87412	0.38262	0.54659	0.929596	2051	3	-0.87412
SCN4A	8	0.062352	0.099646	0.592588	618	4	-0.71329	0.19624	0.3489	0.859891	1453	2	-0.71329
ATP8B4	10	0.062382	0.10587	0.592588	619	2	0.52218	0.32575	0.51618	0.915115	1901	5	0.52218
HAAO	10	0.062482	0.1082	0.592588	620	6	-0.69673	0.48448	0.65637	0.977722	2303	3	-0.69673
PTGES	10	0.062482	0.1082	0.592588	621	6	-0.85405	0.65189	0.77753	1	2588	4	-0.85405
PIGT	10	0.062482	0.1082	0.592588	622	6	-1.0167	0.68791	0.8001	1	2645	4	-1.0167
SLC34A1	10	0.062482	0.1082	0.592588	623	6	-0.85029	0.79784	0.87545	1	2783	2	-0.85029
LOX	10	0.062482	0.1082	0.592588	624	6	-0.94227	0.052349	0.16221	0.846808	595	3	-0.94227
SLC8A2	10	0.062482	0.1082	0.592588	625	6	-0.4878	0.26096	0.44679	0.886754	1689	4	-0.4878
VDAC2	8	0.062771	0.10103	0.592588	626	3	0.26861	0.43736	0.58797	0.941446	2194	3	0.26861
CLCN7	8	0.062924	0.10103	0.592588	627	4	-0.5867	0.8517	0.886	1	2835	2	-0.5867
NME3	10	0.063009	0.11049	0.592588	628	4	0.019785	0.22482	0.41067	0.878743	1572	4	0.019785
CAT	9	0.063047	0.10996	0.592588	629	4	0.1274	0.21333	0.3936	0.873968	1533	4	0.1274
KCNA5	9	0.063047	0.10996	0.592588	630	3	1.0339	0.16384	0.31883	0.847233	1298	5	1.0339
PDXDC1	10	0.063606	0.11049	0.592588	631	5	-0.57399	0.7642	0.85984	1	2748	4	-0.57399
ASNSD1	9	0.063657	0.10996	0.592588	632	3	1.0781	0.00080839	0.022033	0.807301	18	6	1.0781
GDPD4	10	0.063675	0.11049	0.592588	633	5	0.34221	0.24457	0.42115	0.878743	1641	5	0.34221
ALAS1	9	0.063701	0.10996	0.592588	634	4	-0.53826	0.18929	0.36719	0.859891	1420	3	-0.53826
KCNF1	8	0.06396	0.10103	0.592588	635	2	4.8652	0.016931	0.06222	0.846808	246	5	4.8652
GAD1	10	0.064067	0.11093	0.592588	636	3	0.010903	0.59974	0.75399	1	2504	4	0.010903
AK8	9	0.064083	0.11033	0.592588	637	5	-1.2266	0.11898	0.26564	0.847233	1073	3	-1.2266
FXN	8	0.064202	0.10103	0.592588	638	5	-1.0512	0.62474	0.74837	1	2545	3	-1.0512
UQCRC2	9	0.064265	0.11116	0.592588	639	2	2.7875	0.0082791	0.03787	0.807301	128	5	2.7875
KCNN3	9	0.064526	0.11168	0.592588	640	4	0.33064	0.40066	0.57233	0.931565	2095	2	0.33064
LIPE	8	0.064531	0.10103	0.592588	641	3	0.17482	0.42748	0.58716	0.941446	2174	3	0.17482
SPNS1	10	0.065087	0.11137	0.592588	642	4	0.0044823	0.093226	0.23024	0.847233	897	4	0.0044823
DHRS7B	10	0.065282	0.11137	0.592588	643	5	-0.5855	0.31342	0.50276	0.91346	1866	4	-0.5855
PIK3C3	10	0.065552	0.11137	0.592588	644	4	1.0241	0.19748	0.36697	0.859891	1456	5	1.0241
PTGS1	9	0.065573	0.11168	0.592588	645	2	0.36321	0.84313	0.88414	1	2827	3	0.36321
ARG2	8	0.066289	0.10374	0.592588	646	2	0.37078	0.36538	0.52551	0.917028	2002	4	0.37078
DHRS4L1	10	0.066419	0.11222	0.592588	647	6	-0.65446	0.17605	0.33497	0.856348	1360	3	-0.65446
FUT2	10	0.066548	0.11222	0.592588	648	5	2.2697	0.013332	0.047225	0.807301	196	5	2.2697
HPRT1	8	0.066847	0.10484	0.592588	649	3	3.8784	0.087405	0.20478	0.847233	860	5	3.8784
NAGK	10	0.066889	0.11222	0.592588	650	5	-0.11786	0.066389	0.19201	0.846808	728	4	-0.11786
CNDP1	10	0.067089	0.11222	0.592588	651	6	-0.70071	0.41592	0.57281	0.931565	2142	2	-0.70071
LPIN2	9	0.067547	0.11553	0.604476	652	5	-1.2098	0.62775	0.75283	1	2555	2	-1.2098
NANP	10	0.067552	0.11569	0.604476	653	5	-0.5332	0.093226	0.23024	0.847233	898	3	-0.5332
KCNK10	9	0.067608	0.11553	0.604476	654	3	0.97583	0.29177	0.45355	0.886754	1797	5	0.97583
ADCY7	9	0.067608	0.11553	0.604476	655	2	4.0068	0.082551	0.21281	0.847233	826	6	4.0068
TPMT	9	0.067686	0.11553	0.604476	656	3	4.5284	0.022041	0.091151	0.846808	297	6	4.5284
GUCY2C	9	0.067894	0.11554	0.604476	657	5	-0.82005	0.70767	0.81448	1	2677	3	-0.82005
ASPA	10	0.067961	0.11682	0.606744	658	5	-0.41174	0.8528	0.89992	1	2837	3	-0.41174
MBOAT2	9	0.068214	0.11635	0.606469	659	2	0.563	0.18007	0.35205	0.859891	1377	5	0.563
PCYT1A	9	0.068624	0.11683	0.606744	660	5	-0.68626	0.29134	0.4533	0.886754	1795	4	-0.68626
PDE9A	10	0.068692	0.11837	0.608735	661	4	0.54658	0.40225	0.56687	0.931565	2098	5	0.54658
SLC24A3	8	0.068789	0.10666	0.592588	662	5	-0.82572	0.72762	0.79984	1	2710	2	-0.82572
CD36	9	0.068869	0.11805	0.608735	663	5	-0.91614	0.79858	0.86143	1	2784	3	-0.91614
PC	10	0.068986	0.1207	0.614066	664	5	-0.57817	0.067331	0.19344	0.846808	736	3	-0.57817
ABHD1	10	0.069159	0.12071	0.614066	665	6	-0.42285	0.9101	0.93656	1	2895	3	-0.42285
GUCY1A3	8	0.069313	0.10666	0.592588	666	3	1.0026	0.20594	0.35968	0.859891	1500	5	1.0026
LSR	9	0.069426	0.11862	0.608735	667	3	-0.064969	0.62677	0.75127	1	2550	4	-0.064969
ACY3	10	0.069556	0.12148	0.614066	668	4	2.3267	0.053771	0.16396	0.846808	609	5	2.3267
ST8SIA6	10	0.069606	0.12241	0.614066	669	6	-0.66817	0.87726	0.91031	1	2864	3	-0.66817
AS3MT	10	0.069978	0.12343	0.614066	670	5	-0.28631	0.20797	0.38669	0.869554	1506	5	-0.28631
DGKQ	10	0.070228	0.12343	0.614066	671	4	-0.40114	0.013038	0.046782	0.807301	190	4	-0.40114
OASL	8	0.070346	0.10949	0.592588	672	4	-0.69135	0.051637	0.15585	0.846808	588	2	-0.69135
SLC25A51	8	0.070357	0.10949	0.592588	673	5	-1.0203	0.69585	0.78634	1	2655	2	-1.0203
SULT1A3	10	0.071308	0.12396	0.614066	674	6	-0.71165	0.76111	0.85779	1	2746	3	-0.71165
FABP12	9	0.07131	0.12111	0.614066	675	5	-0.74733	0.065178	0.18544	0.846808	719	3	-0.74733
CYP4A11	10	0.071395	0.12396	0.614066	676	6	-0.69859	0.76661	0.86121	1	2753	4	-0.69859
PPAP2C	9	0.072254	0.12373	0.614066	677	5	-0.52635	0.076669	0.19581	0.846808	806	3	-0.52635
GGT7	10	0.072655	0.12444	0.614066	678	3	0.11662	0.62305	0.76209	1	2541	4	0.11662
ATP6V0C	10	0.072665	0.12444	0.614066	679	6	-0.93329	0.31311	0.50275	0.91346	1865	3	-0.93329
NAGS	10	0.072713	0.12444	0.614066	680	2	1.2569	0.20078	0.36995	0.859891	1477	6	1.2569
SLC6A11	9	0.072752	0.12373	0.614066	681	3	0.29749	0.23043	0.41389	0.878743	1588	4	0.29749
IDO2	9	0.072752	0.12373	0.614066	682	4	-0.59598	0.20873	0.38658	0.869554	1510	4	-0.59598
MAGT1	10	0.072752	0.12444	0.614066	683	5	-0.3846	0.8746	0.909	1	2861	3	-0.3846
NDUFA4	8	0.072994	0.11506	0.604476	684	3	-0.28274	0.63678	0.75641	1	2567	2	-0.28274
AQP9	10	0.073186	0.12444	0.614066	685	5	-0.94237	0.81217	0.88532	1	2791	3	-0.94237
SLC2A10	9	0.073204	0.12373	0.614066	686	2	1.6066	0.11817	0.26564	0.847233	1066	6	1.6066
CNP	7	0.073346	0.12088	0.614066	687	2	1.5864	0.1467	0.2765	0.847233	1213	5	1.5864
KCTD11	10	0.073358	0.12444	0.614066	688	6	-0.8184	0.6436	0.77174	1	2576	3	-0.8184
FMO2	10	0.073475	0.12444	0.614066	689	5	-0.16568	0.20739	0.38669	0.869554	1502	3	-0.16568
GALNTL5	10	0.073625	0.12444	0.614066	690	4	0.38247	0.10229	0.24444	0.847233	964	4	0.38247
CERS2	8	0.073642	0.11643	0.606469	691	3	1.4688	0.20092	0.3518	0.859891	1478	4	1.4688
CLCN1	9	0.073657	0.12373	0.614066	692	2	0.16133	0.15671	0.30489	0.847233	1258	4	0.16133
ALOX12	9	0.073657	0.12373	0.614066	693	1	1.2145	0.18884	0.36719	0.859891	1417	5	1.2145
GUCY1A2	8	0.073704	0.11808	0.608735	694	5	-1.0478	0.44847	0.59762	0.944361	2214	3	-1.0478
NDUFAB1	8	0.073704	0.11808	0.608735	695	5	-0.93507	0.91136	0.91672	1	2896	1	-0.93507
KCNH8	8	0.073704	0.11808	0.608735	696	5	-0.93602	0.69474	0.78412	1	2652	3	-0.93602
ABCA1	10	0.073828	0.12557	0.615241	697	3	5.9273	0.0017512	0.027686	0.807301	37	7	5.9273
SCN11A	10	0.073828	0.12557	0.615241	698	5	-0.70133	0.64814	0.77485	1	2584	3	-0.70133
AASDHPPT	10	0.074039	0.12557	0.615241	699	6	-0.80178	0.24151	0.42082	0.878743	1634	4	-0.80178
SLC22A9	9	0.074541	0.12432	0.614066	700	5	-1.0248	0.59395	0.72043	1	2496	3	-1.0248
GLRA3	10	0.074746	0.12819	0.617361	701	4	-0.096861	0.0057981	0.035329	0.807301	93	4	-0.096861
APEH	10	0.074897	0.12918	0.617361	702	4	0.46262	0.22176	0.40754	0.878743	1560	5	0.46262
KCNMB1	10	0.075073	0.1297	0.617361	703	5	-0.39064	0.74474	0.84075	1	2732	2	-0.39064
KCNQ4	8	0.07518	0.12272	0.614066	704	3	0.10021	0.51042	0.6505	0.976302	2367	3	0.10021
ST6GAL2	9	0.075314	0.12639	0.616236	705	3	0.46885	0.066465	0.18559	0.846808	730	4	0.46885
SLC26A7	6	0.075394	0.10603	0.592588	706	2	-0.057364	0.16289	0.29336	0.847233	1294	2	-0.057364
COX7A2L	10	0.075613	0.1297	0.617361	707	5	-0.78052	0.97339	0.9688	1	2946	2	-0.78052
AADACL4	10	0.07564	0.1297	0.617361	708	4	-0.19916	0.10531	0.24684	0.847233	978	3	-0.19916
INPP5A	10	0.075818	0.1297	0.617361	709	5	1.7851	0.018673	0.073444	0.846808	262	5	1.7851
LPCAT1	10	0.076001	0.1297	0.617361	710	2	3.4479	0.0041118	0.032437	0.807301	69	6	3.4479
NPC1	9	0.076005	0.1264	0.616236	711	4	-0.47254	0.13055	0.27281	0.847233	1137	2	-0.47254
PIGS	10	0.076248	0.13183	0.617361	712	5	-0.75272	0.40847	0.56818	0.931565	2117	3	-0.75272
KCNV1	9	0.076799	0.12833	0.617361	713	4	0.23845	0.66371	0.79634	1	2608	4	0.23845
NAAA	9	0.07727	0.12989	0.617361	714	2	0.48637	0.46023	0.64287	0.973719	2242	4	0.48637
CYB5R1	9	0.077339	0.12989	0.617361	715	4	0.49839	0.073028	0.19442	0.846808	776	4	0.49839
DUT	8	0.077579	0.12589	0.615924	716	4	-1.0686	0.1663	0.3173	0.847233	1313	3	-1.0686
SLC26A1	10	0.07821	0.13401	0.617361	717	6	-0.68676	0.45055	0.61313	0.957048	2217	4	-0.68676
ALG1	8	0.078229	0.12698	0.617361	718	4	-0.42473	0.47963	0.63026	0.968806	2290	3	-0.42473
SLC25A40	9	0.078471	0.12989	0.617361	719	2	0.19113	0.42538	0.59842	0.944361	2169	3	0.19113
COMT	10	0.07867	0.13401	0.617361	720	3	-0.026518	0.50144	0.675	0.987004	2346	3	-0.026518
ECI1	10	0.079402	0.13512	0.617361	721	3	1.8389	0.086939	0.21232	0.847233	855	6	1.8389
KDM4C	10	0.079484	0.13512	0.617361	722	6	-0.69277	0.97766	0.97324	1	2951	2	-0.69277
GRIA2	10	0.079669	0.13561	0.617361	723	1	0.93265	0.085609	0.21189	0.847233	844	6	0.93265
ATP1B1	10	0.080258	0.13671	0.617361	724	5	-0.46868	0.71219	0.81847	1	2686	3	-0.46868
PLA2G4A	8	0.080383	0.13365	0.617361	725	2	5.848	0.00038728	0.018832	0.807301	8	6	5.848
CYB5R2	8	0.080672	0.13365	0.617361	726	5	-1.1144	0.81232	0.8699	1	2793	1	-1.1144
SLC16A1	8	0.080783	0.13365	0.617361	727	4	0.40228	0.2666	0.41796	0.878743	1708	4	0.40228
PRPS2	8	0.080795	0.13365	0.617361	728	5	-1.0867	0.067369	0.16787	0.846808	738	2	-1.0867
MPO	8	0.080904	0.13365	0.617361	729	3	2.2428	0.1093	0.24855	0.847233	1007	5	2.2428
ASIC2	10	0.081001	0.13672	0.617361	730	6	-0.76223	0.25924	0.44499	0.886754	1683	3	-0.76223
SLC25A36	10	0.081077	0.13672	0.617361	731	6	-0.61883	0.087217	0.21232	0.847233	858	2	-0.61883
ACBD6	10	0.081105	0.13672	0.617361	732	5	-0.61359	0.4805	0.65215	0.976302	2291	4	-0.61359
ATP5L2	9	0.081193	0.13166	0.617361	733	4	-0.15787	0.86914	0.91118	1	2856	3	-0.15787
GSTA3	8	0.081204	0.13365	0.617361	734	4	-0.72266	0.36152	0.52018	0.915115	1994	2	-0.72266
PNPLA6	8	0.081316	0.13365	0.617361	735	5	-0.84053	0.81232	0.8699	1	2792	2	-0.84053
AMDHD1	9	0.081636	0.13242	0.617361	736	4	-0.0089773	0.54175	0.68959	0.990766	2431	3	-0.0089773
ABCC8	7	0.081842	0.12541	0.615241	737	3	4.2348	0.094855	0.21981	0.847233	907	4	4.2348
UROS	10	0.081987	0.13712	0.617361	738	5	-0.58302	0.59065	0.7489	1	2493	4	-0.58302
ACE2	9	0.082023	0.13242	0.617361	739	4	-0.15818	0.38558	0.53979	0.922915	2058	4	-0.15818
ATP5D	8	0.082139	0.13463	0.617361	740	5	-0.84629	0.097049	0.23648	0.847233	928	3	-0.84629
OXNAD1	10	0.082246	0.13835	0.617361	741	5	-0.35575	0.32911	0.52109	0.915115	1914	4	-0.35575
SFXN4	10	0.082983	0.13835	0.617361	742	6	-0.98162	0.23629	0.4165	0.878743	1615	3	-0.98162
SLC44A3	7	0.08301	0.12541	0.615241	743	4	-1.0526	0.41641	0.57277	0.931565	2147	2	-1.0526
GNPTG	9	0.083018	0.1332	0.617361	744	4	0.10114	0.41223	0.59078	0.941446	2131	2	0.10114
LIPJ	10	0.083186	0.13835	0.617361	745	6	-0.89196	0.12522	0.29466	0.847233	1110	4	-0.89196
CHRNA7	10	0.083253	0.13835	0.617361	746	4	0.29973	0.43938	0.59316	0.94209	2196	5	0.29973
ITPKC	9	0.083321	0.1337	0.617361	747	4	-0.23662	0.29865	0.4596	0.891907	1820	3	-0.23662
CYP4V2	6	0.083557	0.11857	0.608735	748	2	0.31351	0.04818	0.12304	0.846808	564	3	0.31351
GLYATL2	10	0.083681	0.1389	0.617361	749	5	-0.67982	0.1204	0.28686	0.847233	1080	3	-0.67982
ALDH3B1	9	0.083712	0.13447	0.617361	750	4	-0.28368	0.22552	0.40211	0.878743	1576	1	-0.28368
SLC4A2	6	0.083744	0.11857	0.608735	751	3	-0.44101	0.12054	0.23705	0.847233	1085	2	-0.44101
SLC7A6	9	0.083931	0.13447	0.617361	752	4	0.33145	0.57342	0.70884	0.99976	2468	4	0.33145
PIK3R6	8	0.083976	0.13626	0.617361	753	1	4.303	0.038731	0.12834	0.846808	473	6	4.303
KCNK3	10	0.084319	0.13998	0.617361	754	3	3.6419	0.075649	0.20239	0.847233	797	6	3.6419
AGXT	10	0.08447	0.13998	0.617361	755	5	-0.78195	0.64814	0.77485	1	2583	2	-0.78195
KCTD6	10	0.084533	0.13998	0.617361	756	4	0.12007	0.60251	0.75399	1	2509	4	0.12007
SV2A	7	0.084567	0.12648	0.616236	757	3	0.12091	0.54322	0.6706	0.983629	2432	3	0.12091
SMS	8	0.084641	0.13626	0.617361	758	2	1.7674	0.16893	0.31934	0.847233	1328	5	1.7674
ST6GALNAC2	10	0.08465	0.13998	0.617361	759	3	1.1011	0.23882	0.42008	0.878743	1622	5	1.1011
KCNH7	10	0.08468	0.13998	0.617361	760	6	-0.90574	0.22926	0.41363	0.878743	1584	2	-0.90574
CTH	9	0.084851	0.13497	0.617361	761	3	0.05819	0.27097	0.44429	0.886754	1726	3	0.05819
BDH2	10	0.084872	0.14104	0.6179	762	5	-0.61007	0.11298	0.25975	0.847233	1030	4	-0.61007
MOGS	9	0.085138	0.13497	0.617361	763	3	4.5207	0.022659	0.091394	0.846808	305	6	4.5207
GYG2	9	0.085297	0.13497	0.617361	764	3	0.28325	0.60874	0.73223	1	2515	4	0.28325
SLC27A1	8	0.085304	0.13758	0.617361	765	3	0.85162	0.095057	0.23163	0.847233	911	5	0.85162
ATPIF1	9	0.085426	0.13497	0.617361	766	2	0.668	0.11227	0.26075	0.847233	1027	5	0.668
CERS1	10	0.085478	0.14229	0.6179	767	5	-0.1208	0.97816	0.97395	1	2952	2	-0.1208
PGK2	10	0.085478	0.14229	0.6179	768	4	0.86013	0.26336	0.4496	0.886754	1697	6	0.86013
MGAT2	8	0.085703	0.13858	0.617361	769	5	-0.81605	0.66992	0.77419	1	2622	3	-0.81605
PIP4K2B	6	0.086618	0.12399	0.614066	770	4	-0.98971	0.09008	0.19663	0.846808	876	2	-0.98971
ACE	9	0.086775	0.13733	0.617361	771	4	-0.36673	0.64775	0.76821	1	2582	3	-0.36673
FOLR1	8	0.086792	0.1399	0.617361	772	5	-0.67884	0.75885	0.82479	1	2742	1	-0.67884
SLC30A6	10	0.086801	0.14229	0.6179	773	5	-0.53364	0.82557	0.88979	1	2806	3	-0.53364
SPTLC2	10	0.086973	0.14229	0.6179	774	5	-0.67229	0.7172	0.81947	1	2694	4	-0.67229
APOA4	9	0.087065	0.13733	0.617361	775	4	-0.48645	0.75342	0.838	1	2739	3	-0.48645
IP6K3	8	0.087191	0.1399	0.617361	776	4	-0.80642	0.26235	0.41145	0.878743	1695	2	-0.80642
SLC13A5	10	0.087486	0.14395	0.621769	777	2	4.5762	0.026395	0.10425	0.846808	343	6	4.5762
NUDT5	8	0.087558	0.13991	0.617361	778	4	2.5741	0.056371	0.15986	0.846808	626	4	2.5741
ABCC6	9	0.087587	0.1379	0.617361	779	3	-0.27569	0.95739	0.95225	1	2928	2	-0.27569
AKR1B15	10	0.087593	0.14395	0.621769	780	5	-0.43041	0.66963	0.78468	1	2620	3	-0.43041
ACAD11	10	0.08761	0.14395	0.621769	781	5	-0.13054	0.61959	0.76156	1	2536	3	-0.13054
G6PC2	10	0.087701	0.14395	0.621769	782	6	-0.61818	0.53526	0.70807	0.999091	2423	3	-0.61818
GUK1	9	0.087916	0.13942	0.617361	783	4	-0.041088	0.08577	0.21683	0.847233	845	4	-0.041088
P4HA2	10	0.088249	0.14598	0.627392	784	5	-0.61793	0.78	0.86647	1	2766	3	-0.61793
SLC19A2	10	0.088453	0.14598	0.627392	785	2	2.7814	0.070331	0.1978	0.846808	758	6	2.7814
PLCB2	10	0.088623	0.1465	0.62886	786	5	-0.55091	0.19103	0.36399	0.859891	1428	3	-0.55091
CYP2C18	8	0.088881	0.14214	0.6179	787	2	0.64533	0.42127	0.58593	0.941446	2159	4	0.64533
IPPK	10	0.089159	0.1487	0.629419	788	5	-0.55478	0.18111	0.34997	0.859891	1378	4	-0.55478
DUS4L	10	0.089166	0.1487	0.629419	789	5	-0.66153	0.37559	0.55094	0.929596	2030	2	-0.66153
NAT8	10	0.089277	0.1487	0.629419	790	3	1.8689	0.10889	0.25269	0.847233	1004	6	1.8689
A4GNT	10	0.089539	0.1487	0.629419	791	4	-0.15339	0.44146	0.6044	0.94641	2199	4	-0.15339
GSTA5	10	0.089936	0.14918	0.629419	792	4	-0.12798	0.55693	0.72871	1	2449	4	-0.12798
INPP5J	9	0.090126	0.14044	0.617361	793	5	-1.0015	0.8213	0.87065	1	2801	3	-1.0015
OSBPL11	10	0.090166	0.15033	0.629419	794	4	0.13764	0.14207	0.31229	0.847233	1197	4	0.13764
SLC39A7	8	0.090299	0.14452	0.623436	795	5	-0.87984	0.35451	0.51091	0.915115	1978	2	-0.87984
SLC20A1	7	0.090354	0.13357	0.617361	796	4	-1.2198	0.69212	0.76626	1	2649	2	-1.2198
STAR	10	0.090408	0.15093	0.629419	797	4	0.62451	0.37058	0.55068	0.929596	2014	5	0.62451
SYNJ1	9	0.09041	0.14044	0.617361	798	3	3.3383	0.11945	0.26564	0.847233	1077	5	3.3383
GLOD4	9	0.0905	0.14044	0.617361	799	5	-0.77963	0.18284	0.35906	0.859891	1391	3	-0.77963
KCNJ5	9	0.090625	0.14044	0.617361	800	5	-1.0043	0.50006	0.66243	0.9782	2344	4	-1.0043
PLCD3	9	0.090667	0.14044	0.617361	801	5	-0.66105	0.66974	0.79928	1	2621	2	-0.66105
GABRG1	10	0.090765	0.15093	0.629419	802	5	0.16126	0.059214	0.16939	0.846808	658	5	0.16126
ALDH9A1	9	0.090863	0.14044	0.617361	803	3	0.37553	0.35948	0.52051	0.915115	1989	4	0.37553
PTGR1	10	0.090925	0.15356	0.631776	804	4	-0.17079	0.41592	0.57281	0.931565	2143	4	-0.17079
BSND	10	0.091062	0.15356	0.631776	805	6	-0.68101	0.53364	0.70645	0.998429	2417	3	-0.68101
SIRT4	8	0.091073	0.147	0.629419	806	3	0.24632	0.10879	0.2473	0.847233	1001	3	0.24632
SLCO2B1	6	0.0912	0.13206	0.617361	807	4	-0.91101	0.70199	0.76173	1	2664	1	-0.91101
GNS	10	0.091496	0.15357	0.631776	808	4	0.74682	0.28515	0.4816	0.911153	1777	6	0.74682
ABCA4	9	0.091568	0.14128	0.6179	809	4	-0.49806	0.12941	0.26978	0.847233	1133	3	-0.49806
MAN2A2	10	0.091583	0.15357	0.631776	810	3	0.17635	0.52909	0.70302	0.9978	2404	5	0.17635
PLIN4	9	0.091614	0.14128	0.6179	811	3	2.054	0.12641	0.26905	0.847233	1116	5	2.054
HEXA	9	0.091748	0.14128	0.6179	812	2	2.5818	0.042952	0.14018	0.846808	513	7	2.5818
PDE10A	9	0.092061	0.14235	0.6179	813	5	-0.68892	0.77414	0.84732	1	2761	2	-0.68892
SLC2A11	10	0.092076	0.15517	0.635354	814	5	-0.54929	0.34156	0.5236	0.915115	1947	4	-0.54929
SLC44A2	10	0.092199	0.15517	0.635354	815	3	0.4825	0.42599	0.58286	0.941446	2171	5	0.4825
ELOVL7	8	0.092209	0.14803	0.629419	816	2	5.2274	0.022544	0.084896	0.846808	303	5	5.2274
SLC6A8	7	0.092375	0.13687	0.617361	817	3	0.47923	0.021194	0.075371	0.846808	284	3	0.47923
GABRG2	10	0.092481	0.15742	0.641153	818	4	0.48244	0.38529	0.56131	0.931565	2056	5	0.48244
ACSM4	7	0.092638	0.13807	0.617361	819	4	-0.62733	0.085232	0.20862	0.847233	840	3	-0.62733
BHMT	10	0.093075	0.15911	0.64312	820	6	-0.77551	0.80446	0.87969	1	2789	2	-0.77551
PIGL	10	0.093226	0.15911	0.64312	821	3	-0.055503	0.10449	0.24525	0.847233	974	4	-0.055503
PGP	10	0.093226	0.15911	0.64312	822	3	1.6187	0.20998	0.38669	0.869554	1519	5	1.6187
TYW5	9	0.093231	0.14548	0.626798	823	5	-0.86494	0.53763	0.68959	0.990766	2424	2	-0.86494
ACOT12	9	0.093524	0.14754	0.629419	824	5	-0.8293	0.62431	0.74797	1	2544	2	-0.8293
CYP4F3	8	0.093632	0.14936	0.629419	825	3	1.7405	0.073075	0.18514	0.846808	777	5	1.7405
SLC39A4	9	0.09365	0.14754	0.629419	826	4	0.97062	0.26589	0.44178	0.886754	1703	5	0.97062
SLC25A41	10	0.093678	0.1609	0.644248	827	5	-0.52002	0.17605	0.33497	0.856348	1358	4	-0.52002
CHRNA9	9	0.093748	0.14755	0.629419	828	4	-0.2085	0.053468	0.15689	0.846808	606	2	-0.2085
HSD17B13	7	0.093772	0.13926	0.617361	829	4	-1.0821	0.95216	0.93953	1	2926	1	-1.0821
ARSG	10	0.094462	0.16091	0.644248	830	6	-0.65915	0.33959	0.5236	0.915115	1943	2	-0.65915
SLC22A4	7	0.094518	0.13926	0.617361	831	4	-1.0135	0.30343	0.4457	0.886754	1837	3	-1.0135
CHPT1	10	0.094539	0.16091	0.644248	832	5	-0.33216	0.8967	0.92437	1	2881	2	-0.33216
AGK	9	0.094616	0.14857	0.629419	833	5	-0.91228	0.30498	0.46671	0.893209	1847	2	-0.91228
PFKL	8	0.094809	0.14937	0.629419	834	4	-1.0284	0.17587	0.32978	0.849884	1357	2	-1.0284
MFSD9	8	0.094914	0.15049	0.629419	835	4	0.0027611	0.46987	0.61357	0.957048	2262	4	0.0027611
B4GALT4	10	0.095038	0.16275	0.644248	836	4	0.015307	0.58139	0.74067	1	2481	4	0.015307
GSR	10	0.095161	0.16275	0.644248	837	6	-0.39151	0.64952	0.77486	1	2585	4	-0.39151
COX7A2	10	0.095161	0.16275	0.644248	838	6	-0.81489	0.51689	0.69086	0.991393	2376	3	-0.81489
GLYATL1	10	0.095341	0.16275	0.644248	839	4	2.8366	0.022094	0.082701	0.846808	298	5	2.8366
KCNK17	10	0.095527	0.16275	0.644248	840	5	-0.52555	0.17991	0.34105	0.859891	1375	4	-0.52555
SDR39U1	10	0.095622	0.16275	0.644248	841	6	-0.74183	0.15595	0.31943	0.847233	1255	4	-0.74183
AGPAT6	9	0.095933	0.15091	0.629419	842	4	0.44849	0.32638	0.48749	0.911153	1902	4	0.44849
ATP1B3	10	0.096014	0.16275	0.644248	843	5	-0.39103	0.61034	0.75626	1	2520	2	-0.39103
CKMT2	8	0.09613	0.15282	0.631708	844	5	-0.92287	0.56491	0.70924	0.999781	2458	3	-0.92287
GNE	8	0.096267	0.15282	0.631708	845	5	-0.68528	0.64166	0.75989	1	2574	3	-0.68528
SPTLC1	10	0.096545	0.16337	0.644698	846	5	-0.57038	0.052691	0.16293	0.846808	598	4	-0.57038
HIF1A	9	0.096911	0.15154	0.629419	847	4	0.72099	0.27353	0.44922	0.886754	1734	5	0.72099
TXNDC12	9	0.096918	0.15154	0.629419	848	5	-0.65571	0.52596	0.68434	0.989079	2395	2	-0.65571
SLC39A10	9	0.096921	0.15154	0.629419	849	5	-0.88357	0.46023	0.64287	0.973719	2241	3	-0.88357
DHTKD1	9	0.097312	0.15154	0.629419	850	5	-0.64764	0.070637	0.18845	0.846808	760	4	-0.64764
B3GAT2	9	0.097329	0.15154	0.629419	851	3	0.39424	0.58054	0.71167	1	2477	4	0.39424
GCLC	9	0.09736	0.15154	0.629419	852	1	4.5207	0.013588	0.049874	0.807301	200	7	4.5207
ALG2	9	0.097412	0.15154	0.629419	853	2	4.4006	0.025836	0.096182	0.846808	335	7	4.4006
PLA2G1B	10	0.097434	0.16523	0.648936	854	5	-0.45893	0.88171	0.91317	1	2866	3	-0.45893
CYP26A1	9	0.097613	0.15154	0.629419	855	4	-0.43231	0.47922	0.64972	0.976302	2288	3	-0.43231
PIGZ	10	0.097651	0.16523	0.648936	856	4	0.5806	0.011242	0.045473	0.807301	166	6	0.5806
SLC28A2	9	0.098015	0.15154	0.629419	857	5	-0.93361	0.53887	0.68959	0.990766	2428	3	-0.93361
NUDT13	9	0.09823	0.15261	0.631708	858	5	-0.76527	0.30358	0.46381	0.892329	1838	4	-0.76527
ETFB	10	0.098262	0.16594	0.650163	859	4	-0.23292	0.038674	0.151	0.846808	471	4	-0.23292
CSGALNACT2	9	0.098317	0.15261	0.631708	860	3	0.48637	0.37453	0.53255	0.921462	2027	4	0.48637
APOB	8	0.098491	0.1542	0.632895	861	4	0.15844	0.39394	0.55251	0.930888	2078	4	0.15844
TET1	9	0.098685	0.15376	0.631802	862	2	1.1461	0.10655	0.25727	0.847233	988	6	1.1461
MOGAT1	10	0.098835	0.16721	0.650163	863	6	-0.55252	0.58102	0.74067	1	2480	4	-0.55252
NIPA1	10	0.09888	0.16721	0.650163	864	5	-0.79416	0.41972	0.57282	0.931565	2157	3	-0.79416
GPX4	8	0.099408	0.15828	0.642017	865	3	-0.11939	0.24267	0.39558	0.873968	1638	3	-0.11939
SLC44A1	10	0.09964	0.16722	0.650163	866	5	-0.5053	0.26601	0.45168	0.886754	1704	3	-0.5053
TCIRG1	9	0.10008	0.1577	0.641153	867	3	1.9559	0.078214	0.19594	0.846808	812	6	1.9559
CYBRD1	10	0.10028	0.16722	0.650163	868	6	-0.76293	0.6857	0.79709	1	2643	1	-0.76293
ENO1	9	0.1003	0.1577	0.641153	869	4	0.097724	0.5071	0.67025	0.983629	2355	4	0.097724
CYP4Z1	10	0.10044	0.16777	0.650163	870	5	-0.34165	0.64441	0.77174	1	2577	4	-0.34165
COLGALT2	10	0.10059	0.16853	0.650163	871	5	-0.56265	0.97755	0.97285	1	2950	1	-0.56265
AOC2	10	0.10063	0.16854	0.650163	872	6	-0.60812	0.38233	0.55897	0.931565	2050	3	-0.60812
L2HGDH	10	0.101	0.1695	0.650163	873	4	0.033879	0.32548	0.51337	0.915115	1898	4	0.033879
FLVCR1	9	0.10105	0.16045	0.644248	874	3	-0.015391	0.018772	0.072861	0.846808	263	4	-0.015391
ACSM2B	10	0.10107	0.1695	0.650163	875	5	0.59363	0.11532	0.2676	0.847233	1047	5	0.59363
P2RX4	9	0.10133	0.16045	0.644248	876	3	0.22061	0.074561	0.19537	0.846808	789	4	0.22061
SUCLA2	9	0.10133	0.16045	0.644248	877	1	0.73568	0.071487	0.19002	0.846808	765	5	0.73568
COX10	10	0.10157	0.17007	0.650163	878	4	0.78044	0.014609	0.049666	0.807301	212	5	0.78044
DHDH	10	0.10206	0.17007	0.650163	879	3	2.0717	0.016922	0.056483	0.839778	245	6	2.0717
GLRX3	9	0.10237	0.16207	0.644248	880	5	-0.085719	0.58998	0.71873	1	2492	3	-0.085719
GALNT7	10	0.1025	0.17007	0.650163	881	5	-0.27762	0.010886	0.044962	0.807301	160	4	-0.27762
HYAL1	10	0.10267	0.17007	0.650163	882	4	1.4918	0.1944	0.36532	0.859891	1442	6	1.4918
SLC25A43	10	0.10287	0.1708	0.650163	883	4	0.11463	0.72499	0.82721	1	2705	4	0.11463
DLD	10	0.10293	0.1708	0.650163	884	6	-0.76047	0.61461	0.76005	1	2529	3	-0.76047
CA14	10	0.10307	0.1708	0.650163	885	6	-0.53573	0.86296	0.90263	1	2848	2	-0.53573
RRM1	5	0.10316	0.13906	0.617361	886	2	4.1627	0.1351	0.24361	0.847233	1153	3	4.1627
MCCC2	9	0.10324	0.16208	0.644248	887	2	1.1438	0.27524	0.44923	0.886754	1745	5	1.1438
SLC22A14	10	0.10327	0.1708	0.650163	888	4	2.7887	0.10164	0.24444	0.847233	958	6	2.7887
DPM1	8	0.10337	0.16612	0.650163	889	4	0.10322	0.48328	0.63171	0.968806	2301	4	0.10322
DHRS7C	9	0.10353	0.16208	0.644248	890	4	0.12849	0.62691	0.75127	1	2552	4	0.12849
MCAT	9	0.1037	0.16208	0.644248	891	3	4.5207	0.053186	0.15661	0.846808	601	5	4.5207
OAS3	9	0.1039	0.16208	0.644248	892	3	0.99598	0.16384	0.31883	0.847233	1297	5	0.99598
SLC8A1	8	0.10399	0.17068	0.650163	893	4	-0.63645	0.56326	0.70776	0.999091	2455	3	-0.63645
ADCY3	10	0.10399	0.1726	0.654142	894	3	0.69065	0.23733	0.42008	0.878743	1620	4	0.69065
ATP5E	5	0.10453	0.13906	0.617361	895	3	-1.0859	0.5564	0.62813	0.968806	2446	2	-1.0859
SCN5A	10	0.10456	0.1726	0.654142	896	5	-0.18529	0.15147	0.31607	0.847233	1232	4	-0.18529
AHCYL1	10	0.10498	0.17469	0.659187	897	4	0.51075	0.27228	0.45714	0.889127	1731	5	0.51075
CS	9	0.10503	0.16292	0.644248	898	3	0.1601	0.82351	0.87417	1	2803	3	0.1601
NAALADL1	8	0.10515	0.17451	0.659187	899	1	5.7768	0.0042922	0.028896	0.807301	74	5	5.7768
ASAH1	10	0.10536	0.17528	0.660251	900	5	-0.55726	0.48884	0.65849	0.977722	2318	3	-0.55726
CHST5	9	0.10539	0.16383	0.645643	901	5	-0.57516	0.20873	0.38658	0.869554	1511	4	-0.57516
B3GALTL	10	0.10547	0.17612	0.660875	902	4	0.75807	0.21678	0.39704	0.874411	1548	5	0.75807
ATP6V0D1	9	0.10549	0.16515	0.648936	903	3	0.42138	0.21333	0.3936	0.873968	1534	4	0.42138
CYB5RL	8	0.10579	0.17451	0.659187	904	4	-0.77141	0.86839	0.89678	1	2854	2	-0.77141
HSD11B2	8	0.1058	0.17451	0.659187	905	5	-0.81411	0.89646	0.90871	1	2880	1	-0.81411
GYS2	10	0.1066	0.18008	0.6725	906	2	1.0362	0.18466	0.35288	0.859891	1402	6	1.0362
GATM	8	0.1067	0.17628	0.660875	907	4	0.59571	0.24552	0.39714	0.874411	1646	4	0.59571
FBP1	9	0.10681	0.16649	0.650163	908	5	-0.73686	0.45259	0.63705	0.970852	2222	3	-0.73686
EGLN2	10	0.10708	0.18085	0.6725	909	5	-0.39866	0.63823	0.7715	1	2570	4	-0.39866
MAN1A1	8	0.10708	0.17628	0.660875	910	5	-0.34552	0.022024	0.084374	0.846808	295	3	-0.34552
HPDL	8	0.1071	0.17628	0.660875	911	3	-0.40736	0.73076	0.80112	1	2715	2	-0.40736
CYP4A22	9	0.10733	0.16746	0.650163	912	3	3.8477	0.050048	0.14898	0.846808	579	5	3.8477
CACNG3	10	0.10746	0.18085	0.6725	913	6	-0.84116	0.15147	0.31607	0.847233	1231	3	-0.84116
LCAT	10	0.10747	0.18085	0.6725	914	4	0.19114	0.62939	0.76486	1	2557	3	0.19114
CACNG2	9	0.1076	0.16843	0.650163	915	4	-0.43781	0.87943	0.91533	1	2865	2	-0.43781
SLC35D3	9	0.1078	0.16843	0.650163	916	4	-0.009638	0.4197	0.59612	0.943342	2153	3	-0.009638
APOC3	7	0.10789	0.15575	0.63625	917	2	1.5289	0.2088	0.36016	0.859891	1512	4	1.5289
GPX8	9	0.10806	0.16843	0.650163	918	4	-0.50211	0.16106	0.30755	0.847233	1284	2	-0.50211
GPX2	10	0.10903	0.18536	0.673491	919	2	4.6873	0.022193	0.082908	0.846808	299	6	4.6873
HSD11B1L	9	0.10906	0.16952	0.650163	920	3	1.6903	0.084923	0.21617	0.847233	837	6	1.6903
DHRS4	9	0.10915	0.16952	0.650163	921	4	-0.31769	0.49987	0.66243	0.9782	2343	4	-0.31769
HADH	8	0.10926	0.18038	0.6725	922	4	0.18702	0.53912	0.67384	0.986548	2429	3	0.18702
GLS	9	0.10974	0.17193	0.653047	923	5	-0.71696	0.32656	0.48749	0.911153	1903	3	-0.71696
CYP17A1	9	0.10979	0.17193	0.653047	924	3	-0.11453	0.44221	0.62256	0.962316	2200	4	-0.11453
GSTK1	8	0.10983	0.18038	0.6725	925	3	-0.45428	0.068449	0.16841	0.846808	744	3	-0.45428
OSBPL8	10	0.10984	0.18536	0.673491	926	3	1.107	0.12053	0.28686	0.847233	1084	7	1.107
DBT	8	0.10984	0.18095	0.6725	927	4	0.24957	0.32921	0.48815	0.911153	1915	4	0.24957
UROD	7	0.11024	0.15576	0.63625	928	2	0.43603	0.018261	0.071784	0.846808	259	3	0.43603
CYP2D6	10	0.11077	0.18708	0.673491	929	4	1.4674	0.19992	0.36836	0.859891	1472	6	1.4674
P2RX1	8	0.11083	0.18152	0.6725	930	5	-0.80666	0.76425	0.82769	1	2749	2	-0.80666
ACER3	10	0.11089	0.18708	0.673491	931	3	2.6533	0.082116	0.20984	0.847233	823	6	2.6533
WBSCR17	8	0.11094	0.18152	0.6725	932	4	-0.57031	0.0010039	0.019998	0.807301	23	3	-0.57031
OLAH	8	0.11116	0.18152	0.6725	933	4	-0.46909	0.90092	0.91163	1	2883	2	-0.46909
PLA2G15	8	0.11124	0.18152	0.6725	934	4	-0.43164	0.15901	0.31199	0.847233	1269	3	-0.43164
ISYNA1	9	0.11146	0.17536	0.660251	935	4	-0.21062	0.066363	0.18559	0.846808	726	4	-0.21062
MFSD11	10	0.11147	0.18708	0.673491	936	3	0.81214	0.21285	0.38877	0.870529	1531	5	0.81214
HCN1	10	0.11205	0.19103	0.673491	937	2	2.0027	0.15528	0.31691	0.847233	1250	5	2.0027
HMOX1	10	0.11228	0.19103	0.673491	938	4	-0.030633	0.15833	0.32103	0.847233	1264	4	-0.030633
SCN1A	8	0.11241	0.18405	0.673491	939	5	-0.5765	0.90342	0.91316	1	2887	2	-0.5765
AMPD1	8	0.11258	0.18405	0.673491	940	5	-0.83846	0.11937	0.25884	0.847233	1076	3	-0.83846
GGTLC2	10	0.11322	0.19103	0.673491	941	3	0.66673	0.26785	0.45515	0.886754	1714	6	0.66673
MCOLN2	7	0.11327	0.15667	0.639244	942	2	0.90993	0.0010886	0.018097	0.807301	27	5	0.90993
CKMT1A	10	0.11395	0.19103	0.673491	943	4	0.32122	0.60652	0.75526	1	2511	4	0.32122
PTER	10	0.11406	0.19103	0.673491	944	4	0.63584	0.3047	0.49837	0.9124	1842	5	0.63584
SLC45A2	10	0.11413	0.19103	0.673491	945	5	-0.61445	0.3601	0.54745	0.929596	1991	4	-0.61445
B4GALT3	10	0.1145	0.19103	0.673491	946	4	-0.090817	0.26411	0.45057	0.886754	1700	4	-0.090817
FHIT	8	0.11465	0.18718	0.673491	947	3	-0.50634	0.56326	0.70776	0.999091	2454	2	-0.50634
HAS3	10	0.11494	0.19103	0.673491	948	5	-0.76082	0.70031	0.81371	1	2662	3	-0.76082
PDE2A	7	0.11515	0.15796	0.641481	949	3	0.68113	0.30535	0.44715	0.886754	1848	4	0.68113
ATP6V1E2	10	0.11531	0.19103	0.673491	950	5	-0.36986	0.13125	0.3032	0.847233	1142	4	-0.36986
KCTD14	10	0.11564	0.19188	0.673491	951	4	0.45024	0.21079	0.38669	0.869554	1521	5	0.45024
ABHD4	10	0.1157	0.19188	0.673491	952	4	0.054182	0.15033	0.31607	0.847233	1226	4	0.054182
SLC22A7	8	0.11596	0.1892	0.673491	953	3	1.7969	0.20859	0.36239	0.859891	1508	4	1.7969
CEPT1	9	0.11605	0.18261	0.673491	954	4	0.20374	0.38134	0.53607	0.922915	2048	3	0.20374
NMNAT2	10	0.11641	0.19302	0.673491	955	5	-0.21313	0.13125	0.3032	0.847233	1140	4	-0.21313
ATP2C1	9	0.11648	0.18261	0.673491	956	3	2.1037	0.17111	0.33834	0.859891	1333	5	2.1037
KEAP1	9	0.11706	0.18512	0.673491	957	4	-0.22129	0.031655	0.11408	0.846808	407	4	-0.22129
PPARG	9	0.1172	0.18512	0.673491	958	3	0.68037	0.33441	0.50012	0.9124	1928	5	0.68037
TAP2	9	0.11726	0.18512	0.673491	959	2	4.9639	0.010252	0.04028	0.807301	154	7	4.9639
GADL1	10	0.11733	0.19302	0.673491	960	5	-0.32056	0.41972	0.57282	0.931565	2156	4	-0.32056
KCNJ15	9	0.11734	0.18642	0.673491	961	5	-0.83222	0.79753	0.86008	1	2782	3	-0.83222
CACNA1B	8	0.11745	0.18921	0.673491	962	3	2.1562	0.14966	0.29644	0.847233	1225	4	2.1562
SLC35F5	10	0.11755	0.19384	0.673491	963	5	-0.73107	0.089442	0.22201	0.847233	870	4	-0.73107
GALNT6	10	0.11772	0.19384	0.673491	964	2	3.4242	0.032381	0.11482	0.846808	414	6	3.4242
CCDC102B	10	0.11784	0.19384	0.673491	965	4	-0.22718	0.74728	0.84139	1	2735	3	-0.22718
VAT1	10	0.11813	0.19384	0.673491	966	3	4.2344	0.032043	0.11385	0.846808	413	6	4.2344
SLC12A7	9	0.11824	0.18778	0.673491	967	4	4.1992	0.027436	0.09822	0.846808	355	5	4.1992
DAD1	9	0.1185	0.18778	0.673491	968	4	-0.5194	0.87272	0.91322	1	2858	1	-0.5194
AQP4	10	0.11865	0.19477	0.673528	969	5	-0.52801	0.059419	0.16939	0.846808	659	4	-0.52801
AOX1	9	0.11876	0.18778	0.673491	970	4	-0.55495	0.4858	0.65703	0.977722	2306	3	-0.55495
ATP10A	10	0.11892	0.19535	0.673528	971	4	0.52702	0.45714	0.61648	0.957048	2231	5	0.52702
HLCS	7	0.11902	0.16341	0.644698	972	4	-0.90183	0.042362	0.13467	0.846808	508	3	-0.90183
ATP11A	10	0.11911	0.19593	0.673528	973	5	-0.4205	0.73144	0.82832	1	2717	4	-0.4205
APOA2	9	0.1192	0.18778	0.673491	974	5	-0.61775	0.52288	0.68322	0.988592	2390	3	-0.61775
PIP4K2A	10	0.11932	0.19594	0.673528	975	5	-0.010942	0.17836	0.33718	0.859891	1365	4	-0.010942
KCNJ13	8	0.11964	0.19177	0.673491	976	4	-0.57839	0.21918	0.37099	0.859891	1556	3	-0.57839
GGH	10	0.11996	0.19722	0.673741	977	3	1.0373	0.0026869	0.029204	0.807301	48	6	1.0373
RETSAT	9	0.12036	0.18778	0.673491	978	2	1.7306	0.04276	0.14003	0.846808	510	7	1.7306
LEP	10	0.12044	0.19722	0.673741	979	3	1.4479	0.059824	0.18313	0.846808	662	5	1.4479
NAT10	9	0.12062	0.18778	0.673491	980	5	-0.58802	0.73479	0.82982	1	2721	3	-0.58802
FTCD	9	0.12067	0.18778	0.673491	981	4	0.0013731	0.72077	0.82336	1	2698	3	0.0013731
ATP6V1B2	10	0.12088	0.19722	0.673741	982	4	0.21837	0.09974	0.24299	0.847233	946	4	0.21837
SLC5A9	9	0.12089	0.18778	0.673491	983	3	4.985	0.0043383	0.029183	0.807301	75	6	4.985
CA10	9	0.12095	0.18778	0.673491	984	5	-0.60521	0.11214	0.26075	0.847233	1024	3	-0.60521
CCBL2	10	0.12101	0.19722	0.673741	985	5	-0.60109	0.40086	0.56659	0.931565	2096	3	-0.60109
MGAT4B	9	0.12121	0.18778	0.673491	986	2	1.7019	0.076521	0.1958	0.846808	805	6	1.7019
PECR	10	0.12156	0.19935	0.678982	987	3	0.74424	0.12001	0.28632	0.847233	1078	7	0.74424
MTF1	8	0.12162	0.1931	0.673491	988	3	-0.26285	0.78968	0.8438	1	2777	3	-0.26285
NAPEPLD	10	0.12199	0.20033	0.678982	989	5	-0.316	0.75955	0.85639	1	2743	4	-0.316
TRPV1	8	0.12231	0.19379	0.673491	990	4	-0.54809	0.40502	0.57491	0.934538	2107	2	-0.54809
PRODH2	10	0.12243	0.20033	0.678982	991	5	-0.68496	0.84694	0.89867	1	2830	1	-0.68496
ALKBH2	9	0.12268	0.18778	0.673491	992	2	0.20959	0.01184	0.044419	0.807301	177	4	0.20959
SLC35F3	9	0.12268	0.18778	0.673491	993	4	0.031336	0.057396	0.17809	0.846808	640	4	0.031336
SGSH	9	0.12325	0.1915	0.673491	994	5	-0.854	0.93241	0.94016	1	2911	2	-0.854
TECR	9	0.12325	0.1915	0.673491	995	5	-0.89101	0.7026	0.81322	1	2665	2	-0.89101
SI	9	0.12325	0.1915	0.673491	996	5	-0.98427	0.0019353	0.025217	0.807301	41	2	-0.98427
MVD	9	0.12325	0.1915	0.673491	997	5	-0.9161	0.057168	0.17761	0.846808	635	4	-0.9161
NAALAD2	10	0.12358	0.20229	0.679701	998	5	-0.20071	0.10892	0.2527	0.847233	1005	4	-0.20071
MSRB2	10	0.12379	0.20229	0.679701	999	3	0.68255	0.11597	0.27325	0.847233	1052	7	0.68255
ALAD	8	0.12407	0.19447	0.673528	1000	4	1.3477	0.0052963	0.029979	0.807301	87	4	1.3477
SCCPDH	8	0.12408	0.19447	0.673528	1001	4	-0.10786	0.5263	0.66249	0.9782	2396	4	-0.10786
RAB18	7	0.12408	0.17064	0.650163	1002	4	-0.84467	0.89437	0.89534	1	2877	2	-0.84467
SLC10A2	9	0.12477	0.19384	0.673491	1003	2	6.0154	0.0027781	0.026289	0.807301	49	7	6.0154
ATP1A2	9	0.12496	0.19384	0.673491	1004	3	0.7684	0.37147	0.53186	0.921462	2016	5	0.7684
SLC34A3	8	0.12501	0.19599	0.673528	1005	3	0.40332	0.46195	0.60474	0.94641	2245	4	0.40332
CES1	10	0.12522	0.20367	0.679701	1006	3	2.3678	0.095801	0.23597	0.847233	918	7	2.3678
ALDH1A2	10	0.12532	0.20367	0.679701	1007	4	-0.39923	0.76111	0.85779	1	2745	2	-0.39923
MOGAT2	10	0.12536	0.20367	0.679701	1008	5	-0.5534	0.47809	0.65048	0.976302	2284	3	-0.5534
KCTD8	9	0.12555	0.19384	0.673491	1009	3	4.2348	0.070083	0.18838	0.846808	756	6	4.2348
NDST1	10	0.1257	0.20367	0.679701	1010	2	0.71213	0.1022	0.24444	0.847233	961	7	0.71213
NT5DC3	9	0.12585	0.19384	0.673491	1011	3	0.88579	0.13848	0.28121	0.847233	1169	6	0.88579
SLCO4A1	8	0.1259	0.19599	0.673528	1012	3	0.18522	0.42459	0.58716	0.941446	2168	3	0.18522
POFUT2	9	0.12594	0.19384	0.673491	1013	4	-0.36014	0.43562	0.60766	0.95031	2192	4	-0.36014
ST3GAL2	10	0.12596	0.20367	0.679701	1014	5	-0.32849	0.24618	0.42441	0.882457	1648	3	-0.32849
CA1	10	0.12636	0.20367	0.679701	1015	5	-0.44343	0.83403	0.89616	1	2815	3	-0.44343
B3GALT4	9	0.12643	0.19384	0.673491	1016	3	2.0345	0.12572	0.26833	0.847233	1111	6	2.0345
CATSPER2	10	0.12649	0.20367	0.679701	1017	3	0.19079	0.075333	0.19899	0.846808	795	4	0.19079
HMGCL	10	0.12649	0.20367	0.679701	1018	4	0.1587	0.88265	0.91365	1	2868	3	0.1587
GPAM	10	0.12649	0.20367	0.679701	1019	4	1.1619	0.030843	0.11035	0.846808	393	5	1.1619
GXYLT2	9	0.12679	0.19384	0.673491	1020	4	-0.18066	0.012055	0.044479	0.807301	180	3	-0.18066
SCD	6	0.1271	0.19177	0.673491	1021	2	1.1068	0.19925	0.31875	0.847233	1468	4	1.1068
ALKBH1	10	0.12729	0.20367	0.679701	1022	3	0.25017	0.53209	0.70447	0.997919	2411	4	0.25017
ABCF3	10	0.12729	0.20367	0.679701	1023	5	-0.34703	0.20404	0.37157	0.859891	1494	3	-0.34703
G6PC	10	0.12745	0.20367	0.679701	1024	4	0.39816	0.15263	0.31607	0.847233	1236	5	0.39816
GPT	9	0.12782	0.19504	0.673528	1025	4	-0.25554	0.67619	0.80214	1	2628	4	-0.25554
KCNQ2	9	0.12784	0.19504	0.673528	1026	2	0.64017	0.054307	0.16923	0.846808	611	5	0.64017
COQ6	10	0.12814	0.20367	0.679701	1027	4	-0.029281	0.10968	0.25425	0.847233	1010	3	-0.029281
ATP2C2	10	0.12855	0.20472	0.681204	1028	5	-0.56311	0.56053	0.73114	1	2453	3	-0.56311
KCTD7	8	0.12892	0.20052	0.678982	1029	3	0.59661	0.27512	0.4325	0.886754	1744	4	0.59661
PCTP	10	0.12911	0.2055	0.68195	1030	5	-0.55809	0.89058	0.9189	1	2874	3	-0.55809
GLDC	8	0.12991	0.20052	0.678982	1031	4	0.16089	0.026979	0.092069	0.846808	350	4	0.16089
LPIN1	8	0.12997	0.20052	0.678982	1032	1	0.22234	0.4909	0.63312	0.968806	2325	3	0.22234
FUCA1	9	0.13012	0.19659	0.673741	1033	2	0.49435	0.1728	0.3407	0.859891	1341	4	0.49435
PI4KB	9	0.13012	0.19659	0.673741	1034	2	1.5235	0.13237	0.27356	0.847233	1145	6	1.5235
PRDX4	9	0.13061	0.19817	0.67565	1035	4	0.74211	0.35551	0.51765	0.915115	1979	5	0.74211
SLC25A27	10	0.13111	0.20733	0.682684	1036	5	-0.64434	0.65679	0.77854	1	2602	4	-0.64434
ATP2A2	9	0.13183	0.2042	0.680781	1037	4	4.9426	0.031335	0.11408	0.846808	400	5	4.9426
SLC7A2	10	0.13204	0.21035	0.684848	1038	4	2.4654	0.076794	0.20354	0.847233	807	6	2.4654
GRIK5	10	0.13204	0.21035	0.684848	1039	4	-0.026992	0.076023	0.20239	0.847233	799	3	-0.026992
DLST	10	0.13221	0.21036	0.684848	1040	3	0.50078	0.33645	0.52339	0.915115	1935	5	0.50078
SLC9C1	9	0.13347	0.20719	0.682684	1041	4	0.15301	0.18135	0.35271	0.859891	1380	4	0.15301
ACSS1	9	0.13354	0.20719	0.682684	1042	1	5.1801	0.021594	0.090548	0.846808	290	6	5.1801
HADHA	9	0.13354	0.20719	0.682684	1043	2	1.2897	0.24524	0.42143	0.878743	1645	5	1.2897
PDXP	8	0.13357	0.20052	0.678982	1044	4	-0.64446	0.5454	0.69214	0.991393	2436	2	-0.64446
SEPHS1	9	0.13379	0.20719	0.682684	1045	4	3.4636	0.11203	0.26075	0.847233	1022	5	3.4636
NFKBIA	9	0.13388	0.20719	0.682684	1046	5	-0.7491	0.30217	0.46381	0.892329	1831	3	-0.7491
UCP3	9	0.13417	0.20845	0.683126	1047	4	0.80702	0.34833	0.51244	0.915115	1961	5	0.80702
FAHD2B	10	0.13436	0.21254	0.691012	1048	4	-0.077293	0.39947	0.56658	0.931565	2093	4	-0.077293
SLC22A23	9	0.13462	0.20845	0.683126	1049	3	0.88732	0.14869	0.29412	0.847233	1221	6	0.88732
SLC45A3	10	0.13493	0.2135	0.692499	1050	5	-0.46899	0.29578	0.49093	0.911153	1814	4	-0.46899
GLUL	9	0.1351	0.20845	0.683126	1051	2	-0.032886	0.59674	0.72439	1	2500	4	-0.032886
ENGASE	9	0.1351	0.20845	0.683126	1052	3	-0.057309	0.41166	0.59002	0.941446	2128	4	-0.057309
ST3GAL3	9	0.13518	0.20845	0.683126	1053	4	-0.1928	0.48692	0.65737	0.977722	2309	3	-0.1928
CYP2C19	10	0.13535	0.21351	0.692499	1054	2	2.5427	0.086122	0.21203	0.847233	846	7	2.5427
ITPR3	6	0.13535	0.19755	0.674209	1055	2	-0.13138	0.61348	0.69733	0.995957	2528	2	-0.13138
CYBB	10	0.13652	0.21477	0.692705	1056	5	-0.50325	0.24174	0.42082	0.878743	1636	4	-0.50325
SLC6A20	10	0.1366	0.21477	0.692705	1057	3	2.7284	0.10892	0.2527	0.847233	1006	6	2.7284
LIPT1	9	0.13694	0.20978	0.684848	1058	3	4.0068	0.082551	0.21281	0.847233	827	5	4.0068
BPGM	9	0.13751	0.20978	0.684848	1059	4	-0.30728	0.78541	0.85425	1	2773	3	-0.30728
CYP2E1	10	0.13755	0.21477	0.692705	1060	5	2.4702	0.045356	0.15712	0.846808	535	5	2.4702
NDUFB6	10	0.13765	0.21477	0.692705	1061	5	-0.63753	0.26967	0.45515	0.886754	1719	3	-0.63753
PKD1	8	0.13769	0.20461	0.681204	1062	3	2.0043	0.20859	0.36239	0.859891	1509	4	2.0043
PAPSS1	9	0.13804	0.20978	0.684848	1063	4	0.2436	0.82708	0.87417	1	2809	3	0.2436
SLC46A3	10	0.13817	0.21477	0.692705	1064	5	-0.57927	0.65348	0.77753	1	2594	3	-0.57927
SLC38A4	9	0.1389	0.20978	0.684848	1065	4	-0.042508	0.37403	0.53255	0.921462	2025	2	-0.042508
ASMT	8	0.13945	0.20553	0.68195	1066	4	-0.18621	0.85772	0.88923	1	2843	2	-0.18621
SLC38A5	8	0.13945	0.20553	0.68195	1067	3	0.69655	0.47535	0.61904	0.958592	2275	4	0.69655
CACNA1I	9	0.13962	0.21265	0.691012	1068	3	3.0636	0.043771	0.14027	0.846808	518	6	3.0636
COX4I2	7	0.1397	0.19317	0.673491	1069	2	0.59602	0.11187	0.23142	0.847233	1020	4	0.59602
ABCF1	10	0.13981	0.21581	0.694749	1070	5	-0.44322	0.83101	0.89414	1	2813	2	-0.44322
OAS1	7	0.13994	0.19317	0.673491	1071	2	4.1627	0.020223	0.073447	0.846808	271	4	4.1627
CBR1	9	0.14017	0.21397	0.692705	1072	4	-0.12199	0.052176	0.15474	0.846808	593	4	-0.12199
HK3	8	0.14084	0.20689	0.682684	1073	2	0.63338	0.48774	0.63171	0.968806	2314	4	0.63338
PLA2G6	9	0.14084	0.2157	0.694749	1074	4	-0.085719	0.61258	0.74083	1	2525	4	-0.085719
MCOLN3	7	0.14099	0.19487	0.673528	1075	3	1.0817	0.2846	0.43518	0.886754	1775	4	1.0817
CNGB1	8	0.14204	0.20689	0.682684	1076	4	-0.36778	0.46195	0.60474	0.94641	2244	3	-0.36778
AK3	9	0.14217	0.21752	0.69704	1077	3	-0.37889	0.28759	0.4533	0.886754	1783	3	-0.37889
UCK1	9	0.14217	0.21752	0.69704	1078	4	-0.0096952	0.26656	0.44178	0.886754	1707	4	-0.0096952
HSD17B11	10	0.14232	0.22114	0.702054	1079	3	0.34493	0.39947	0.56658	0.931565	2089	5	0.34493
TRPC6	9	0.14311	0.21752	0.69704	1080	4	0.010711	0.21107	0.38779	0.869554	1524	4	0.010711
THRSP	10	0.14349	0.22258	0.702054	1081	4	-0.44019	0.24151	0.42082	0.878743	1632	4	-0.44019
NOXRED1	10	0.14389	0.22258	0.702054	1082	3	0.27351	0.52847	0.70302	0.9978	2401	4	0.27351
AKR7A2	9	0.14399	0.21752	0.69704	1083	4	0.7113	0.15932	0.3071	0.847233	1271	5	0.7113
SLC35A5	10	0.1442	0.22258	0.702054	1084	5	0.5688	0.21192	0.38783	0.869554	1528	5	0.5688
PLA2G3	10	0.14441	0.22258	0.702054	1085	5	-0.65731	0.26805	0.45515	0.886754	1717	4	-0.65731
MAN1C1	10	0.14474	0.22258	0.702054	1086	3	4.7096	0.0031016	0.029822	0.807301	54	7	4.7096
CYP24A1	10	0.14481	0.22258	0.702054	1087	5	-0.59199	0.63313	0.76613	1	2563	4	-0.59199
DECR1	9	0.14492	0.21878	0.69786	1088	4	0.10084	0.49387	0.65773	0.977722	2331	4	0.10084
CHAT	9	0.14498	0.21878	0.69786	1089	2	0.5837	0.46023	0.64287	0.973719	2240	4	0.5837
SLCO1B7	10	0.145	0.22258	0.702054	1090	4	-0.043201	0.27709	0.46157	0.892329	1751	4	-0.043201
SLC35A1	9	0.14507	0.21878	0.69786	1091	5	-0.4378	0.9308	0.93968	1	2909	2	-0.4378
GALT	10	0.14543	0.22404	0.702054	1092	3	0.51599	0.36347	0.54882	0.929596	1997	5	0.51599
PIGF	9	0.14581	0.21879	0.69786	1093	5	-0.73661	0.050019	0.14898	0.846808	575	3	-0.73661
UGT1A1	9	0.14659	0.22009	0.701381	1094	5	-0.59026	0.07362	0.19489	0.846808	779	3	-0.59026
NAA40	9	0.14681	0.22194	0.702054	1095	4	-0.51761	0.18284	0.35906	0.859891	1392	3	-0.51761
PDE4B	10	0.14708	0.22607	0.702054	1096	5	-0.070188	0.20356	0.37157	0.859891	1490	5	-0.070188
CHRND	10	0.14723	0.22607	0.702054	1097	4	0.020604	0.039628	0.1513	0.846808	479	4	0.020604
ABCD2	10	0.14723	0.22607	0.702054	1098	3	-0.13537	0.39947	0.56658	0.931565	2091	3	-0.13537
SCN4B	10	0.14744	0.22607	0.702054	1099	5	-0.57666	0.1983	0.36791	0.859891	1463	4	-0.57666
CYP2U1	9	0.14863	0.22328	0.702054	1100	1	1.0522	0.060205	0.17875	0.846808	671	5	1.0522
HK2	10	0.14866	0.22607	0.702054	1101	5	-0.60741	0.51817	0.6925	0.991393	2380	3	-0.60741
NNMT	10	0.14872	0.22607	0.702054	1102	5	-0.61602	0.60849	0.75626	1	2514	2	-0.61602
TYR	9	0.14876	0.22328	0.702054	1103	5	-0.76377	0.96396	0.95881	1	2934	1	-0.76377
HS2ST1	10	0.14894	0.22607	0.702054	1104	2	4.5196	0.023642	0.099892	0.846808	317	6	4.5196
ABCE1	10	0.14909	0.22607	0.702054	1105	5	-0.57857	0.6269	0.76486	1	2551	4	-0.57857
ABCG5	9	0.14913	0.22512	0.702054	1106	3	3.7848	0.081426	0.21055	0.847233	820	5	3.7848
AASDH	8	0.14915	0.21795	0.69775	1107	4	-0.65805	0.99523	0.98964	1	2969	0	-0.65805
DGAT2L6	8	0.14935	0.2209	0.702054	1108	4	1.3758	0.17957	0.33077	0.849884	1372	4	1.3758
STRA6	10	0.1494	0.2276	0.702966	1109	5	-0.61846	0.23121	0.41407	0.878743	1594	4	-0.61846
BBOX1	9	0.14977	0.22512	0.702054	1110	5	-0.79814	0.81061	0.86484	1	2790	2	-0.79814
GBGT1	9	0.14987	0.22512	0.702054	1111	3	0.84792	0.13963	0.28295	0.847233	1184	6	0.84792
SLC5A1	9	0.14989	0.22512	0.702054	1112	4	-0.37833	0.52095	0.68322	0.988592	2384	3	-0.37833
QSOX1	10	0.15008	0.23145	0.709494	1113	3	-0.32196	0.68469	0.79545	1	2642	4	-0.32196
CYP7B1	9	0.15044	0.22512	0.702054	1114	1	1.9254	0.021581	0.090548	0.846808	289	7	1.9254
KDSR	9	0.1505	0.22659	0.702054	1115	5	-0.67825	0.82895	0.87418	1	2812	3	-0.67825
SREBF1	10	0.15084	0.23297	0.710827	1116	4	-0.18905	0.29351	0.48948	0.911153	1804	4	-0.18905
GBE1	9	0.15128	0.2281	0.702966	1117	4	-0.27259	0.61311	0.74083	1	2526	3	-0.27259
SLC7A3	9	0.15128	0.2281	0.702966	1118	1	1.0199	0.059722	0.17837	0.846808	661	5	1.0199
CTBS	10	0.15146	0.23418	0.710827	1119	5	0.013341	0.37559	0.55094	0.929596	2031	4	0.013341
CYP21A2	9	0.15149	0.2281	0.702966	1120	4	3.9221	0.079957	0.19896	0.846808	817	5	3.9221
SLC5A12	10	0.1518	0.23418	0.710827	1121	5	-0.49672	0.12379	0.29256	0.847233	1102	2	-0.49672
SLC30A3	9	0.15213	0.23116	0.709236	1122	3	-0.37166	0.91306	0.93002	1	2897	2	-0.37166
KCNA4	9	0.15228	0.23116	0.709236	1123	4	-0.32373	0.42843	0.60004	0.944361	2178	2	-0.32373
HAS2	9	0.15256	0.23116	0.709236	1124	5	-0.48795	0.029311	0.10014	0.846808	380	2	-0.48795
PCBD1	10	0.15281	0.23535	0.710827	1125	3	1.6311	0.12931	0.30261	0.847233	1130	6	1.6311
CRAT	10	0.15304	0.23535	0.710827	1126	5	-0.42759	0.10677	0.25116	0.847233	991	4	-0.42759
MLXIPL	10	0.15312	0.23535	0.710827	1127	4	0.4831	0.29249	0.48653	0.911153	1798	5	0.4831
PLOD1	10	0.15373	0.23655	0.710827	1128	2	0.87038	0.11603	0.27325	0.847233	1053	6	0.87038
THTPA	10	0.15497	0.2379	0.710827	1129	4	0.51727	0.37754	0.55094	0.929596	2036	5	0.51727
SLC1A4	9	0.15531	0.23385	0.710827	1130	3	4.2695	0.014936	0.051104	0.815782	216	6	4.2695
PANK1	10	0.15642	0.2379	0.710827	1131	3	3.1389	0.0021501	0.027987	0.807301	44	7	3.1389
ACAA1	10	0.15642	0.2379	0.710827	1132	3	-0.05381	0.58957	0.7489	1	2491	3	-0.05381
PLD5	8	0.15642	0.22646	0.702054	1133	4	-0.37736	0.11435	0.25375	0.847233	1042	3	-0.37736
ABHD2	10	0.15651	0.2379	0.710827	1134	3	0.8093	0.2027	0.37156	0.859891	1486	6	0.8093
SLC29A1	8	0.15666	0.22646	0.702054	1135	2	4.8704	0.024216	0.086498	0.846808	323	5	4.8704
SMPDL3A	10	0.15666	0.2379	0.710827	1136	2	2.495	0.13852	0.3096	0.847233	1170	6	2.495
SOD2	9	0.15673	0.23386	0.710827	1137	3	3.2714	0.020854	0.090194	0.846808	278	5	3.2714
MTHFR	10	0.15681	0.2379	0.710827	1138	4	0.99437	0.20933	0.38669	0.869554	1513	6	0.99437
PIP5K1C	7	0.15689	0.21646	0.696218	1139	3	0.39335	0.21675	0.36315	0.859891	1547	3	0.39335
COX6B2	8	0.15724	0.22646	0.702054	1140	3	-0.32329	0.72498	0.79984	1	2704	3	-0.32329
PI4K2A	9	0.15788	0.23658	0.710827	1141	4	-0.085719	0.016032	0.068475	0.846808	229	4	-0.085719
CHST3	9	0.15804	0.23658	0.710827	1142	5	-0.73915	0.34244	0.50578	0.915114	1949	3	-0.73915
KCNN1	8	0.15827	0.22799	0.702966	1143	2	3.3191	0.069954	0.16893	0.846808	754	5	3.3191
KCNK18	9	0.15837	0.23658	0.710827	1144	2	0.056962	0.00074278	0.022001	0.807301	15	4	0.056962
KCNV2	9	0.15841	0.23658	0.710827	1145	5	-0.69438	0.71985	0.82335	1	2696	3	-0.69438
ACOT7	9	0.15841	0.23658	0.710827	1146	5	-0.69438	0.0094831	0.039208	0.807301	145	4	-0.69438
SLC45A1	10	0.15881	0.23925	0.71138	1147	5	0.061687	0.52191	0.69949	0.997548	2387	4	0.061687
GPX3	10	0.15885	0.23925	0.71138	1148	2	0.42888	0.065194	0.19106	0.846808	721	5	0.42888
MDH1B	10	0.159	0.23925	0.71138	1149	4	-0.23281	0.47746	0.64838	0.976302	2282	2	-0.23281
ENTPD2	9	0.15925	0.23734	0.710827	1150	5	-0.67511	0.52156	0.68322	0.988592	2385	3	-0.67511
PGD	7	0.15928	0.22426	0.702054	1151	2	4.4916	0.015184	0.054728	0.835151	217	5	4.4916
HNMT	9	0.15931	0.23895	0.71138	1152	5	-0.63086	0.1929	0.3722	0.859891	1440	4	-0.63086
ADPGK	9	0.15932	0.23895	0.71138	1153	4	-0.30562	0.58052	0.71167	1	2476	3	-0.30562
ABHD14B	10	0.15936	0.242	0.716497	1154	3	0.10433	0.23203	0.41434	0.878743	1595	4	0.10433
SLC39A3	10	0.15973	0.24344	0.718307	1155	3	0.55243	0.1961	0.36532	0.859891	1452	5	0.55243
NDUFV2	10	0.16002	0.24493	0.720867	1156	5	-0.49569	0.24581	0.42161	0.878743	1647	1	-0.49569
TRPV2	8	0.16039	0.22799	0.702966	1157	4	-0.33816	0.68904	0.78343	1	2646	3	-0.33816
ALOX5AP	8	0.1608	0.22968	0.707217	1158	4	0.017742	0.48639	0.63171	0.968806	2308	4	0.017742
SLC2A4	10	0.16081	0.24494	0.720867	1159	3	0.4823	0.072658	0.19823	0.846808	775	5	0.4823
CIDEB	9	0.16109	0.24242	0.716508	1160	4	1.7468	0.15885	0.30709	0.847233	1268	5	1.7468
PNLIP	9	0.16151	0.24242	0.716508	1161	4	-0.52606	0.27	0.44429	0.886754	1724	4	-0.52606
SLC35F1	10	0.16157	0.24494	0.720867	1162	2	1.8732	0.073957	0.19899	0.846808	781	5	1.8732
ACER2	9	0.16191	0.24519	0.720949	1163	4	0.38779	0.67037	0.79928	1	2624	4	0.38779
TECRL	10	0.16264	0.24791	0.722876	1164	2	0.2776	0.25924	0.44499	0.886754	1682	4	0.2776
ALG9	10	0.16269	0.24791	0.722876	1165	4	3.6443	0.063237	0.18859	0.846808	705	6	3.6443
PMM2	10	0.16293	0.24791	0.722876	1166	3	1.3997	0.16384	0.32424	0.848952	1299	6	1.3997
B4GALNT1	9	0.16308	0.25061	0.726834	1167	4	0.14726	0.14512	0.28716	0.847233	1205	3	0.14726
SLC47A1	10	0.1636	0.24791	0.722876	1168	5	-0.60185	0.028596	0.10653	0.846808	372	4	-0.60185
PPAP2B	9	0.16406	0.25062	0.726834	1169	5	-0.74369	0.57629	0.71043	0.99997	2471	1	-0.74369
AKR1D1	9	0.16406	0.25062	0.726834	1170	3	-0.36485	0.053468	0.15689	0.846808	607	4	-0.36485
SLC7A1	10	0.16411	0.24791	0.722876	1171	3	0.0031916	0.23373	0.41505	0.878743	1606	3	0.0031916
SLC5A5	8	0.16411	0.23272	0.710827	1172	3	5.2114	0.015603	0.060768	0.846808	225	5	5.2114
HTR3C	9	0.16459	0.25137	0.726834	1173	3	-0.11539	0.63262	0.75537	1	2561	4	-0.11539
KCTD5	10	0.16509	0.24871	0.724575	1174	1	2.469	0.011392	0.045476	0.807301	169	8	2.469
ST8SIA1	8	0.16528	0.23452	0.710827	1175	1	5.4811	0.007573	0.032748	0.807301	118	6	5.4811
ALDOC	7	0.16532	0.23069	0.709236	1176	2	-0.29277	0.82609	0.85712	1	2808	2	-0.29277
DOLPP1	10	0.16535	0.25127	0.726834	1177	5	1.0626	0.031389	0.11211	0.846808	401	5	1.0626
CERS6	9	0.16566	0.25444	0.730225	1178	5	-0.085719	0.30488	0.46671	0.893209	1844	3	-0.085719
NPC2	10	0.16566	0.25127	0.726834	1179	5	-0.22202	0.68728	0.79825	1	2644	2	-0.22202
SLC25A34	10	0.16591	0.25127	0.726834	1180	5	-0.23708	0.19935	0.36835	0.859891	1470	4	-0.23708
TPK1	10	0.16593	0.25127	0.726834	1181	5	-0.38688	0.48075	0.65215	0.976302	2292	4	-0.38688
SLC39A5	9	0.16609	0.25653	0.73078	1182	4	-0.14453	0.51504	0.67628	0.988265	2373	4	-0.14453
RPIA	9	0.16623	0.25653	0.73078	1183	4	0.36317	0.037611	0.1352	0.846808	462	4	0.36317
SUMF1	9	0.16646	0.25653	0.73078	1184	4	-0.28724	0.51759	0.67975	0.988265	2379	4	-0.28724
RPE	10	0.16652	0.25255	0.727229	1185	5	0.036037	0.40482	0.56688	0.931565	2106	5	0.036037
ALDOA	8	0.16667	0.23559	0.710827	1186	4	-0.66326	0.18227	0.34209	0.859891	1388	2	-0.66326
TRPM2	9	0.16705	0.25653	0.73078	1187	4	0.076278	0.49068	0.65773	0.977722	2323	4	0.076278
SCAP	10	0.16708	0.25256	0.727229	1188	3	0.89055	0.35381	0.53886	0.922915	1977	5	0.89055
UGT2A1	10	0.1671	0.25256	0.727229	1189	5	-0.62199	0.35244	0.53772	0.922915	1974	4	-0.62199
PIPOX	9	0.16751	0.25945	0.737283	1190	4	-0.50211	0.54575	0.69265	0.991393	2437	4	-0.50211
IDH3B	10	0.16781	0.25256	0.727229	1191	4	2.5533	0.013178	0.047211	0.807301	194	6	2.5533
MAT2B	10	0.16783	0.25256	0.727229	1192	3	1.0765	0.074288	0.19899	0.846808	786	7	1.0765
TET3	9	0.16816	0.26166	0.74069	1193	5	-0.66111	0.65486	0.77304	1	2595	3	-0.66111
GALNT3	10	0.16834	0.25421	0.73019	1194	5	0.050868	0.40115	0.56687	0.931565	2097	5	0.050868
GABRE	9	0.1687	0.26411	0.743802	1195	2	0.71626	0.1277	0.26906	0.847233	1123	5	0.71626
GPD2	10	0.16872	0.25422	0.73019	1196	5	-0.40829	0.20404	0.37157	0.859891	1493	3	-0.40829
SLC16A10	10	0.16904	0.2559	0.73078	1197	3	4.1233	0.041622	0.15381	0.846808	500	6	4.1233
DHRS12	10	0.16906	0.2559	0.73078	1198	5	-0.64987	0.81809	0.88595	1	2800	2	-0.64987
ORAI3	9	0.16912	0.26621	0.745417	1199	5	-0.64862	0.41423	0.59248	0.941446	2136	3	-0.64862
KCTD16	8	0.16924	0.23688	0.710827	1200	4	-0.61636	0.57414	0.71603	1	2469	3	-0.61636
SFXN5	9	0.16993	0.26861	0.745417	1201	3	0.75722	0.3572	0.51765	0.915115	1986	5	0.75722
SLC2A6	9	0.16993	0.26861	0.745417	1202	2	-0.17981	0.80433	0.86385	1	2788	3	-0.17981
RHAG	10	0.17006	0.2559	0.73078	1203	4	0.0442	0.31307	0.50275	0.91346	1864	4	0.0442
SLC16A4	9	0.17056	0.26862	0.745417	1204	5	-0.64845	0.35044	0.51576	0.915115	1968	4	-0.64845
LIPC	9	0.1707	0.26862	0.745417	1205	4	-0.16832	0.20055	0.37484	0.861041	1475	4	-0.16832
NDUFS1	9	0.17077	0.26862	0.745417	1206	4	-0.045704	0.021698	0.090548	0.846808	293	3	-0.045704
PRDX2	8	0.17113	0.23688	0.710827	1207	4	-0.68569	0.64124	0.75704	1	2573	2	-0.68569
PIK3C2A	9	0.17116	0.26862	0.745417	1208	1	0.24109	0.46837	0.64427	0.974558	2258	3	0.24109
ALG14	10	0.17116	0.2574	0.732645	1209	3	2.5499	0.12122	0.28786	0.847233	1090	6	2.5499
HSD17B12	7	0.17118	0.23743	0.710827	1210	4	-0.83416	0.859	0.86792	1	2845	1	-0.83416
ATP5SL	10	0.17193	0.26062	0.739375	1211	4	0.30204	0.24151	0.42082	0.878743	1633	4	0.30204
PRPS1L1	9	0.17196	0.2709	0.745417	1212	4	0.53709	0.40353	0.57755	0.93619	2102	4	0.53709
ITPKB	8	0.17211	0.23803	0.710827	1213	3	1.5702	0.20206	0.35289	0.859891	1482	5	1.5702
ITPKA	9	0.17219	0.2709	0.745417	1214	2	1.3081	0.091597	0.22236	0.847233	885	5	1.3081
PGAM1	10	0.17283	0.26062	0.739375	1215	3	0.60116	0.44357	0.60489	0.94641	2204	5	0.60116
SATL1	9	0.17323	0.2709	0.745417	1216	5	-0.64053	0.85796	0.89616	1	2844	3	-0.64053
HS3ST5	9	0.17334	0.2709	0.745417	1217	2	0.95463	0.28227	0.45167	0.886754	1763	5	0.95463
SRM	8	0.17372	0.23804	0.710827	1218	3	0.65241	0.40332	0.57272	0.931565	2101	4	0.65241
SLC35E4	9	0.17378	0.2709	0.745417	1219	4	-0.11839	0.51275	0.67457	0.986792	2369	3	-0.11839
TFAM	9	0.17399	0.2709	0.745417	1220	4	0.090057	0.56639	0.70558	0.998429	2459	4	0.090057
COLGALT1	10	0.17494	0.26217	0.74069	1221	3	1.3441	0.093941	0.23133	0.847233	903	7	1.3441
SQLE	8	0.17551	0.24027	0.713189	1222	2	0.20526	0.28276	0.44461	0.886754	1768	3	0.20526
HS6ST2	10	0.17578	0.26217	0.74069	1223	5	-0.32046	0.15835	0.32168	0.847233	1266	4	-0.32046
SLC2A12	8	0.17614	0.24027	0.713189	1224	3	-0.0052015	0.74898	0.81492	1	2736	3	-0.0052015
CYP27A1	10	0.17618	0.26218	0.74069	1225	4	0.085921	0.13298	0.30463	0.847233	1147	4	0.085921
PRDX3	10	0.1771	0.26386	0.743722	1226	4	0.58516	0.27707	0.46157	0.892329	1750	5	0.58516
HPGD	10	0.17722	0.26387	0.743722	1227	4	-0.018471	0.23075	0.41407	0.878743	1591	4	-0.018471
CPE	8	0.17722	0.24153	0.71628	1228	3	-0.14247	0.48838	0.63171	0.968806	2317	3	-0.14247
DPYSL4	10	0.17826	0.26551	0.744735	1229	3	0.41947	0.38559	0.56131	0.931565	2060	5	0.41947
LRAT	10	0.17826	0.26551	0.744735	1230	5	-0.11697	0.2344	0.41505	0.878743	1609	5	-0.11697
CHST7	8	0.17867	0.24315	0.718058	1231	2	4.3742	0.041395	0.13499	0.846808	496	5	4.3742
SLC25A22	9	0.17888	0.27675	0.748744	1232	4	-0.35111	0.64775	0.76821	1	2581	3	-0.35111
UQCRB	10	0.17912	0.26551	0.744735	1233	5	-0.0044028	0.50724	0.68078	0.988265	2356	5	-0.0044028
NPC1L1	10	0.17972	0.26552	0.744735	1234	3	1.2084	0.10003	0.24324	0.847233	949	6	1.2084
HYAL4	9	0.1802	0.27802	0.748744	1235	5	-0.65024	0.82708	0.87417	1	2810	2	-0.65024
SLC7A14	10	0.18021	0.26552	0.744735	1236	3	-0.24402	0.50814	0.68078	0.988265	2359	4	-0.24402
NAALADL2	10	0.18098	0.26863	0.745417	1237	3	0.71559	0.29806	0.49094	0.911153	1819	6	0.71559
PLD2	9	0.18108	0.27905	0.748744	1238	4	-0.17533	0.14066	0.28341	0.847233	1189	4	-0.17533
BCKDHB	10	0.18171	0.26863	0.745417	1239	4	-0.15306	0.22239	0.40799	0.878743	1562	3	-0.15306
SLC25A20	10	0.18171	0.26863	0.745417	1240	5	-0.44577	0.46345	0.61882	0.958592	2250	4	-0.44577
CLCN5	8	0.18227	0.24579	0.720949	1241	2	2.4738	0.041335	0.13499	0.846808	495	6	2.4738
CPS1	9	0.18229	0.27905	0.748744	1242	5	-0.5629	0.35948	0.52051	0.915115	1988	3	-0.5629
MTR	8	0.18238	0.24579	0.720949	1243	2	3.1444	0.064496	0.16387	0.846808	714	6	3.1444
APOO	10	0.18257	0.26863	0.745417	1244	4	-0.34709	0.13802	0.3096	0.847233	1165	3	-0.34709
SLC22A18AS	9	0.1827	0.27905	0.748744	1245	1	0.55613	0.012055	0.044479	0.807301	179	4	0.55613
ABCC3	9	0.1827	0.27905	0.748744	1246	4	3.1274	0.10293	0.22866	0.847233	968	5	3.1274
NDUFB5	10	0.18275	0.26863	0.745417	1247	3	0.44031	0.46657	0.62249	0.962316	2256	5	0.44031
GAL3ST3	8	0.18291	0.2458	0.720949	1248	3	1.0596	0.22717	0.38082	0.869554	1582	5	1.0596
ATP5A1	10	0.1835	0.26863	0.745417	1249	3	-0.25671	0.060837	0.18314	0.846808	678	4	-0.25671
GRIN2D	9	0.18356	0.28011	0.750559	1250	4	0.70357	0.065178	0.18544	0.846808	720	5	0.70357
MGAT4A	7	0.18373	0.2579	0.733474	1251	4	-0.53722	0.20811	0.35645	0.859891	1507	3	-0.53722
ACER1	8	0.18387	0.24713	0.722876	1252	3	4.5602	0.050399	0.15488	0.846808	581	5	4.5602
PLCB1	8	0.18395	0.24713	0.722876	1253	2	0.51537	0.44276	0.59226	0.941446	2202	4	0.51537
ABCC5	10	0.18403	0.27135	0.745417	1254	5	0.17403	0.5342	0.70807	0.999091	2421	4	0.17403
AOC3	10	0.18403	0.27135	0.745417	1255	5	-0.5764	0.12887	0.3026	0.847233	1128	3	-0.5764
ST8SIA4	10	0.18403	0.27135	0.745417	1256	5	-0.53156	0.67034	0.78469	1	2623	3	-0.53156
CHST14	10	0.18403	0.27135	0.745417	1257	5	0.35732	0.47581	0.64356	0.97392	2277	5	0.35732
DPYSL2	8	0.18411	0.25027	0.726834	1258	3	-0.20147	0.52798	0.66411	0.978919	2400	3	-0.20147
FDX1L	9	0.18478	0.28525	0.750559	1259	3	3.7848	0.028755	0.10014	0.846808	375	6	3.7848
ACOT6	10	0.18499	0.27565	0.748744	1260	5	-0.4741	0.7702	0.86275	1	2757	4	-0.4741
ALKBH6	9	0.18504	0.28525	0.750559	1261	4	-0.073278	0.079541	0.19754	0.846808	815	3	-0.073278
ACACA	8	0.18547	0.25329	0.728738	1262	3	3.4846	0.013238	0.042515	0.807301	195	5	3.4846
PTS	10	0.18559	0.27565	0.748744	1263	3	0.35647	0.16264	0.32378	0.848952	1293	5	0.35647
PLA2G4E	8	0.18621	0.2565	0.73078	1264	2	2.3733	0.053279	0.15827	0.846808	603	6	2.3733
GALNT8	10	0.18691	0.27715	0.748744	1265	4	0.87642	0.20452	0.37183	0.859891	1495	6	0.87642
PNMT	10	0.18693	0.27715	0.748744	1266	1	0.86501	0.15697	0.32027	0.847233	1260	5	0.86501
ACSL4	9	0.18694	0.28673	0.750559	1267	5	-0.42675	0.55167	0.69618	0.995287	2443	3	-0.42675
BPHL	10	0.18699	0.27715	0.748744	1268	3	1.7328	0.1204	0.28686	0.847233	1079	5	1.7328
SDHD	9	0.18741	0.28673	0.750559	1269	3	-0.33096	0.031039	0.11381	0.846808	396	3	-0.33096
PRG3	9	0.18745	0.28673	0.750559	1270	4	5.0057	0.028406	0.10014	0.846808	370	5	5.0057
GOT1	10	0.18751	0.27715	0.748744	1271	4	0.042433	0.39583	0.56537	0.931565	2081	4	0.042433
DDHD1	8	0.18756	0.25651	0.73078	1272	3	0.94471	0.1663	0.3173	0.847233	1314	4	0.94471
ADH6	9	0.18762	0.28783	0.750559	1273	2	0.42737	0.49726	0.6613	0.9782	2338	4	0.42737
COX7B	10	0.18777	0.27715	0.748744	1274	4	1.8952	0.092658	0.2289	0.847233	890	6	1.8952
ENTPD8	9	0.1879	0.28783	0.750559	1275	5	-0.63013	0.26206	0.44177	0.886754	1693	3	-0.63013
MTRR	9	0.18797	0.28783	0.750559	1276	2	0.48771	0.076364	0.1958	0.846808	804	4	0.48771
PCBD2	10	0.18827	0.27715	0.748744	1277	4	2.1605	0.092058	0.2289	0.847233	888	5	2.1605
COX5B	10	0.18827	0.27715	0.748744	1278	4	0.11994	0.45567	0.61602	0.957048	2229	4	0.11994
GUCY2D	9	0.18834	0.28783	0.750559	1279	5	-0.60801	0.85383	0.89246	1	2840	3	-0.60801
NANS	9	0.18853	0.28783	0.750559	1280	5	-0.61479	0.16554	0.32012	0.847233	1309	3	-0.61479
KDM3A	10	0.18854	0.27715	0.748744	1281	4	-0.2198	0.3951	0.56537	0.931565	2080	3	-0.2198
SRD5A1	10	0.18862	0.27715	0.748744	1282	4	1.3487	0.11093	0.25644	0.847233	1014	6	1.3487
KCNH1	10	0.18907	0.27715	0.748744	1283	5	0.16368	0.37428	0.55068	0.929596	2026	5	0.16368
GALNT11	10	0.18916	0.27715	0.748744	1284	5	-0.54618	0.1657	0.32669	0.849884	1311	2	-0.54618
FABP9	9	0.18923	0.28783	0.750559	1285	4	-0.090824	0.27431	0.44923	0.886754	1740	4	-0.090824
SLC16A6	9	0.18937	0.28783	0.750559	1286	4	-0.30159	0.50972	0.67156	0.983629	2362	4	-0.30159
SRXN1	7	0.18943	0.2698	0.745417	1287	2	4.4256	0.037406	0.11691	0.846808	459	5	4.4256
CA7	9	0.18949	0.28783	0.750559	1288	5	-0.56803	0.81358	0.86605	1	2794	3	-0.56803
SC5D	10	0.18961	0.27715	0.748744	1289	3	0.42718	0.32575	0.51618	0.915115	1900	5	0.42718
GBA3	10	0.18974	0.27715	0.748744	1290	3	0.60042	0.46937	0.62932	0.968806	2261	5	0.60042
GLB1L3	10	0.18976	0.27715	0.748744	1291	5	-0.62836	0.79376	0.87365	1	2779	2	-0.62836
GABRA4	8	0.19095	0.26089	0.739548	1292	4	-0.3383	0.038366	0.12805	0.846808	469	3	-0.3383
FRRS1	9	0.19112	0.28783	0.750559	1293	4	-0.085719	0.13751	0.27862	0.847233	1161	4	-0.085719
IRG1	10	0.19176	0.27875	0.748744	1294	3	0.69795	0.31868	0.51039	0.915115	1879	5	0.69795
GALNT9	10	0.19183	0.27875	0.748744	1295	3	-0.10797	0.51423	0.68322	0.988592	2372	3	-0.10797
ALDH1A1	10	0.19202	0.27875	0.748744	1296	4	0.18083	0.31918	0.5104	0.915115	1880	5	0.18083
AMD1	8	0.19253	0.26236	0.74069	1297	3	0.82839	0.12411	0.26636	0.847233	1105	4	0.82839
PLCD4	10	0.19259	0.27875	0.748744	1298	4	0.12783	0.13866	0.31019	0.847233	1171	4	0.12783
IMPA1	9	0.19293	0.29005	0.750559	1299	3	1.1416	0.085511	0.21674	0.847233	842	5	1.1416
B3GALNT2	9	0.19352	0.29005	0.750559	1300	4	-0.40589	0.071997	0.19003	0.846808	769	3	-0.40589
SSTR4	9	0.19359	0.29005	0.750559	1301	4	4.2348	0.065853	0.18544	0.846808	724	5	4.2348
PDE7A	10	0.19374	0.27875	0.748744	1302	3	0.60756	0.17726	0.33718	0.859891	1362	5	0.60756
ACAT1	9	0.19406	0.29006	0.750559	1303	4	0.099924	0.50998	0.67156	0.983629	2364	2	0.099924
RDH13	10	0.1944	0.28273	0.750559	1304	5	-0.26618	0.4402	0.60387	0.94641	2198	4	-0.26618
ME2	10	0.19449	0.28273	0.750559	1305	4	0.13434	0.39947	0.56658	0.931565	2090	3	0.13434
GGT6	10	0.19469	0.28273	0.750559	1306	5	-0.27221	0.73276	0.82946	1	2719	4	-0.27221
SV2C	10	0.19483	0.28476	0.750559	1307	4	0.75328	0.28961	0.4853	0.911153	1786	6	0.75328
SLC25A1	9	0.19516	0.29006	0.750559	1308	2	4.3365	0.027644	0.098474	0.846808	360	6	4.3365
B3GNT4	9	0.19518	0.29006	0.750559	1309	4	-0.43957	0.2677	0.44303	0.886754	1713	2	-0.43957
KCNK5	10	0.19531	0.28477	0.750559	1310	5	0.64845	0.13866	0.31019	0.847233	1174	5	0.64845
OGDHL	9	0.19567	0.29119	0.750559	1311	4	1.6939	0.30274	0.46381	0.892329	1833	5	1.6939
B4GALNT3	10	0.19567	0.28556	0.750559	1312	2	-0.28086	0.81446	0.88532	1	2796	3	-0.28086
ALOXE3	10	0.19576	0.28556	0.750559	1313	3	0.69707	0.30606	0.49837	0.9124	1849	5	0.69707
DGKG	9	0.1959	0.29119	0.750559	1314	4	-0.13876	0.20482	0.38595	0.869554	1497	4	-0.13876
JHDM1D	10	0.1961	0.28709	0.750559	1315	5	-0.47198	0.57229	0.73779	1	2466	3	-0.47198
LYZ	10	0.19616	0.28709	0.750559	1316	5	-0.58335	0.95052	0.95906	1	2925	2	-0.58335
CIDEC	10	0.19682	0.28941	0.750559	1317	4	2.6194	0.015322	0.049721	0.807301	220	5	2.6194
OAS2	9	0.19692	0.29119	0.750559	1318	4	0.20671	0.71596	0.82121	1	2691	3	0.20671
KLB	9	0.19699	0.29119	0.750559	1319	2	4.6729	0.047346	0.14677	0.846808	554	5	4.6729
KCNA3	8	0.19716	0.27085	0.745417	1320	4	-0.16951	0.4874	0.63171	0.968806	2313	4	-0.16951
CACNA1G	7	0.19729	0.29323	0.751086	1321	3	0.61111	0.25471	0.39549	0.873968	1667	4	0.61111
SLC12A8	10	0.19729	0.28941	0.750559	1322	4	-0.52941	0.35814	0.54009	0.922983	1987	4	-0.52941
SLC1A6	8	0.19749	0.27085	0.745417	1323	4	1.8298	0.14314	0.28185	0.847233	1202	4	1.8298
ITPR1	7	0.19751	0.29568	0.752566	1324	2	1.0793	0.30298	0.4457	0.886754	1834	4	1.0793
CHST8	9	0.19769	0.29119	0.750559	1325	2	3.1274	0.13199	0.27356	0.847233	1144	6	3.1274
AGPAT5	9	0.19772	0.29119	0.750559	1326	4	-0.4517	0.09868	0.22449	0.847233	937	4	-0.4517
PLA2G4B	10	0.19801	0.28941	0.750559	1327	4	1.2615	0.29047	0.4853	0.911153	1793	5	1.2615
CNGA1	10	0.19818	0.28941	0.750559	1328	3	0.35656	0.098659	0.24234	0.847233	936	5	0.35656
GRID1	10	0.19821	0.28941	0.750559	1329	5	-0.31951	0.067279	0.19244	0.846808	735	4	-0.31951
B4GALT1	10	0.19865	0.28941	0.750559	1330	4	0.27824	0.29033	0.4853	0.911153	1792	4	0.27824
SLN	4	0.19901	0.24172	0.71628	1331	1	0.90736	0.19486	0.27839	0.847233	1448	3	0.90736
SLC6A16	10	0.19906	0.28941	0.750559	1332	4	-0.43799	0.92375	0.94635	1	2902	2	-0.43799
PLA2G5	9	0.19994	0.2912	0.750559	1333	3	0.84964	0.028041	0.099339	0.846808	362	6	0.84964
ATP5J	9	0.19994	0.2912	0.750559	1334	4	-0.45721	0.69506	0.80787	1	2653	2	-0.45721
STARD5	10	0.20013	0.29186	0.750559	1335	5	-0.32736	0.25247	0.43959	0.886754	1661	3	-0.32736
MFSD2A	9	0.20087	0.29272	0.750559	1336	3	0.64235	0.073807	0.19489	0.846808	780	5	0.64235
HGSNAT	9	0.20099	0.29272	0.750559	1337	3	0.48637	0.20123	0.38397	0.869554	1481	4	0.48637
ARSA	8	0.20105	0.27359	0.748744	1338	2	2.4736	0.031612	0.12057	0.846808	405	6	2.4736
SOD3	8	0.20121	0.27359	0.748744	1339	3	-0.048193	0.13887	0.27846	0.847233	1176	3	-0.048193
TYRP1	10	0.20138	0.29187	0.750559	1340	4	0.090741	0.28266	0.46965	0.895636	1766	5	0.090741
CA2	9	0.2016	0.29272	0.750559	1341	3	-0.3501	0.72854	0.826	1	2712	3	-0.3501
ALDH1A3	10	0.20184	0.29268	0.750559	1342	4	-0.37045	0.91416	0.94174	1	2898	3	-0.37045
UGT2B17	9	0.20217	0.29273	0.750559	1343	4	-0.42498	0.7449	0.83614	1	2734	3	-0.42498
KCNT2	10	0.20314	0.29445	0.751086	1344	5	-0.15295	0.4162	0.57281	0.931565	2145	4	-0.15295
CRYZL1	10	0.20328	0.29445	0.751086	1345	5	-0.58996	0.83998	0.89617	1	2822	1	-0.58996
HSD17B8	10	0.20407	0.29445	0.751086	1346	3	1.1038	0.21678	0.39704	0.874411	1549	6	1.1038
NDUFA8	10	0.20434	0.29445	0.751086	1347	4	0.27735	0.47068	0.62995	0.968806	2263	5	0.27735
GSTO2	9	0.20452	0.29516	0.751787	1348	4	-0.24641	0.70524	0.81323	1	2670	2	-0.24641
SLC38A7	10	0.20474	0.29445	0.751086	1349	3	2.4101	0.019057	0.07411	0.846808	267	6	2.4101
ORAI2	8	0.20484	0.28071	0.750559	1350	4	1.2061	0.057742	0.15986	0.846808	644	4	1.2061
PIK3R1	10	0.20491	0.29445	0.751086	1351	2	-0.070045	0.31556	0.50607	0.915114	1870	3	-0.070045
GCKR	8	0.20497	0.28071	0.750559	1352	3	2.3062	0.12131	0.261	0.847233	1092	4	2.3062
CYP4F12	8	0.20501	0.28071	0.750559	1353	3	2.5318	0.040896	0.13167	0.846808	493	4	2.5318
ACSL1	10	0.20501	0.29615	0.753206	1354	3	1.2668	0.21397	0.39142	0.873968	1536	5	1.2668
SDHB	10	0.20573	0.29872	0.756962	1355	4	-0.2017	0.31307	0.50275	0.91346	1863	3	-0.2017
FAHD1	9	0.20575	0.29516	0.751787	1356	2	-0.4693	0.51837	0.67975	0.988265	2381	4	-0.4693
GAD2	10	0.20593	0.29872	0.756962	1357	3	1.2994	0.2471	0.42557	0.883797	1651	6	1.2994
MAN1A2	10	0.20606	0.29872	0.756962	1358	5	-0.03676	0.36399	0.54882	0.929596	1999	5	-0.03676
GCNT3	10	0.20656	0.29872	0.756962	1359	5	-0.33255	0.69947	0.81028	1	2659	3	-0.33255
SULT1B1	10	0.20696	0.30231	0.762712	1360	5	-0.60465	0.95035	0.95906	1	2924	2	-0.60465
CTNS	8	0.20713	0.28192	0.750559	1361	2	0.73046	0.21901	0.37099	0.859891	1555	4	0.73046
MGST1	10	0.20732	0.30231	0.762712	1362	5	-0.26822	0.39833	0.56634	0.931565	2085	3	-0.26822
STAT5B	9	0.20762	0.29834	0.756962	1363	4	0.94488	0.14066	0.28341	0.847233	1191	5	0.94488
ABCC12	9	0.20792	0.30003	0.759724	1364	3	0.36018	0.11764	0.26526	0.847233	1061	4	0.36018
DGKK	10	0.20811	0.30513	0.768151	1365	3	0.49054	0.52473	0.7019	0.9978	2394	5	0.49054
NAMPT	10	0.20825	0.30513	0.768151	1366	5	-0.40077	0.0062594	0.037467	0.807301	100	4	-0.40077
CHST10	7	0.20863	0.31037	0.771797	1367	3	0.53335	0.38836	0.53442	0.922915	2065	3	0.53335
SPG20	9	0.20916	0.30162	0.762077	1368	3	-0.27391	0.18953	0.36719	0.859891	1422	2	-0.27391
SLC25A53	10	0.20919	0.30828	0.770274	1369	5	-0.55239	0.97701	0.97237	1	2947	2	-0.55239
GGT1	10	0.20965	0.30829	0.770274	1370	5	-0.6321	0.52941	0.70302	0.9978	2405	4	-0.6321
CACNG8	9	0.20987	0.30162	0.762077	1371	4	-0.11645	0.30367	0.46462	0.893141	1840	4	-0.11645
LOXL2	10	0.20994	0.30931	0.770274	1372	5	-0.50667	0.096833	0.23925	0.847233	927	4	-0.50667
PLD6	10	0.2102	0.30931	0.770274	1373	4	-0.30244	0.79303	0.87347	1	2778	3	-0.30244
SLC25A23	10	0.21029	0.30931	0.770274	1374	1	2.4445	0.05728	0.16721	0.846808	637	7	2.4445
KCTD10	7	0.21049	0.31195	0.772196	1375	4	-0.49695	0.070581	0.17412	0.846808	759	2	-0.49695
SIRT5	10	0.2106	0.30931	0.770274	1376	5	-0.15413	0.42424	0.5816	0.940989	2165	4	-0.15413
ENPP7	7	0.21075	0.31195	0.772196	1377	3	-0.18255	0.62113	0.71746	1	2537	1	-0.18255
FADS1	6	0.21132	0.27774	0.748744	1378	1	5.1414	0.0081937	0.029116	0.807301	126	5	5.1414
SLC12A6	7	0.21149	0.31432	0.773039	1379	2	4.7096	0.036452	0.11604	0.846808	448	4	4.7096
ABCF2	10	0.21177	0.30931	0.770274	1380	5	-0.39857	0.016036	0.053614	0.835151	230	4	-0.39857
DGKE	10	0.21183	0.31001	0.771452	1381	4	0.24519	0.48925	0.65849	0.977722	2319	5	0.24519
HTATIP2	10	0.21233	0.31169	0.772196	1382	4	-0.035766	0.13125	0.3032	0.847233	1141	5	-0.035766
ATP5H	10	0.21236	0.31169	0.772196	1383	5	-0.36176	0.73545	0.83001	1	2724	3	-0.36176
THEM5	9	0.21244	0.30387	0.766076	1384	3	0.8077	0.15932	0.3071	0.847233	1270	5	0.8077
SLC19A1	8	0.21325	0.28889	0.750559	1385	3	0.029439	0.1392	0.27846	0.847233	1180	4	0.029439
AKR7A3	10	0.2134	0.31275	0.772196	1386	4	0.36498	0.22926	0.41363	0.878743	1583	5	0.36498
RBKS	9	0.21351	0.30748	0.770274	1387	4	-0.32053	0.42357	0.59752	0.944361	2164	3	-0.32053
PNPLA2	9	0.21354	0.30748	0.770274	1388	2	5.8759	0.0013858	0.024219	0.807301	31	7	5.8759
EDEM3	7	0.2137	0.31432	0.773039	1389	2	4.8308	0.012889	0.052373	0.832205	188	5	4.8308
CPT1C	9	0.21404	0.30864	0.770274	1390	4	-0.46393	0.35238	0.51765	0.915115	1973	4	-0.46393
VKORC1L1	10	0.21455	0.31276	0.772196	1391	5	-0.19803	0.065619	0.1912	0.846808	722	3	-0.19803
MAN2A1	10	0.21461	0.31276	0.772196	1392	3	2.3496	0.1396	0.31079	0.847233	1183	6	2.3496
GK5	8	0.21468	0.29256	0.750559	1393	4	1.2915	0.15513	0.30985	0.847233	1249	4	1.2915
VDAC3	9	0.21495	0.30864	0.770274	1394	3	0.51187	0.20644	0.38595	0.869554	1501	5	0.51187
MCCC1	9	0.21502	0.30864	0.770274	1395	4	-0.10569	0.39355	0.55394	0.931565	2077	4	-0.10569
ACADM	9	0.21514	0.30865	0.770274	1396	3	0.26862	0.36142	0.52355	0.915115	1993	4	0.26862
FAAH	8	0.21533	0.29256	0.750559	1397	2	0.97661	0.079138	0.18896	0.846808	814	4	0.97661
LEPREL1	8	0.21536	0.29256	0.750559	1398	4	-0.28801	0.88248	0.90407	1	2867	2	-0.28801
MICAL1	9	0.21538	0.30865	0.770274	1399	4	-0.43989	0.84338	0.88415	1	2828	3	-0.43989
ACSM1	9	0.21556	0.30865	0.770274	1400	2	4.6841	0.019045	0.073547	0.846808	266	6	4.6841
MMADHC	10	0.21563	0.31276	0.772196	1401	3	0.13123	0.45323	0.61544	0.957048	2224	4	0.13123
CNGA3	10	0.21648	0.31646	0.776196	1402	5	-0.60144	0.47809	0.65048	0.976302	2283	3	-0.60144
KCNQ5	10	0.2174	0.31872	0.7789	1403	4	1.1102	0.16192	0.3226	0.847233	1291	6	1.1102
SLC31A2	8	0.21761	0.30051	0.760391	1404	4	-0.48103	0.48199	0.63171	0.968806	2297	1	-0.48103
ADCY8	10	0.21856	0.31957	0.779118	1405	4	0.031902	0.28266	0.46965	0.895636	1765	4	0.031902
NDUFB11	9	0.2187	0.31331	0.773014	1406	3	4.3689	0.061855	0.18002	0.846808	690	5	4.3689
HCN3	10	0.21899	0.32159	0.780109	1407	3	0.33181	0.30665	0.49927	0.9124	1850	5	0.33181
DHFR	10	0.2193	0.32159	0.780109	1408	5	-0.19903	0.70782	0.81554	1	2679	4	-0.19903
ALG10B	10	0.21975	0.32159	0.780109	1409	5	-0.50914	0.72275	0.82505	1	2700	3	-0.50914
KCNC1	9	0.22023	0.31466	0.773039	1410	3	-0.098853	0.47405	0.64747	0.975999	2273	4	-0.098853
MGAM	9	0.22026	0.31466	0.773039	1411	4	0.042385	0.46305	0.64287	0.973719	2249	4	0.042385
AIFM1	10	0.22068	0.32538	0.783011	1412	4	-0.19078	0.98123	0.98023	1	2954	2	-0.19078
ATP6AP2	9	0.22116	0.31466	0.773039	1413	3	1.0881	0.1066	0.25727	0.847233	990	6	1.0881
NDUFA2	10	0.22128	0.32538	0.783011	1414	5	-0.06585	0.47814	0.65048	0.976302	2285	5	-0.06585
CA5B	10	0.2216	0.32539	0.783011	1415	4	0.86883	0.18168	0.35256	0.859891	1382	6	0.86883
OXSM	10	0.22209	0.32539	0.783011	1416	3	0.60932	0.37953	0.5573	0.931565	2042	5	0.60932
PIGC	10	0.22268	0.32539	0.783011	1417	3	0.38879	0.38559	0.56131	0.931565	2059	5	0.38879
FPGS	10	0.22287	0.32539	0.783011	1418	3	1.7865	0.046171	0.15744	0.846808	541	6	1.7865
B4GALT5	10	0.22325	0.32633	0.783011	1419	2	2.5954	0.13085	0.3032	0.847233	1138	6	2.5954
ACYP1	9	0.22333	0.31714	0.776196	1420	3	0.034954	0.76631	0.84569	1	2752	3	0.034954
TRPM1	9	0.22352	0.31885	0.7789	1421	3	0.91306	0.16142	0.30755	0.847233	1285	6	0.91306
NDUFA11	10	0.22439	0.32947	0.784353	1422	3	4.5633	0.0082731	0.042355	0.807301	127	7	4.5633
GK	10	0.22482	0.32947	0.784353	1423	4	0.28925	0.32952	0.52109	0.915115	1917	4	0.28925
FAHD2A	8	0.22494	0.31244	0.772196	1424	4	-0.049977	0.28276	0.44461	0.886754	1769	4	-0.049977
AIFM2	10	0.2255	0.32947	0.784353	1425	4	0.72311	0.26401	0.45057	0.886754	1699	6	0.72311
PNPLA5	10	0.22557	0.32947	0.784353	1426	4	1.2511	0.11113	0.25724	0.847233	1018	6	1.2511
PLA2G2A	9	0.22579	0.32037	0.779118	1427	3	3.736	0.096791	0.22377	0.847233	925	5	3.736
EDN2	9	0.22603	0.32037	0.779118	1428	1	0.7626	0.16739	0.32067	0.847233	1319	5	0.7626
CETP	10	0.22608	0.32948	0.784353	1429	3	4.4371	0.026838	0.10448	0.846808	349	7	4.4371
STARD9	10	0.2261	0.32948	0.784353	1430	3	1.1972	0.23619	0.4165	0.878743	1614	6	1.1972
ABCC11	10	0.2262	0.32948	0.784353	1431	5	-0.48035	0.71467	0.81891	1	2688	2	-0.48035
DEGS1	9	0.22634	0.32037	0.779118	1432	3	0.75478	0.38977	0.54757	0.929596	2069	5	0.75478
CYBA	10	0.22639	0.32948	0.784353	1433	4	1.1672	0.037377	0.14906	0.846808	458	6	1.1672
SLC6A17	10	0.22687	0.32948	0.784353	1434	2	2.2672	0.11814	0.28452	0.847233	1065	5	2.2672
ATP6V1G2	8	0.22717	0.31245	0.772196	1435	2	3.1825	0.0048654	0.029784	0.807301	79	4	3.1825
MMAA	10	0.22741	0.33131	0.784353	1436	5	-0.34487	0.042046	0.15381	0.846808	505	3	-0.34487
HSD3B2	9	0.22744	0.32279	0.781926	1437	4	4.4316	0.058287	0.17837	0.846808	648	5	4.4316
PON2	10	0.22755	0.33131	0.784353	1438	4	-0.37122	0.4602	0.61711	0.957048	2239	4	-0.37122
CRLS1	10	0.2278	0.3324	0.784353	1439	4	-0.40943	0.4162	0.57281	0.931565	2146	3	-0.40943
RDH5	10	0.22839	0.3324	0.784353	1440	5	-0.38053	0.90301	0.92799	1	2886	2	-0.38053
GRIN2A	10	0.22851	0.3324	0.784353	1441	2	3.5285	0.015507	0.049724	0.807301	223	7	3.5285
GLRX2	10	0.22869	0.3324	0.784353	1442	3	0.69499	0.055558	0.16706	0.846808	624	6	0.69499
ADH4	10	0.22894	0.3324	0.784353	1443	4	0.57034	0.42142	0.57647	0.93619	2160	5	0.57034
KCND1	8	0.22918	0.31407	0.773039	1444	3	2.6597	0.026592	0.090861	0.846808	346	5	2.6597
CLCN3	8	0.22922	0.31729	0.776196	1445	4	0.49328	0.34987	0.50364	0.91346	1966	4	0.49328
DHCR24	8	0.22922	0.31729	0.776196	1446	4	0.57488	0.12322	0.26582	0.847233	1099	4	0.57488
SLC22A5	8	0.22922	0.31729	0.776196	1447	4	-0.56452	0.6819	0.78239	1	2638	3	-0.56452
PIK3CG	8	0.22922	0.31729	0.776196	1448	4	-0.10628	0.46813	0.61357	0.957048	2257	3	-0.10628
PYGM	8	0.2294	0.32051	0.779118	1449	2	2.6039	0.14339	0.282	0.847233	1203	5	2.6039
CACNG5	10	0.22947	0.3324	0.784353	1450	2	4.6758	0.001811	0.027698	0.807301	39	8	4.6758
GSTZ1	10	0.23029	0.33458	0.78675	1451	5	-0.45053	0.06001	0.18313	0.846808	667	3	-0.45053
BTD	10	0.2303	0.33458	0.78675	1452	5	-0.5427	0.32548	0.51337	0.915115	1897	3	-0.5427
ST8SIA2	9	0.23063	0.32607	0.783011	1453	4	-0.35298	0.52288	0.68322	0.988592	2389	3	-0.35298
SLC22A18	9	0.23063	0.32607	0.783011	1454	4	0.51195	0.3994	0.57104	0.931565	2088	5	0.51195
CYP20A1	9	0.23099	0.32607	0.783011	1455	2	0.77345	0.070047	0.18831	0.846808	755	5	0.77345
COX19	10	0.23135	0.33568	0.78675	1456	4	0.72913	0.13866	0.31019	0.847233	1173	5	0.72913
ADK	8	0.23157	0.32051	0.779118	1457	3	0.73033	0.44528	0.59226	0.941446	2209	4	0.73033
ASIC4	10	0.23175	0.33568	0.78675	1458	5	0.008696	0.49158	0.66317	0.978374	2326	5	0.008696
CKB	9	0.23219	0.32608	0.783011	1459	4	-0.36771	0.43104	0.60004	0.944361	2183	3	-0.36771
SLC9A8	10	0.23249	0.33568	0.78675	1460	3	0.84179	0.036684	0.14728	0.846808	457	6	0.84179
MANBAL	8	0.23282	0.32051	0.779118	1461	4	-0.58686	0.09664	0.23617	0.847233	923	3	-0.58686
FDPS	9	0.23303	0.32608	0.783011	1462	2	0.11237	0.44861	0.63224	0.968806	2215	4	0.11237
DPYSL5	9	0.23325	0.32608	0.783011	1463	3	4.1627	0.027125	0.097414	0.846808	352	6	4.1627
CYB5B	10	0.23326	0.33569	0.78675	1464	4	0.46111	0.36684	0.54883	0.929596	2003	5	0.46111
PIGA	10	0.23344	0.33569	0.78675	1465	4	0.053987	0.20757	0.38669	0.869554	1505	3	0.053987
ABHD12B	9	0.23369	0.32943	0.784353	1466	4	1.036	0.3274	0.48749	0.911153	1908	5	1.036
CYP3A43	8	0.2341	0.32197	0.780477	1467	3	1.6453	0.17699	0.33076	0.849884	1361	5	1.6453
AMY2A	10	0.23414	0.33801	0.787402	1468	4	0.011869	0.50441	0.67946	0.988265	2351	3	0.011869
FUT11	10	0.23427	0.33801	0.787402	1469	3	2.7232	0.062891	0.18859	0.846808	702	6	2.7232
DDOST	10	0.23446	0.33801	0.787402	1470	2	4.0271	0.037818	0.15026	0.846808	466	6	4.0271
GRIA1	10	0.23482	0.33801	0.787402	1471	3	0.29923	0.30134	0.4942	0.9124	1829	4	0.29923
P4HA1	10	0.23504	0.33801	0.787402	1472	5	-0.51309	0.96556	0.96469	1	2935	2	-0.51309
WWOX	10	0.23525	0.33801	0.787402	1473	3	0.55585	0.23234	0.41462	0.878743	1600	5	0.55585
QPRT	10	0.23527	0.33801	0.787402	1474	5	-0.53766	0.074489	0.19899	0.846808	787	3	-0.53766
PXDNL	10	0.23559	0.34035	0.791777	1475	4	0.77224	0.24076	0.42082	0.878743	1630	6	0.77224
DCT	9	0.23577	0.33081	0.784353	1476	3	-0.14104	0.45024	0.63616	0.970852	2216	3	-0.14104
KCNG3	9	0.23602	0.33081	0.784353	1477	2	0.31122	0.63777	0.76131	1	2568	4	0.31122
PDE7B	9	0.23605	0.33081	0.784353	1478	3	5.2296	0.016653	0.069454	0.846808	239	5	5.2296
NMNAT3	10	0.23608	0.34155	0.793244	1479	5	-0.012179	0.099284	0.24273	0.847233	941	5	-0.012179
NDUFAF2	9	0.23679	0.33081	0.784353	1480	4	1.0494	0.1006	0.22449	0.847233	950	5	1.0494
ATP6V0A1	10	0.23688	0.34156	0.793244	1481	3	0.72199	0.25391	0.43959	0.886754	1666	6	0.72199
SLC35C1	10	0.23714	0.34571	0.797072	1482	4	-0.5309	0.45585	0.61602	0.957048	2230	2	-0.5309
SLC4A1	8	0.23714	0.32641	0.783011	1483	3	1.286	0.044237	0.13538	0.846808	523	4	1.286
ATP7B	10	0.23743	0.34571	0.797072	1484	5	-0.32117	0.18006	0.34541	0.859891	1376	4	-0.32117
SULT1A2	10	0.23749	0.34571	0.797072	1485	4	0.33627	0.0094648	0.044127	0.807301	144	4	0.33627
CYP4F22	8	0.23883	0.3296	0.784353	1486	2	4.0929	0.068758	0.16841	0.846808	745	6	4.0929
NDUFA5	9	0.23892	0.33218	0.784353	1487	3	0.21164	0.33454	0.50012	0.9124	1932	3	0.21164
AMPD3	10	0.23913	0.34699	0.797072	1488	5	0.016093	0.25008	0.43685	0.886754	1656	5	0.016093
ITPA	10	0.23963	0.34699	0.797072	1489	4	2.1112	0.070331	0.1978	0.846808	757	5	2.1112
CHRNG	10	0.23998	0.34699	0.797072	1490	5	-0.070717	0.37323	0.55068	0.929596	2021	4	-0.070717
PFKFB4	10	0.24037	0.3481	0.797871	1491	5	-0.12816	0.098426	0.24005	0.847233	934	4	-0.12816
KL	9	0.24049	0.33344	0.785204	1492	4	-0.22119	0.36951	0.52911	0.91872	2012	3	-0.22119
GABRB1	10	0.24052	0.34811	0.797871	1493	5	-0.28484	0.20564	0.37278	0.860301	1499	4	-0.28484
ORAI1	8	0.24075	0.3378	0.787402	1494	3	0.14596	0.52688	0.66249	0.9782	2398	3	0.14596
NPR1	9	0.24081	0.33344	0.785204	1495	3	4.3365	0.064149	0.18475	0.846808	710	6	4.3365
FIG4	8	0.24111	0.33941	0.790133	1496	3	0.37612	0.52773	0.66249	0.9782	2399	3	0.37612
SDR16C5	10	0.24138	0.35177	0.800085	1497	5	-0.35516	0.058992	0.16939	0.846808	652	4	-0.35516
ABCG2	10	0.24146	0.35177	0.800085	1498	4	-0.14484	0.96829	0.96631	1	2942	2	-0.14484
ECHDC3	10	0.24148	0.35177	0.800085	1499	2	1.5549	0.14265	0.31306	0.847233	1201	6	1.5549
LNPEP	10	0.24156	0.35177	0.800085	1500	5	-0.34425	0.69947	0.81028	1	2660	4	-0.34425
UGT8	10	0.24161	0.35177	0.800085	1501	4	0.893	0.010202	0.044553	0.807301	153	5	0.893
LPPR4	8	0.24244	0.34166	0.793244	1502	3	-0.36732	0.52196	0.66139	0.9782	2388	3	-0.36732
ATP12A	8	0.24286	0.34331	0.795937	1503	4	-0.48374	0.72367	0.79984	1	2701	3	-0.48374
TRPV5	8	0.243	0.34331	0.795937	1504	4	-0.41333	0.89646	0.90871	1	2879	2	-0.41333
PYGL	10	0.24309	0.35429	0.80267	1505	5	-0.43492	0.13687	0.30897	0.847233	1160	4	-0.43492
KCNK15	9	0.24318	0.33344	0.785204	1506	4	-0.21574	0.20123	0.38397	0.869554	1480	4	-0.21574
UGT1A9	2	0.24324	0.23382	0.710827	1507	1	-1.0495	0.77777	0.73248	1	2765	0	-1.0495
PDHA1	10	0.24335	0.3543	0.80267	1508	4	0.13323	0.23234	0.41462	0.878743	1601	4	0.13323
KCNC2	8	0.24447	0.34508	0.797072	1509	3	0.38144	0.39925	0.55815	0.931565	2087	4	0.38144
GRIK4	9	0.24447	0.33619	0.787402	1510	2	1.7724	0.18898	0.36719	0.859891	1419	5	1.7724
SDR42E1	10	0.24501	0.35957	0.812492	1511	2	4.4544	0.022948	0.098774	0.846808	309	8	4.4544
SLC9A9	10	0.24567	0.36362	0.816325	1512	5	-0.26204	0.29351	0.48948	0.911153	1803	3	-0.26204
CACNA1D	9	0.24573	0.34351	0.795937	1513	1	5.368	0.0070438	0.036127	0.807301	109	7	5.368
ADH1C	10	0.24609	0.36362	0.816325	1514	2	1.3946	0.12436	0.29256	0.847233	1107	6	1.3946
B4GALT6	10	0.24732	0.36362	0.816325	1515	4	2.6106	0.053	0.16294	0.846808	599	5	2.6106
FLAD1	10	0.24739	0.36362	0.816325	1516	5	-0.50291	0.58668	0.74583	1	2487	2	-0.50291
KCNN4	10	0.24748	0.36517	0.817155	1517	2	1.0297	0.11822	0.28478	0.847233	1067	5	1.0297
DPYD	8	0.24749	0.34508	0.797072	1518	3	0.067765	0.47963	0.63026	0.968806	2289	4	0.067765
NSDHL	10	0.24771	0.36517	0.817155	1519	5	-0.19418	0.31762	0.50898	0.915115	1874	3	-0.19418
INPP5E	10	0.24832	0.36517	0.817155	1520	3	1.1155	0.12931	0.30261	0.847233	1131	6	1.1155
TMCO3	10	0.24834	0.36517	0.817155	1521	5	-0.25318	0.25645	0.4425	0.886754	1673	4	-0.25318
SLC51B	10	0.24843	0.36517	0.817155	1522	5	-0.43028	0.30406	0.49837	0.9124	1841	4	-0.43028
SLC30A5	10	0.24874	0.3681	0.821059	1523	3	-0.38645	0.52847	0.70302	0.9978	2402	3	-0.38645
SOD1	8	0.24927	0.34983	0.799338	1524	4	0.13446	0.37873	0.54443	0.929476	2038	4	0.13446
EXTL2	10	0.24928	0.36961	0.821785	1525	3	2.2974	0.12419	0.29256	0.847233	1106	6	2.2974
COX6B1	9	0.24953	0.34647	0.797072	1526	4	0.056059	0.2405	0.42119	0.878743	1629	4	0.056059
KCNMA1	9	0.24971	0.34647	0.797072	1527	3	0.24034	0.2718	0.44922	0.886754	1729	4	0.24034
GLRX	9	0.24974	0.34647	0.797072	1528	4	1.1466	0.036598	0.13374	0.846808	453	5	1.1466
DIO3	7	0.24979	0.3531	0.801004	1529	2	0.27611	0.43791	0.59857	0.944361	2195	3	0.27611
SAT2	9	0.24986	0.34647	0.797072	1530	2	1.8257	0.016185	0.0688	0.846808	233	6	1.8257
CDA	9	0.25017	0.34647	0.797072	1531	4	0.84998	0.055351	0.17255	0.846808	619	5	0.84998
NT5C3B	10	0.25108	0.36961	0.821785	1532	4	-0.0082928	0.60616	0.75511	1	2510	4	-0.0082928
NOS3	7	0.25108	0.3531	0.801004	1533	2	1.6904	0.17237	0.31948	0.847233	1337	5	1.6904
ALG11	9	0.25112	0.34826	0.797871	1534	4	2.6883	0.14066	0.28341	0.847233	1192	5	2.6883
SLC16A11	9	0.25161	0.34826	0.797871	1535	3	4.3689	0.061855	0.18002	0.846808	691	5	4.3689
PCYT2	10	0.25246	0.37252	0.822437	1536	3	-0.016688	0.10612	0.25116	0.847233	984	4	-0.016688
SLC11A1	10	0.25274	0.37252	0.822437	1537	5	-0.22372	0.32222	0.51336	0.915115	1890	2	-0.22372
NDUFA3	10	0.25292	0.37252	0.822437	1538	5	0.53479	0.26638	0.45169	0.886754	1706	5	0.53479
SLCO1A2	8	0.25312	0.35691	0.808073	1539	4	-0.54294	0.3942	0.55251	0.930888	2079	2	-0.54294
KCNH6	9	0.25329	0.34971	0.799338	1540	4	-0.25964	0.85107	0.89062	1	2834	2	-0.25964
SLC6A7	9	0.2535	0.34971	0.799338	1541	4	0.36295	0.15249	0.29967	0.847233	1235	4	0.36295
ACADL	9	0.25361	0.34971	0.799338	1542	4	2.054	0.24336	0.4212	0.878743	1639	5	2.054
DGUOK	7	0.25362	0.3531	0.801004	1543	1	5.0662	0.037406	0.11691	0.846808	460	5	5.0662
ACSBG1	8	0.25398	0.35865	0.810947	1544	2	4.5026	0.017155	0.06242	0.846808	247	6	4.5026
CFTR	9	0.25398	0.35119	0.800085	1545	4	-0.39192	0.87368	0.91364	1	2859	3	-0.39192
ANGPTL3	10	0.2541	0.37253	0.822437	1546	4	-0.21846	0.028153	0.10588	0.846808	364	4	-0.21846
ADSL	8	0.25429	0.35865	0.810947	1547	2	1.0339	0.040859	0.13146	0.846808	492	4	1.0339
ABHD6	10	0.25434	0.37253	0.822437	1548	5	-0.41478	0.48075	0.65215	0.976302	2293	2	-0.41478
ADCY2	10	0.25454	0.37374	0.822437	1549	5	-0.38076	0.86048	0.90164	1	2847	1	-0.38076
LARGE	10	0.25469	0.37374	0.822437	1550	4	0.47557	0.50016	0.67143	0.983629	2345	5	0.47557
SLC43A3	10	0.25482	0.37374	0.822437	1551	5	-0.35751	0.12252	0.28986	0.847233	1095	4	-0.35751
AMACR	10	0.25552	0.37374	0.822437	1552	2	0.0075994	0.16661	0.32684	0.849884	1317	4	0.0075994
KDM4E	10	0.25554	0.37374	0.822437	1553	5	-0.29644	0.94978	0.95864	1	2923	2	-0.29644
SLC7A13	10	0.25607	0.37374	0.822437	1554	3	0.74101	0.11344	0.25975	0.847233	1033	7	0.74101
SLC7A11	9	0.25646	0.35119	0.800085	1555	2	0.39563	0.23266	0.41402	0.878743	1603	4	0.39563
SMPD4	10	0.2565	0.37374	0.822437	1556	4	-0.10259	0.41179	0.57109	0.931565	2130	3	-0.10259
JMJD1C	10	0.25657	0.37374	0.822437	1557	5	-0.46966	0.44224	0.6044	0.94641	2201	3	-0.46966
ACOT1	10	0.25689	0.37374	0.822437	1558	5	-0.50957	0.70492	0.81459	1	2668	3	-0.50957
CHST13	8	0.257	0.36081	0.813173	1559	4	0.7017	0.23403	0.38393	0.869554	1608	4	0.7017
SULT1C3	9	0.25735	0.35279	0.801004	1560	4	-0.24534	0.4596	0.64287	0.973719	2237	4	-0.24534
GNPAT	10	0.25867	0.37513	0.822437	1561	3	-0.25696	0.46889	0.62722	0.968806	2259	3	-0.25696
AKR1C1	10	0.2592	0.37513	0.822437	1562	2	0.53962	0.32736	0.51899	0.915115	1907	5	0.53962
DIRC2	9	0.25931	0.36073	0.813173	1563	3	0.23088	0.40976	0.59001	0.941446	2124	4	0.23088
SDR9C7	8	0.25994	0.36081	0.813173	1564	3	2.5837	0.15943	0.31199	0.847233	1272	5	2.5837
BCHE	10	0.261	0.37653	0.823253	1565	4	0.11338	0.58417	0.74475	1	2483	4	0.11338
SLC44A5	9	0.26121	0.36253	0.815976	1566	4	-0.41818	0.76827	0.84569	1	2754	2	-0.41818
GALC	9	0.26153	0.36253	0.815976	1567	3	1.213	0.0042525	0.029024	0.807301	73	5	1.213
KCNH3	10	0.26166	0.37653	0.823253	1568	4	0.92915	0.11852	0.28505	0.847233	1071	5	0.92915
PPAPDC2	10	0.2619	0.37653	0.823253	1569	3	-0.39979	0.43658	0.59182	0.941446	2193	2	-0.39979
GLB1	10	0.26226	0.37653	0.823253	1570	5	-0.044432	0.016677	0.056449	0.839778	241	4	-0.044432
GALK1	7	0.26241	0.36029	0.813173	1571	3	-0.2707	0.28067	0.42802	0.884125	1761	3	-0.2707
ATP6V1F	9	0.26252	0.3656	0.81758	1572	4	-0.40018	0.1277	0.26906	0.847233	1124	4	-0.40018
SLC39A8	10	0.26356	0.37915	0.824464	1573	3	0.26899	0.24022	0.42082	0.878743	1628	4	0.26899
IP6K2	9	0.26424	0.36911	0.821728	1574	4	5.7948	0.0056355	0.034169	0.807301	89	5	5.7948
GFOD2	10	0.26429	0.3833	0.825411	1575	4	1.8956	0.061197	0.18371	0.846808	682	5	1.8956
PIGO	10	0.26452	0.3833	0.825411	1576	2	-0.10334	0.31926	0.5104	0.915115	1882	4	-0.10334
KDM2B	10	0.26452	0.3833	0.825411	1577	3	0.59	0.33427	0.52339	0.915115	1927	5	0.59
DAO	8	0.26459	0.36716	0.819476	1578	4	-0.53695	0.28245	0.44461	0.886754	1764	2	-0.53695
C12orf5	10	0.26468	0.3833	0.825411	1579	5	-0.42554	0.054808	0.16706	0.846808	616	4	-0.42554
MCOLN1	8	0.26523	0.36716	0.819476	1580	3	2.198	0.12436	0.26636	0.847233	1108	4	2.198
APOC4	10	0.26524	0.3833	0.825411	1581	3	0.77996	0.28341	0.47278	0.898353	1772	6	0.77996
TCN2	10	0.26533	0.3833	0.825411	1582	4	-0.29202	0.13298	0.30463	0.847233	1148	4	-0.29202
KCNE1L	9	0.26547	0.36911	0.821728	1583	3	0.38361	0.48215	0.6515	0.976302	2298	3	0.38361
DPYS	10	0.26561	0.3833	0.825411	1584	2	1.9246	0.044583	0.1561	0.846808	526	7	1.9246
ATP11B	10	0.26565	0.3833	0.825411	1585	5	0.025722	0.33127	0.52223	0.915115	1920	3	0.025722
NUDT6	9	0.26656	0.36911	0.821728	1586	3	1.2418	0.12605	0.26905	0.847233	1114	6	1.2418
GABRA2	10	0.26695	0.3844	0.825411	1587	5	-0.58602	0.059214	0.16939	0.846808	657	4	-0.58602
ALKBH4	10	0.26711	0.3844	0.825411	1588	3	-0.22286	0.56708	0.73482	1	2460	3	-0.22286
HIF1AN	10	0.26725	0.38583	0.82756	1589	3	0.27974	0.31926	0.5104	0.915115	1881	4	0.27974
B3GNT8	10	0.2691	0.39307	0.833408	1590	4	0.3019	0.17175	0.33032	0.849884	1336	5	0.3019
KDM8	8	0.26963	0.37266	0.822437	1591	3	1.1411	0.26803	0.41855	0.878743	1715	5	1.1411
CERS3	10	0.26971	0.39307	0.833408	1592	5	0.07127	0.29255	0.48776	0.911153	1799	5	0.07127
GSTT2	10	0.27008	0.39307	0.833408	1593	2	0.8069	0.026048	0.10396	0.846808	339	7	0.8069
UGT2B7	9	0.27047	0.37512	0.822437	1594	3	-0.091429	0.41434	0.59248	0.941446	2137	2	-0.091429
ADI1	10	0.2708	0.39427	0.833408	1595	4	-0.33038	0.97309	0.9688	1	2945	2	-0.33038
XDH	8	0.27089	0.37961	0.824941	1596	3	4.3527	0.036431	0.12586	0.846808	446	5	4.3527
SLC35F4	10	0.27102	0.39427	0.833408	1597	3	0.1106	0.086465	0.21203	0.847233	851	4	0.1106
CLIC1	9	0.2711	0.37512	0.822437	1598	3	0.31941	0.2166	0.39561	0.873968	1544	4	0.31941
2024-03-01	9	0.27147	0.37512	0.822437	1599	4	-0.34213	0.078325	0.19605	0.846808	813	3	-0.34213
GGTLC1	8	0.27181	0.38113	0.825411	1600	4	-0.51085	0.94407	0.94528	1	2920	2	-0.51085
GDPD3	9	0.27182	0.37512	0.822437	1601	3	0.56412	0.01236	0.04455	0.807301	183	5	0.56412
MGST3	10	0.2721	0.39427	0.833408	1602	3	-0.21535	0.097781	0.23939	0.847233	933	4	-0.21535
IPMK	9	0.27249	0.37512	0.822437	1603	4	-0.49665	0.69722	0.80858	1	2657	3	-0.49665
CACNB3	7	0.27251	0.36706	0.819476	1604	3	-0.21524	0.42355	0.58131	0.940957	2163	2	-0.21524
GLCE	10	0.27394	0.39565	0.833408	1605	4	0.94555	0.17991	0.34105	0.859891	1374	6	0.94555
SLC22A3	8	0.27426	0.38459	0.825411	1606	3	-0.2569	0.37382	0.53967	0.922915	2023	3	-0.2569
SDS	10	0.27457	0.39722	0.835405	1607	4	0.80095	0.21755	0.39808	0.874411	1551	5	0.80095
PLCH2	9	0.27498	0.37669	0.823253	1608	4	-0.085719	0.67459	0.80143	1	2625	3	-0.085719
MOCS1	10	0.27511	0.39876	0.836658	1609	4	0.57808	0.25865	0.44498	0.886754	1680	5	0.57808
CYP3A5	10	0.27512	0.39876	0.836658	1610	3	1.5724	0.15137	0.31607	0.847233	1230	5	1.5724
TRPM3	10	0.27538	0.39876	0.836658	1611	4	0.19981	0.050207	0.16119	0.846808	580	4	0.19981
KCNMB3	9	0.27551	0.37835	0.823259	1612	4	0.2693	0.53272	0.68585	0.989079	2414	4	0.2693
HS6ST3	9	0.27559	0.37835	0.823259	1613	2	1.5962	0.050048	0.14898	0.846808	577	6	1.5962
NDUFS7	9	0.2756	0.37835	0.823259	1614	3	0.12095	0.06609	0.18559	0.846808	725	3	0.12095
NDUFA1	8	0.27573	0.3869	0.829352	1615	3	0.47521	0.29392	0.46256	0.892329	1805	5	0.47521
CRP	10	0.27592	0.40042	0.837054	1616	4	0.45661	0.085007	0.21167	0.847233	838	5	0.45661
ECHDC1	10	0.27619	0.40042	0.837054	1617	4	1.9255	0.019347	0.074287	0.846808	268	6	1.9255
TAP1	9	0.2764	0.37836	0.823259	1618	3	-0.10742	0.24724	0.42262	0.87979	1652	4	-0.10742
BCS1L	9	0.27667	0.37836	0.823259	1619	4	-0.5278	0.2166	0.39561	0.873968	1543	3	-0.5278
HCN4	8	0.27668	0.38828	0.830244	1620	3	-0.068022	0.72535	0.79984	1	2706	3	-0.068022
SLC25A39	8	0.27669	0.38828	0.830244	1621	4	-0.45133	0.085172	0.20155	0.847233	839	3	-0.45133
FUCA2	8	0.27674	0.38828	0.830244	1622	2	1.1085	0.074155	0.18539	0.846808	783	6	1.1085
ASRGL1	9	0.27675	0.37836	0.823259	1623	3	0.80323	0.18587	0.35906	0.859891	1407	6	0.80323
NAT9	9	0.27703	0.37836	0.823259	1624	2	1.1319	0.19928	0.37473	0.861041	1469	5	1.1319
PAPSS2	9	0.27753	0.38009	0.824968	1625	1	0.16601	0.48935	0.65773	0.977722	2320	3	0.16601
KCNG2	10	0.27784	0.40325	0.83745	1626	3	1.1086	0.20116	0.3713	0.859891	1479	6	1.1086
ABCB1	10	0.27868	0.40325	0.83745	1627	3	0.67398	0.14084	0.3108	0.847233	1193	6	0.67398
PLA2G12B	10	0.27917	0.40325	0.83745	1628	4	0.12852	0.28825	0.48285	0.911153	1784	4	0.12852
PLIN2	10	0.27921	0.40325	0.83745	1629	4	-0.16644	0.56961	0.73509	1	2464	4	-0.16644
FTH1	8	0.27946	0.39157	0.832555	1630	3	1.8537	0.17957	0.33077	0.849884	1371	4	1.8537
ALKBH5	10	0.27995	0.40325	0.83745	1631	3	0.66095	0.26739	0.45515	0.886754	1711	6	0.66095
C19orf80	8	0.28019	0.39577	0.833408	1632	2	5.7165	0.0038552	0.025863	0.807301	66	6	5.7165
UCP1	10	0.28038	0.40325	0.83745	1633	4	1.9176	0.062514	0.18665	0.846808	697	6	1.9176
MFSD7	10	0.28043	0.40325	0.83745	1634	4	0.6974	0.051262	0.16162	0.846808	586	6	0.6974
UPB1	9	0.28073	0.38309	0.825411	1635	4	0.23215	0.49237	0.65773	0.977722	2328	4	0.23215
SLC46A1	9	0.28099	0.38445	0.825411	1636	4	0.27735	0.23043	0.41389	0.878743	1589	4	0.27735
GTDC1	9	0.28114	0.38445	0.825411	1637	1	0.9096	0.18481	0.35906	0.859891	1403	6	0.9096
UGGT2	8	0.28128	0.39971	0.837054	1638	3	0.36176	0.08478	0.19947	0.847233	835	4	0.36176
ELOVL4	9	0.2819	0.38446	0.825411	1639	2	0.1229	0.60061	0.72746	1	2506	4	0.1229
RENBP	8	0.28198	0.40111	0.837054	1640	4	-0.56207	0.16055	0.31199	0.847233	1282	2	-0.56207
ENOX1	8	0.28221	0.40111	0.837054	1641	4	-0.10344	0.59254	0.72431	1	2494	3	-0.10344
MSRB3	9	0.28272	0.38798	0.830244	1642	3	0.23941	0.35551	0.51765	0.915115	1980	3	0.23941
ASPH	10	0.28321	0.40917	0.846186	1643	2	0.054782	0.99358	0.98979	1	2967	1	0.054782
MAN2B2	9	0.28367	0.39015	0.831692	1644	3	0.11881	0.2944	0.45355	0.886754	1808	3	0.11881
PON1	10	0.2837	0.40917	0.846186	1645	4	-0.20435	0.11093	0.25644	0.847233	1016	4	-0.20435
TRPM5	10	0.28414	0.40917	0.846186	1646	4	-0.27354	0.86704	0.90521	1	2853	3	-0.27354
UQCRFS1	10	0.28414	0.40917	0.846186	1647	4	0.63027	0.03777	0.14978	0.846808	465	5	0.63027
NAA60	10	0.28414	0.40917	0.846186	1648	3	0.29601	0.64955	0.77486	1	2586	4	0.29601
ASMTL	9	0.28449	0.39015	0.831692	1649	2	4.3365	0.05072	0.14917	0.846808	583	7	4.3365
RDH16	10	0.28572	0.40917	0.846186	1650	4	-0.26138	0.49277	0.66469	0.97936	2329	3	-0.26138
DDO	9	0.28575	0.39016	0.831692	1651	3	-0.15709	0.15044	0.29533	0.847233	1228	4	-0.15709
ATP6V1B1	9	0.28631	0.39016	0.831692	1652	4	0.83019	0.27427	0.44923	0.886754	1738	5	0.83019
SLC1A5	10	0.28698	0.4138	0.847921	1653	4	-0.52313	0.34156	0.5236	0.915115	1946	2	-0.52313
NDUFB8	8	0.28716	0.4147	0.847921	1654	3	0.43826	0.15674	0.30985	0.847233	1259	4	0.43826
IDH3G	9	0.28752	0.39016	0.831692	1655	2	0.7834	0.16632	0.32067	0.847233	1316	6	0.7834
ABCG8	8	0.28754	0.41471	0.847921	1656	4	-0.30959	0.57252	0.71528	1	2467	3	-0.30959
SUCLG2	8	0.28792	0.41471	0.847921	1657	4	1.0491	0.062161	0.16198	0.846808	696	4	1.0491
RSAD1	10	0.28865	0.41515	0.847921	1658	3	0.10346	0.4063	0.56818	0.931565	2111	3	0.10346
PGS1	10	0.28903	0.41515	0.847921	1659	4	0.24128	0.29743	0.49094	0.911153	1817	4	0.24128
CYP26C1	10	0.28903	0.41515	0.847921	1660	3	0.23059	0.062817	0.18766	0.846808	699	4	0.23059
RFK	10	0.28913	0.41515	0.847921	1661	3	0.48585	0.27531	0.45791	0.889127	1746	6	0.48585
TAT	10	0.28921	0.41515	0.847921	1662	3	0.42808	0.64496	0.773	1	2578	4	0.42808
KCNJ12	9	0.28929	0.39176	0.832555	1663	4	4.1992	0.072281	0.19078	0.846808	770	5	4.1992
LCT	9	0.28929	0.39176	0.832555	1664	1	1.0122	0.12624	0.26905	0.847233	1115	6	1.0122
CYP2C9	9	0.28955	0.39176	0.832555	1665	2	1.232	0.074561	0.19537	0.846808	788	5	1.232
CEL	9	0.28967	0.39176	0.832555	1666	2	0.0091009	0.4577	0.64194	0.973719	2235	4	0.0091009
ABHD14A	10	0.29003	0.41515	0.847921	1667	4	0.021714	0.58668	0.74583	1	2486	3	0.021714
SLC25A44	9	0.29066	0.39389	0.833408	1668	4	0.53976	0.22325	0.39978	0.876479	1564	5	0.53976
CYP4F8	7	0.29108	0.37999	0.824968	1669	1	1.8514	0.18504	0.34186	0.859891	1404	4	1.8514
SLC17A3	10	0.2911	0.41636	0.848906	1670	3	1.5501	0.10187	0.24444	0.847233	959	6	1.5501
CATSPER3	10	0.29185	0.41636	0.848906	1671	3	3.6252	0.045114	0.15712	0.846808	532	7	3.6252
CHKB	10	0.29233	0.41637	0.848906	1672	3	0.19589	0.47178	0.63403	0.968806	2266	4	0.19589
HSD3B1	9	0.2925	0.39547	0.833408	1673	3	1.2228	0.010104	0.039926	0.807301	152	6	1.2228
SPR	9	0.29309	0.39547	0.833408	1674	3	1.1035	0.056477	0.17652	0.846808	630	5	1.1035
SLC13A3	9	0.29309	0.39547	0.833408	1675	2	0.75848	0.1779	0.3498	0.859891	1364	6	0.75848
ACSM2A	8	0.29324	0.42522	0.854337	1676	4	0.15718	0.4436	0.59226	0.941446	2205	4	0.15718
ACBD7	8	0.29353	0.42522	0.854337	1677	2	5.166	0.016528	0.061437	0.846808	236	5	5.166
STARD10	9	0.29406	0.39744	0.835405	1678	3	1.2654	0.0017479	0.025134	0.807301	36	5	1.2654
CLCNKB	9	0.29416	0.39744	0.835405	1679	3	4.4853	0.059201	0.17837	0.846808	656	5	4.4853
PDHB	10	0.29457	0.41772	0.851168	1680	4	1.2792	0.045492	0.15712	0.846808	536	5	1.2792
MPC2	10	0.29505	0.4211	0.85304	1681	3	-0.10598	0.21834	0.39808	0.874411	1554	4	-0.10598
DGKB	9	0.29508	0.40113	0.837054	1682	3	-0.34243	0.77554	0.84809	1	2763	3	-0.34243
PDE11A	10	0.29512	0.4211	0.85304	1683	4	-0.13295	0.074162	0.19899	0.846808	785	3	-0.13295
FAR1	7	0.29523	0.38422	0.825411	1684	3	4.6156	0.061926	0.15219	0.846808	692	4	4.6156
SLC39A12	9	0.29563	0.40113	0.837054	1685	2	0.87624	0.21399	0.39459	0.873968	1537	5	0.87624
SULT1A1	9	0.2958	0.40113	0.837054	1686	4	-0.012503	0.64031	0.76438	1	2571	3	-0.012503
NUDT14	9	0.29589	0.40113	0.837054	1687	4	-0.44994	0.47245	0.64747	0.975999	2269	4	-0.44994
CYP7A1	8	0.29613	0.42966	0.854461	1688	4	-0.15899	0.61155	0.73748	1	2522	1	-0.15899
PLCXD2	8	0.2966	0.42966	0.854461	1689	3	2.5572	0.03545	0.12375	0.846808	438	5	2.5572
CLIC6	7	0.29677	0.38422	0.825411	1690	2	2.3419	0.17342	0.32066	0.847233	1345	5	2.3419
KCTD18	10	0.29696	0.4211	0.85304	1691	3	1.1099	0.090595	0.22821	0.847233	880	6	1.1099
FECH	10	0.2971	0.4211	0.85304	1692	4	0.7541	0.1475	0.31391	0.847233	1215	5	0.7541
BLVRA	9	0.29765	0.40267	0.83745	1693	2	4.5207	0.018054	0.072504	0.846808	257	5	4.5207
KCNQ3	8	0.2986	0.43394	0.855319	1694	4	1.6036	0.1867	0.34652	0.859891	1411	4	1.6036
SLC11A2	9	0.29903	0.41062	0.847921	1695	3	0.56339	0.40637	0.57844	0.936754	2112	5	0.56339
CYP3A7	10	0.29913	0.42242	0.853532	1696	1	1.2345	0.10451	0.2455	0.847233	975	7	1.2345
IMPAD1	10	0.29913	0.42242	0.853532	1697	3	0.2998	0.47254	0.63403	0.968806	2270	5	0.2998
SIRT7	10	0.29927	0.42242	0.853532	1698	3	4.8196	0.013015	0.046782	0.807301	189	6	4.8196
ANGPTL4	9	0.29959	0.41219	0.847921	1699	3	2.2193	0.19076	0.36809	0.859891	1425	5	2.2193
SLC15A1	8	0.29975	0.43394	0.855319	1700	2	-0.26467	0.034713	0.12223	0.846808	435	3	-0.26467
SLC25A45	7	0.3001	0.39332	0.833408	1701	2	0.0027734	0.13825	0.26736	0.847233	1168	3	0.0027734
INPP4A	10	0.30011	0.42411	0.854337	1702	3	2.4744	0.024827	0.1029	0.846808	328	5	2.4744
ALDH6A1	10	0.30017	0.42411	0.854337	1703	2	0.34896	0.012499	0.046362	0.807301	184	4	0.34896
CYP3A4	10	0.30028	0.42411	0.854337	1704	4	-0.044517	0.77413	0.86472	1	2760	3	-0.044517
HSD17B6	8	0.30038	0.43539	0.855319	1705	3	-0.022489	0.47068	0.61357	0.957048	2264	3	-0.022489
TALDO1	9	0.30046	0.41377	0.847921	1706	4	0.13371	0.30358	0.46381	0.892329	1839	3	0.13371
ABCG1	8	0.30073	0.43539	0.855319	1707	4	-0.038466	0.34743	0.5025	0.91346	1960	3	-0.038466
UGT2B11	9	0.30097	0.41377	0.847921	1708	4	-0.41719	0.98149	0.97691	1	2955	1	-0.41719
CERS4	9	0.301	0.41377	0.847921	1709	1	4.0474	0.024283	0.093243	0.846808	324	7	4.0474
NDUFA7	8	0.30101	0.43697	0.857063	1710	2	5.6916	0.0050211	0.02993	0.807301	83	5	5.6916
CYB5D2	9	0.30234	0.41377	0.847921	1711	4	0.30596	0.21107	0.38779	0.869554	1525	3	0.30596
DBH	10	0.30236	0.42969	0.854461	1712	4	0.65619	0.22377	0.41025	0.878743	1569	5	0.65619
MAN1B1	10	0.30269	0.42969	0.854461	1713	4	-0.00045086	0.17931	0.34008	0.859891	1369	4	-0.00045086
AK5	10	0.30278	0.42969	0.854461	1714	4	1.6888	0.13917	0.31079	0.847233	1179	6	1.6888
EXTL3	9	0.30284	0.41377	0.847921	1715	4	-0.085719	0.55412	0.69618	0.995287	2444	3	-0.085719
DEGS2	9	0.30287	0.41377	0.847921	1716	3	0.29353	0.16523	0.32012	0.847233	1306	4	0.29353
HSD17B4	10	0.30306	0.42969	0.854461	1717	4	0.46211	0.22983	0.41363	0.878743	1586	4	0.46211
PAICS	7	0.30378	0.39465	0.833408	1718	2	-0.4792	0.27875	0.42802	0.884125	1756	3	-0.4792
P4HTM	7	0.30378	0.39465	0.833408	1719	2	2.0888	0.15982	0.29862	0.847233	1275	4	2.0888
NAA35	10	0.30406	0.4297	0.854461	1720	4	0.010599	0.28639	0.4822	0.911153	1780	4	0.010599
AK7	10	0.30416	0.4297	0.854461	1721	2	0.87362	0.28993	0.4853	0.911153	1789	6	0.87362
ASIC5	10	0.30432	0.4297	0.854461	1722	3	0.57336	0.086524	0.21203	0.847233	852	5	0.57336
B3GNT9	9	0.30488	0.4192	0.852179	1723	2	0.58239	0.38682	0.53979	0.922915	2062	5	0.58239
KCTD3	8	0.30509	0.44204	0.860727	1724	2	0.86241	0.20993	0.36582	0.859891	1518	5	0.86241
GRIN2B	9	0.30529	0.4192	0.852179	1725	3	0.048728	0.61474	0.74128	1	2530	3	0.048728
GALNT13	10	0.30535	0.4297	0.854461	1726	2	1.3968	0.19771	0.36765	0.859891	1459	6	1.3968
FMO5	9	0.30545	0.4192	0.852179	1727	3	-0.37582	0.026635	0.096185	0.846808	347	3	-0.37582
CKMT1B	5	0.30545	0.4043	0.839131	1728	1	0.22763	0.40415	0.51713	0.915115	2104	2	0.22763
CYP2C8	9	0.30551	0.4192	0.852179	1729	3	-0.3367	0.81586	0.86704	1	2797	3	-0.3367
SDSL	10	0.3057	0.43124	0.855319	1730	4	0.22053	0.54613	0.71606	1	2439	4	0.22053
ALOX15B	9	0.30578	0.42086	0.85304	1731	3	-0.10644	0.29922	0.4638	0.892329	1822	3	-0.10644
ALDH3A2	9	0.30638	0.42086	0.85304	1732	3	0.43892	0.17916	0.35204	0.859891	1368	4	0.43892
SLC18A2	10	0.30639	0.43124	0.855319	1733	4	0.44566	0.086335	0.21203	0.847233	849	4	0.44566
SUCLG1	10	0.30672	0.43259	0.855319	1734	4	1.0122	0.17162	0.33032	0.849884	1335	5	1.0122
KCNJ9	9	0.30703	0.42258	0.853532	1735	3	-0.25232	0.17314	0.3407	0.859891	1342	4	-0.25232
KCNJ10	10	0.30703	0.43436	0.855319	1736	4	2.3739	0.099227	0.24254	0.847233	940	6	2.3739
SLC7A8	10	0.30705	0.43436	0.855319	1737	3	0.33997	0.4871	0.6579	0.977722	2312	5	0.33997
ACMSD	8	0.30718	0.44204	0.860727	1738	2	3.1246	0.10812	0.2473	0.847233	998	5	3.1246
DHRS2	9	0.30744	0.42258	0.853532	1739	3	-0.39397	0.38558	0.53979	0.922915	2057	4	-0.39397
B3GNT7	10	0.30752	0.43436	0.855319	1740	3	0.41359	0.067415	0.19499	0.846808	741	5	0.41359
ADO	9	0.30917	0.42423	0.854337	1741	4	0.4825	0.40758	0.58747	0.941446	2115	5	0.4825
KCNS3	8	0.30936	0.44495	0.863959	1742	3	2.2762	0.19977	0.3518	0.859891	1471	5	2.2762
GLT1D1	10	0.30974	0.43436	0.855319	1743	4	0.54275	0.37833	0.55613	0.931565	2037	5	0.54275
MAOA	10	0.30975	0.43436	0.855319	1744	2	0.37669	0.47404	0.63403	0.968806	2272	5	0.37669
NME2	9	0.30995	0.42593	0.854337	1745	2	5.3192	0.016765	0.069454	0.846808	244	6	5.3192
SLC25A47	9	0.3102	0.42593	0.854337	1746	3	0.40643	0.0049927	0.030005	0.807301	82	4	0.40643
ABCC9	9	0.31033	0.42593	0.854337	1747	4	-0.19493	0.96719	0.96586	1	2937	2	-0.19493
FLVCR2	9	0.31088	0.42593	0.854337	1748	3	0.39324	0.67507	0.80214	1	2627	4	0.39324
ADH1B	10	0.31104	0.43436	0.855319	1749	4	-0.039964	0.65518	0.77854	1	2597	4	-0.039964
ATP8A2	10	0.31125	0.43436	0.855319	1750	4	-0.0062898	0.70738	0.81554	1	2676	4	-0.0062898
PYCR2	10	0.31132	0.43436	0.855319	1751	4	0.21473	0.20383	0.37157	0.859891	1492	5	0.21473
SLCO1C1	9	0.31134	0.42593	0.854337	1752	3	-0.28976	0.13761	0.28094	0.847233	1163	4	-0.28976
LTA4H	10	0.31143	0.43436	0.855319	1753	4	-0.099292	0.11093	0.25644	0.847233	1015	4	-0.099292
DDAH2	8	0.31179	0.44495	0.863959	1754	4	-0.35879	0.62648	0.75229	1	2549	3	-0.35879
EPHX3	9	0.31196	0.42594	0.854337	1755	2	0.91972	0.19424	0.3722	0.859891	1441	6	0.91972
DGKA	10	0.31204	0.43436	0.855319	1756	4	0.15607	0.70546	0.81459	1	2674	4	0.15607
NDST2	10	0.31222	0.43436	0.855319	1757	3	2.6552	0.062891	0.18859	0.846808	701	5	2.6552
DPEP2	10	0.31233	0.43436	0.855319	1758	4	0.71298	0.24503	0.42115	0.878743	1644	6	0.71298
HSD17B3	8	0.31286	0.44669	0.864852	1759	3	0.070341	0.54466	0.69213	0.991393	2434	4	0.070341
ACBD3	10	0.31307	0.43581	0.855319	1760	1	3.1515	0.10595	0.25116	0.847233	983	6	3.1515
CLC	10	0.31307	0.43581	0.855319	1761	1	2.1826	0.12275	0.28986	0.847233	1098	6	2.1826
KCNMB2	10	0.31353	0.43581	0.855319	1762	4	0.23112	0.029515	0.1068	0.846808	381	5	0.23112
NDUFA9	8	0.31371	0.4467	0.864852	1763	4	-0.44216	0.76425	0.82769	1	2750	1	-0.44216
SLC39A9	9	0.31399	0.42919	0.854461	1764	4	-0.085719	0.18329	0.35906	0.859891	1393	4	-0.085719
UROC1	9	0.31399	0.42919	0.854461	1765	4	0.13955	0.036674	0.13395	0.846808	456	4	0.13955
DHODH	9	0.31399	0.42919	0.854461	1766	4	-0.085719	0.33195	0.49591	0.9124	1921	4	-0.085719
PDE8B	9	0.31399	0.42919	0.854461	1767	4	-0.41173	0.094523	0.22308	0.847233	905	4	-0.41173
CHRNB1	9	0.31399	0.42919	0.854461	1768	4	-0.085719	0.22552	0.40211	0.878743	1575	3	-0.085719
TTYH3	8	0.31425	0.44757	0.864852	1769	3	0.70014	0.27512	0.4325	0.886754	1743	4	0.70014
C3	8	0.31497	0.44844	0.864852	1770	4	1.6823	0.05638	0.15986	0.846808	628	4	1.6823
COX18	10	0.31575	0.43581	0.855319	1771	3	0.23099	0.42895	0.58838	0.941446	2180	5	0.23099
HSDL1	7	0.31612	0.4102	0.84782	1772	3	-0.224	0.60979	0.71397	1	2518	2	-0.224
AK4	8	0.31627	0.44844	0.864852	1773	2	2.6545	0.076826	0.1866	0.846808	808	5	2.6545
ST6GAL1	10	0.31702	0.43719	0.857063	1774	3	0.9919	0.040084	0.1513	0.846808	486	6	0.9919
ATP5L	9	0.31718	0.44145	0.860727	1775	3	-0.57046	0.34304	0.50696	0.915114	1951	4	-0.57046
GLS2	9	0.31747	0.44145	0.860727	1776	3	0.68295	0.36272	0.52555	0.917028	1996	5	0.68295
MOCS3	9	0.31757	0.44145	0.860727	1777	4	2.1359	0.11576	0.26332	0.847233	1051	5	2.1359
GCK	9	0.31819	0.44145	0.860727	1778	3	0.5477	0.27353	0.44922	0.886754	1733	5	0.5477
MDH1	10	0.31828	0.43881	0.857824	1779	4	-0.10281	0.52168	0.6978	0.995957	2386	3	-0.10281
SLC30A7	7	0.3187	0.41346	0.847921	1780	3	-0.54587	0.63294	0.72399	1	2562	2	-0.54587
PDE6B	10	0.31919	0.43881	0.857824	1781	2	3.2905	0.0259	0.10395	0.846808	336	6	3.2905
ITPK1	9	0.31933	0.44292	0.861945	1782	3	1.1525	0.28342	0.45286	0.886754	1773	5	1.1525
RYR1	7	0.32028	0.41346	0.847921	1783	2	-0.21539	0.048187	0.13854	0.846808	565	3	-0.21539
AADAC	10	0.32045	0.43882	0.857824	1784	1	0.44689	0.13676	0.30834	0.847233	1159	5	0.44689
LHPP	10	0.32066	0.43882	0.857824	1785	3	-0.25047	0.80084	0.87891	1	2786	1	-0.25047
KCNA6	10	0.32157	0.43882	0.857824	1786	4	1.8511	0.17361	0.33146	0.849884	1347	5	1.8511
ABCA3	9	0.3225	0.44942	0.864852	1787	2	0.54496	0.12041	0.2664	0.847233	1082	5	0.54496
COQ3	9	0.32334	0.44942	0.864852	1788	4	-0.16224	0.0075608	0.036861	0.807301	116	2	-0.16224
INSIG1	8	0.32367	0.45223	0.86701	1789	3	0.26738	0.46195	0.60474	0.94641	2246	4	0.26738
PNLIPRP1	10	0.32387	0.4419	0.860727	1790	2	2.8228	0.097315	0.23932	0.847233	929	6	2.8228
CERKL	8	0.32396	0.45365	0.86701	1791	3	-0.11276	0.62962	0.75327	1	2558	2	-0.11276
KDM6A	9	0.32399	0.44943	0.864852	1792	3	4.4619	0.056608	0.17712	0.846808	631	5	4.4619
SLC45A4	10	0.32401	0.44358	0.862267	1793	3	0.044937	0.38865	0.56247	0.931565	2066	4	0.044937
AKR1A1	9	0.32421	0.44943	0.864852	1794	4	-0.58977	0.51009	0.67156	0.983629	2366	4	-0.58977
PFAS	9	0.32452	0.44943	0.864852	1795	3	2.6957	0.11934	0.26564	0.847233	1075	6	2.6957
GLTP	10	0.32457	0.44358	0.862267	1796	4	0.10716	0.30871	0.49928	0.9124	1857	4	0.10716
CHST11	9	0.32482	0.44943	0.864852	1797	4	4.1198	0.047237	0.14677	0.846808	553	5	4.1198
SDHC	9	0.3249	0.44943	0.864852	1798	3	0.32136	0.1059	0.25615	0.847233	982	4	0.32136
PIGX	10	0.32512	0.44662	0.864852	1799	2	0.97191	0.23244	0.41462	0.878743	1602	6	0.97191
KCTD13	10	0.3252	0.44965	0.864852	1800	3	1.307	0.21193	0.38783	0.869554	1529	6	1.307
CPT1B	8	0.32559	0.45684	0.869994	1801	2	2.678	0.025953	0.088522	0.846808	337	5	2.678
SLC41A1	9	0.32566	0.44943	0.864852	1802	2	0.74021	0.2718	0.44922	0.886754	1728	5	0.74021
ATP5G1	9	0.32618	0.44943	0.864852	1803	2	-0.16947	0.37896	0.53528	0.922915	2039	4	-0.16947
C1QTNF3	10	0.32628	0.45123	0.866449	1804	4	2.5017	0.041756	0.15381	0.846808	501	5	2.5017
PANK2	10	0.32676	0.45123	0.866449	1805	2	1.2924	0.13761	0.30959	0.847233	1162	6	1.2924
ABHD8	9	0.32676	0.45387	0.86701	1806	3	0.16735	0.463	0.64287	0.973719	2248	4	0.16735
SLC15A2	10	0.32683	0.45123	0.866449	1807	3	0.51517	0.23733	0.42008	0.878743	1619	5	0.51517
SLC12A1	9	0.32776	0.4578	0.871322	1808	4	0.36482	0.43166	0.60004	0.944361	2185	4	0.36482
SLC15A4	8	0.32813	0.45684	0.869994	1809	1	1.3424	0.069551	0.16893	0.846808	751	5	1.3424
ACOXL	10	0.32826	0.45453	0.86701	1810	3	1.5681	0.21669	0.39704	0.874411	1546	6	1.5681
NDUFS4	10	0.3289	0.45453	0.86701	1811	2	2.3647	0.014328	0.049664	0.807301	208	7	2.3647
PLCXD1	8	0.32907	0.45685	0.869994	1812	3	1.4647	0.13567	0.2775	0.847233	1156	5	1.4647
SPHK2	10	0.32935	0.45453	0.86701	1813	4	4.1765	0.05337	0.16341	0.846808	605	6	4.1765
SLC17A1	9	0.32983	0.46019	0.873009	1814	3	-0.2394	0.1728	0.3407	0.859891	1340	4	-0.2394
ATP6V1C1	10	0.3301	0.45453	0.86701	1815	4	0.5614	0.31447	0.50276	0.91346	1869	5	0.5614
GPIHBP1	9	0.33013	0.46019	0.873009	1816	3	-0.096642	0.014593	0.050129	0.807668	211	4	-0.096642
KCTD1	10	0.33027	0.45453	0.86701	1817	2	3.4195	0.027631	0.10588	0.846808	358	6	3.4195
ASAH2	9	0.33105	0.46178	0.875054	1818	3	3.4023	0.11564	0.26332	0.847233	1049	5	3.4023
CRYM	9	0.33168	0.46358	0.875121	1819	4	-0.26461	0.16705	0.32067	0.847233	1318	4	-0.26461
MTHFD2L	10	0.33253	0.45453	0.86701	1820	3	1.1567	0.11425	0.26145	0.847233	1041	7	1.1567
AGPAT1	9	0.33334	0.46665	0.876075	1821	4	0.024572	0.53004	0.68584	0.989079	2406	4	0.024572
SFXN3	9	0.33376	0.46665	0.876075	1822	2	0.35361	0.27837	0.45032	0.886754	1755	4	0.35361
PLOD3	10	0.33376	0.45453	0.86701	1823	3	0.57112	0.26133	0.44695	0.886754	1690	6	0.57112
UQCR10	8	0.3339	0.46147	0.874948	1824	3	-0.15233	0.70043	0.78865	1	2663	3	-0.15233
GABRR1	10	0.334	0.45453	0.86701	1825	4	0.64871	0.25927	0.44499	0.886754	1684	6	0.64871
SLC9A5	10	0.33411	0.45453	0.86701	1826	3	2.5731	0.086159	0.21203	0.847233	847	7	2.5731
ITGB3	9	0.3348	0.46665	0.876075	1827	3	0.58237	0.051655	0.15381	0.846808	590	5	0.58237
GABRR3	9	0.3356	0.46665	0.876075	1828	4	-0.1547	0.41759	0.59538	0.943342	2149	3	-0.1547
ACSM5	9	0.336	0.46665	0.876075	1829	3	1.6063	0.028524	0.10014	0.846808	371	5	1.6063
ELOVL2	9	0.336	0.46665	0.876075	1830	3	0.85175	0.33196	0.49591	0.9124	1922	5	0.85175
MINPP1	9	0.33604	0.46665	0.876075	1831	4	0.16589	0.33124	0.49516	0.9124	1919	4	0.16589
NRF1	8	0.33639	0.46346	0.875121	1832	2	0.77716	0.096396	0.2354	0.847233	922	6	0.77716
NME4	8	0.33664	0.46346	0.875121	1833	3	-0.28521	0.34007	0.49585	0.9124	1944	3	-0.28521
GMPPB	10	0.33672	0.45956	0.872772	1834	3	1.2811	0.27406	0.45791	0.889127	1737	6	1.2811
IVD	10	0.33699	0.45956	0.872772	1835	2	4.8025	0.015435	0.049724	0.807301	222	8	4.8025
GLT8D1	10	0.33712	0.45956	0.872772	1836	4	0.39095	0.48822	0.65849	0.977722	2316	4	0.39095
GDA	10	0.33731	0.45957	0.872772	1837	4	1.1589	0.060102	0.18313	0.846808	670	5	1.1589
SPTLC3	9	0.33757	0.4699	0.876075	1838	3	3.8911	0.092723	0.22236	0.847233	891	5	3.8911
GCNT1	9	0.3382	0.4699	0.876075	1839	2	1.1	0.26305	0.44177	0.886754	1696	5	1.1
SLC6A3	9	0.33832	0.4699	0.876075	1840	4	-0.53828	0.62775	0.75283	1	2554	3	-0.53828
PLB1	10	0.33845	0.46288	0.875121	1841	4	2.1187	0.11845	0.28505	0.847233	1068	6	2.1187
ATP13A4	10	0.33873	0.46288	0.875121	1842	4	0.088086	0.046171	0.15744	0.846808	542	5	0.088086
KCNJ4	10	0.33934	0.46288	0.875121	1843	2	3.3911	0.040291	0.1513	0.846808	489	7	3.3911
PYCRL	9	0.33958	0.4699	0.876075	1844	3	1.1975	0.15986	0.30755	0.847233	1276	5	1.1975
PFKFB1	10	0.33968	0.46288	0.875121	1845	4	1.1031	0.18402	0.35269	0.859891	1399	6	1.1031
ATP5B	9	0.34014	0.4699	0.876075	1846	1	2.0857	0.066859	0.18683	0.846808	732	6	2.0857
PXDN	10	0.34021	0.46444	0.876075	1847	4	-0.026726	0.66033	0.77964	1	2605	4	-0.026726
SLC35A3	9	0.34146	0.4699	0.876075	1848	3	-0.25554	0.43365	0.60179	0.945401	2188	3	-0.25554
ECHDC2	9	0.34162	0.4699	0.876075	1849	3	-0.15261	0.99133	0.98468	1	2965	1	-0.15261
CACNA2D1	8	0.34221	0.46622	0.876075	1850	3	2.1736	0.093203	0.21309	0.847233	896	4	2.1736
CHRNA3	9	0.34236	0.4699	0.876075	1851	3	-0.41997	0.34304	0.50696	0.915114	1952	2	-0.41997
SLC39A13	9	0.34259	0.4699	0.876075	1852	3	0.83064	0.19229	0.3722	0.859891	1434	6	0.83064
2024-03-02	10	0.34287	0.47509	0.881296	1853	4	0.47809	0.33945	0.5235	0.915115	1942	4	0.47809
SLC30A1	9	0.34304	0.47222	0.878978	1854	1	0.90465	0.13898	0.28294	0.847233	1177	6	0.90465
COX8C	10	0.34311	0.47509	0.881296	1855	4	0.10537	0.49768	0.67096	0.983629	2339	4	0.10537
LIPF	10	0.34348	0.47509	0.881296	1856	4	0.10093	0.48075	0.65215	0.976302	2295	5	0.10093
SLC6A2	7	0.34349	0.44786	0.864852	1857	3	-0.39508	0.56821	0.69289	0.991393	2463	2	-0.39508
CHRNA4	10	0.34368	0.47509	0.881296	1858	4	1.2349	0.27542	0.45791	0.889127	1747	6	1.2349
ME3	9	0.3441	0.47222	0.878978	1859	4	0.99874	0.00033563	0.019721	0.807301	7	5	0.99874
OCA2	10	0.34445	0.47655	0.881296	1860	4	1.5256	0.048745	0.15954	0.846808	568	6	1.5256
GDE1	8	0.34446	0.46622	0.876075	1861	2	-0.2203	0.77292	0.83387	1	2759	3	-0.2203
PFKFB2	9	0.34492	0.47613	0.881296	1862	2	1.3699	0.051406	0.15268	0.846808	587	5	1.3699
MFSD3	10	0.34493	0.47655	0.881296	1863	2	3.1579	0.049074	0.15954	0.846808	571	7	3.1579
ZC3H12A	10	0.345	0.47655	0.881296	1864	4	0.462	0.12931	0.30261	0.847233	1132	4	0.462
NEU2	9	0.34545	0.47779	0.881296	1865	3	0.32359	0.33049	0.49515	0.9124	1918	3	0.32359
SLC1A2	9	0.34585	0.47779	0.881296	1866	4	0.40756	0.2578	0.42995	0.886754	1677	4	0.40756
HMGCS1	8	0.34644	0.46798	0.876075	1867	2	0.59951	0.41381	0.57711	0.93619	2135	4	0.59951
STARD6	10	0.34655	0.47655	0.881296	1868	4	1.1264	0.11327	0.25975	0.847233	1031	6	1.1264
PLCG2	10	0.34708	0.47655	0.881296	1869	2	0.21605	0.57867	0.73878	1	2474	3	0.21605
LPCAT4	10	0.34741	0.4781	0.881396	1870	3	1.1038	0.11398	0.26059	0.847233	1039	7	1.1038
RYR2	9	0.34806	0.47779	0.881296	1871	2	4.7096	0.0082828	0.03787	0.807301	129	6	4.7096
NUDT16L1	9	0.34886	0.47779	0.881296	1872	4	0.39008	0.092929	0.22236	0.847233	894	4	0.39008
UGT2B28	9	0.3489	0.47779	0.881296	1873	3	2.5346	0.0048716	0.02973	0.807301	80	6	2.5346
NDUFB3	10	0.35049	0.48385	0.883638	1874	2	0.069578	0.39027	0.56283	0.931565	2071	4	0.069578
CHRNA5	10	0.35064	0.48385	0.883638	1875	4	0.29505	0.51198	0.68157	0.988265	2368	4	0.29505
HAO1	8	0.35068	0.46979	0.876075	1876	3	2.7044	0.089775	0.20656	0.847233	874	5	2.7044
IDH3A	9	0.35077	0.47955	0.883598	1877	3	1.1329	0.035752	0.13267	0.846808	441	6	1.1329
SHMT1	10	0.35105	0.48385	0.883638	1878	3	-0.075483	0.20037	0.3686	0.859891	1473	3	-0.075483
MIOX	8	0.35107	0.46979	0.876075	1879	2	0.50401	0.6967	0.78738	1	2656	3	0.50401
PSPH	10	0.35195	0.48539	0.883638	1880	3	1.0313	0.095602	0.23597	0.847233	916	7	1.0313
CHST12	10	0.35219	0.48539	0.883638	1881	4	0.14317	0.44822	0.61074	0.954702	2213	5	0.14317
NUDT7	9	0.35253	0.48123	0.883638	1882	1	5.5514	0.012791	0.046748	0.807301	187	6	5.5514
KCNE4	10	0.35328	0.48539	0.883638	1883	4	1.6514	0.11219	0.25932	0.847233	1025	6	1.6514
ABCA13	9	0.35336	0.48514	0.883638	1884	4	0.844	0.31115	0.46701	0.893279	1861	5	0.844
LPIN3	10	0.35344	0.48539	0.883638	1885	4	0.048578	0.86401	0.90315	1	2851	3	0.048578
DPM2	9	0.35374	0.48514	0.883638	1886	3	0.73096	0.090559	0.2206	0.847233	877	5	0.73096
DGKD	10	0.35383	0.4854	0.883638	1887	4	0.26766	0.48075	0.65215	0.976302	2294	5	0.26766
COQ10B	9	0.35406	0.48514	0.883638	1888	4	-0.33655	0.58766	0.71873	1	2489	3	-0.33655
HCN2	9	0.35468	0.48514	0.883638	1889	4	3.7951	0.095538	0.22377	0.847233	915	5	3.7951
LCTL	9	0.35526	0.48514	0.883638	1890	2	4.4006	0.059965	0.1787	0.846808	664	6	4.4006
CHRNB3	10	0.35528	0.4854	0.883638	1891	4	0.0087881	0.57478	0.73779	1	2470	4	0.0087881
ATP9B	10	0.35612	0.48687	0.883638	1892	4	0.47583	0.4039	0.56688	0.931565	2103	5	0.47583
LIPN	8	0.35646	0.46979	0.876075	1893	2	1.1536	0.29984	0.47067	0.896323	1824	4	1.1536
PTGDS	10	0.35693	0.48687	0.883638	1894	4	-0.014202	0.02395	0.10196	0.846808	321	4	-0.014202
B3GALT5	9	0.35704	0.48745	0.883638	1895	3	0.52878	0.37701	0.53528	0.922915	2035	4	0.52878
CHRNB2	9	0.35716	0.48745	0.883638	1896	4	4.1253	0.022832	0.091576	0.846808	307	5	4.1253
HSDL2	9	0.35745	0.48745	0.883638	1897	2	0.84854	0.29014	0.4533	0.886754	1790	5	0.84854
AKR1C4	9	0.35914	0.48926	0.883638	1898	3	0.7356	0.0017976	0.025148	0.807301	38	5	0.7356
NT5C1A	9	0.35942	0.48926	0.883638	1899	3	0.82985	0.17496	0.34336	0.859891	1356	6	0.82985
PAM	9	0.35962	0.48926	0.883638	1900	2	1.1654	0.12093	0.26641	0.847233	1087	6	1.1654
SORD	10	0.35996	0.48687	0.883638	1901	4	-0.21622	0.70498	0.81459	1	2669	4	-0.21622
CP	9	0.36026	0.48926	0.883638	1902	4	0.019998	0.39648	0.56359	0.931565	2082	4	0.019998
DGAT2	10	0.36028	0.48687	0.883638	1903	3	0.27292	0.26096	0.44679	0.886754	1688	5	0.27292
NOX5	10	0.36036	0.48687	0.883638	1904	3	0.4334	0.43511	0.59182	0.941446	2191	5	0.4334
PMM1	6	0.36038	0.49327	0.886714	1905	3	2.8602	0.013717	0.056258	0.839778	202	3	2.8602
SLC24A1	10	0.36054	0.48687	0.883638	1906	4	0.29158	0.47354	0.63403	0.968806	2271	4	0.29158
HPSE2	9	0.36147	0.48927	0.883638	1907	1	0.8597	0.2508	0.4264	0.88407	1658	5	0.8597
ACAD9	9	0.36219	0.48927	0.883638	1908	3	3.832	0.091838	0.22236	0.847233	886	5	3.832
PSAT1	9	0.36232	0.48927	0.883638	1909	2	-0.10492	0.16053	0.30755	0.847233	1281	3	-0.10492
CPT1A	10	0.36273	0.48687	0.883638	1910	3	0.97203	0.32214	0.51336	0.915115	1887	5	0.97203
ALDH5A1	10	0.36285	0.48687	0.883638	1911	3	3.2225	0.0093383	0.043767	0.807301	142	6	3.2225
CECR1	8	0.36287	0.47114	0.877905	1912	2	4.895	0.012744	0.042012	0.807301	186	5	4.895
FBP2	10	0.36329	0.48687	0.883638	1913	4	-0.2458	0.53074	0.70374	0.99785	2408	3	-0.2458
MSR1	10	0.36339	0.48687	0.883638	1914	3	0.25114	0.094703	0.23228	0.847233	906	5	0.25114
ALDH1L2	10	0.36368	0.48687	0.883638	1915	2	1.8649	0.061727	0.18483	0.846808	688	7	1.8649
KCNS1	9	0.36399	0.49189	0.885756	1916	4	0.71055	0.25323	0.42749	0.88407	1664	5	0.71055
SLC10A7	9	0.36445	0.49655	0.889382	1917	3	0.23477	0.67919	0.80214	1	2634	4	0.23477
FUT8	9	0.36452	0.49655	0.889382	1918	4	0.50583	0.46251	0.64287	0.973719	2247	4	0.50583
GLRA2	9	0.36484	0.49655	0.889382	1919	4	-0.23991	0.28271	0.45167	0.886754	1767	4	-0.23991
SIRT1	10	0.36554	0.49248	0.885756	1920	4	2.4021	0.10933	0.25278	0.847233	1008	6	2.4021
NAPRT1	10	0.36604	0.49248	0.885756	1921	3	0.0010105	0.35606	0.53886	0.922915	1984	3	0.0010105
OGFOD1	9	0.36622	0.49655	0.889382	1922	3	0.6398	0.3835	0.53822	0.922915	2052	5	0.6398
MTHFD1	10	0.36622	0.49248	0.885756	1923	4	-0.42539	0.30857	0.49928	0.9124	1856	4	-0.42539
SLC25A17	10	0.36631	0.49248	0.885756	1924	4	0.71813	0.064073	0.18987	0.846808	708	5	0.71813
SLC51A	9	0.36634	0.49655	0.889382	1925	2	0.061253	0.66433	0.79691	1	2610	3	0.061253
SGMS1	10	0.36671	0.49248	0.885756	1926	4	1.4547	0.13777	0.30959	0.847233	1164	6	1.4547
TPO	10	0.36684	0.49248	0.885756	1927	1	1.9526	0.067331	0.19344	0.846808	737	6	1.9526
NDUFV1	8	0.36727	0.47444	0.881296	1928	2	0.47253	0.032799	0.12091	0.846808	418	4	0.47253
CHST1	9	0.36873	0.49655	0.889382	1929	3	1.0003	0.2578	0.42995	0.886754	1678	5	1.0003
CHIA	9	0.36911	0.4983	0.891588	1930	4	0.29997	0.1872	0.35961	0.859891	1412	3	0.29997
ATP2A1	8	0.36923	0.47599	0.881296	1931	1	4.2496	0.0073043	0.032643	0.807301	114	7	4.2496
ABCB7	10	0.3695	0.4986	0.891659	1932	2	0.46039	0.025353	0.10334	0.846808	330	4	0.46039
SLCO6A1	9	0.37062	0.50095	0.89265	1933	2	3.1274	0.040419	0.13707	0.846808	490	6	3.1274
AHCYL2	9	0.37067	0.50095	0.89265	1934	4	-0.1863	0.31958	0.48291	0.911153	1883	3	-0.1863
GLYR1	9	0.37094	0.50095	0.89265	1935	3	-0.29196	0.30792	0.46672	0.893209	1852	4	-0.29196
DHFRL1	10	0.37163	0.50014	0.89265	1936	4	0.18265	0.61915	0.76103	1	2535	4	0.18265
POMT1	9	0.37179	0.50096	0.89265	1937	3	0.61524	0.45432	0.63705	0.970852	2225	4	0.61524
TRPA1	9	0.37187	0.50096	0.89265	1938	4	-0.22139	0.0073033	0.03641	0.807301	113	4	-0.22139
MAN2C1	8	0.37191	0.48888	0.883638	1939	2	0.8949	0.16873	0.31934	0.847233	1326	4	0.8949
UGGT1	10	0.37205	0.50178	0.893213	1940	2	3.1673	0.0090016	0.043064	0.807301	136	5	3.1673
MDH2	9	0.37227	0.50096	0.89265	1941	3	0.90459	0.16011	0.30755	0.847233	1279	6	0.90459
DHRS13	8	0.37275	0.48888	0.883638	1942	3	0.37836	0.6819	0.78239	1	2639	3	0.37836
ESD	10	0.37276	0.50179	0.893213	1943	3	0.53061	0.16145	0.3226	0.847233	1287	5	0.53061
KCNJ14	9	0.37317	0.50283	0.894151	1944	4	-0.0097114	0.49545	0.65773	0.977722	2333	4	-0.0097114
ACOT4	10	0.37337	0.50561	0.895872	1945	4	-0.37195	0.24176	0.42082	0.878743	1637	4	-0.37195
DERA	10	0.37347	0.50561	0.895872	1946	4	-0.078164	0.31829	0.51039	0.915115	1878	4	-0.078164
BEST1	10	0.37369	0.50561	0.895872	1947	4	0.29564	0.30324	0.49824	0.9124	1835	4	0.29564
SLC36A4	10	0.37378	0.50561	0.895872	1948	4	-0.15294	0.45195	0.61482	0.957048	2219	4	-0.15294
INPP5K	10	0.375	0.50561	0.895872	1949	3	0.13283	0.10229	0.24444	0.847233	963	4	0.13283
PPIP5K2	10	0.375	0.50561	0.895872	1950	1	3.811	0.01155	0.045625	0.807301	173	8	3.811
ADC	9	0.37504	0.50528	0.895872	1951	4	-0.42772	0.49672	0.6613	0.9782	2337	4	-0.42772
NUDT2	10	0.37582	0.50739	0.89765	1952	2	4.2279	0.008101	0.042286	0.807301	125	8	4.2279
ABCA9	7	0.37605	0.49044	0.885298	1953	3	2.4563	0.065145	0.16571	0.846808	717	4	2.4563
PDE8A	10	0.37605	0.50739	0.89765	1954	1	2.5469	0.031902	0.11385	0.846808	410	8	2.5469
PLD3	9	0.37614	0.50956	0.901033	1955	3	0.47895	0.25068	0.42511	0.883371	1657	5	0.47895
NAGLU	10	0.37627	0.50739	0.89765	1956	4	0.85592	0.036164	0.14716	0.846808	444	5	0.85592
SLC5A6	8	0.37631	0.49751	0.890641	1957	2	2.6084	0.11417	0.25375	0.847233	1040	5	2.6084
TMEM104	9	0.3771	0.51143	0.903744	1958	4	0.78738	0.12641	0.26905	0.847233	1117	5	0.78738
SLC9A2	10	0.37746	0.51266	0.903744	1959	3	0.82646	0.00089637	0.02482	0.807301	22	5	0.82646
FN3K	10	0.37746	0.51266	0.903744	1960	4	0.76009	0.25203	0.43959	0.886754	1660	6	0.76009
PANK4	10	0.37753	0.51266	0.903744	1961	4	0.35948	0.532	0.70447	0.997919	2410	4	0.35948
PIGU	10	0.37802	0.51266	0.903744	1962	4	-0.36452	0.78447	0.86868	1	2771	3	-0.36452
RDH10	9	0.37817	0.5158	0.906008	1963	3	0.67999	0.18606	0.35961	0.859891	1409	5	0.67999
PIK3C2B	9	0.37817	0.5158	0.906008	1964	3	1.8197	0.15308	0.30135	0.847233	1238	5	1.8197
RDH11	10	0.37819	0.51266	0.903744	1965	3	0.39741	0.29613	0.49093	0.911153	1815	5	0.39741
SLC4A11	8	0.37837	0.50255	0.894112	1966	3	0.32417	0.32452	0.48725	0.911153	1895	4	0.32417
MAT1A	9	0.38014	0.51897	0.908861	1967	4	-0.085719	0.61534	0.74174	1	2531	4	-0.085719
KDM5D	10	0.38026	0.5163	0.906008	1968	3	0.18972	0.36417	0.54882	0.929596	2000	4	0.18972
APOA1	10	0.38044	0.5163	0.906008	1969	4	0.59627	0.3024	0.49811	0.9124	1832	5	0.59627
ARSK	9	0.38049	0.51897	0.908861	1970	3	0.88766	0.31603	0.47147	0.897348	1872	5	0.88766
HAGH	9	0.38068	0.52042	0.910019	1971	4	-0.5178	0.75151	0.838	1	2737	2	-0.5178
MLXIP	7	0.38103	0.49515	0.889382	1972	2	1.8726	0.19795	0.34602	0.859891	1460	4	1.8726
LTC4S	10	0.3812	0.5163	0.906008	1973	3	0.6546	0.32431	0.51337	0.915115	1894	5	0.6546
SLC6A18	9	0.38122	0.52042	0.910019	1974	4	-0.49569	0.39355	0.55394	0.931565	2076	3	-0.49569
ABCB11	10	0.38178	0.5163	0.906008	1975	2	1.3332	0.053229	0.16341	0.846808	602	7	1.3332
BCKDHA	10	0.38248	0.51995	0.910019	1976	4	0.36532	0.26732	0.4546	0.886754	1710	5	0.36532
FUT5	8	0.38253	0.51362	0.904051	1977	3	0.63398	0.013549	0.044073	0.807301	198	4	0.63398
NRIP1	8	0.38364	0.51362	0.904051	1978	2	0.41497	0.11862	0.25785	0.847233	1072	3	0.41497
PFKM	10	0.38364	0.5217	0.911788	1979	4	-0.24889	0.13815	0.3096	0.847233	1167	4	-0.24889
KCNQ1	9	0.38403	0.52292	0.913	1980	3	0.7801	0.34964	0.51526	0.915115	1965	5	0.7801
KDM4B	10	0.38434	0.52506	0.913983	1981	3	3.5275	0.025825	0.10395	0.846808	334	7	3.5275
SULT4A1	9	0.38452	0.52292	0.913	1982	3	0.62994	0.33391	0.50012	0.9124	1925	5	0.62994
COX17	10	0.38491	0.52506	0.913983	1983	4	0.44992	0.41439	0.57281	0.931565	2139	5	0.44992
ATP1B4	9	0.38542	0.52841	0.917494	1984	3	0.66416	0.059996	0.17875	0.846808	665	4	0.66416
NAGPA	10	0.38544	0.52506	0.913983	1985	3	0.36794	0.36487	0.54882	0.929596	2001	4	0.36794
SLCO1B3	9	0.38583	0.52841	0.917494	1986	3	1.0243	0.023768	0.092647	0.846808	319	5	1.0243
SLC40A1	10	0.38607	0.52507	0.913983	1987	4	-0.42938	0.48704	0.6579	0.977722	2311	4	-0.42938
ABCC1	10	0.38607	0.52507	0.913983	1988	3	1.9281	0.11848	0.28505	0.847233	1069	7	1.9281
ATP6V0E2	10	0.38621	0.52507	0.913983	1989	4	-0.19278	0.15589	0.31943	0.847233	1253	3	-0.19278
CLCN6	8	0.38724	0.51775	0.907642	1990	2	1.9932	0.14966	0.29644	0.847233	1224	4	1.9932
PMP2	10	0.38742	0.52666	0.915834	1991	3	0.51299	0.1983	0.36791	0.859891	1462	5	0.51299
KCNH5	10	0.38862	0.5284	0.917494	1992	4	0.30227	0.35209	0.53772	0.922915	1970	5	0.30227
NOX3	10	0.3892	0.5302	0.920036	1993	2	0.96481	0.19109	0.36399	0.859891	1429	6	0.96481
CBS	9	0.3893	0.53401	0.923518	1994	3	-0.1127	0.12254	0.26701	0.847233	1096	4	-0.1127
FMO1	9	0.38974	0.53565	0.924975	1995	4	0.25788	0.17495	0.34336	0.859891	1354	4	0.25788
CYB561A3	9	0.39034	0.53565	0.924975	1996	2	4.0869	0.062106	0.18134	0.846808	694	7	4.0869
SLC4A3	9	0.3912	0.53949	0.926317	1997	3	0.53878	0.52681	0.68468	0.989079	2397	4	0.53878
AWAT2	9	0.39179	0.54034	0.926317	1998	3	1.2245	0.050048	0.14898	0.846808	576	5	1.2245
[truncated: 980 more rows]

## Sheet: Supplementary Table 3
Supplementary Table 3 Results of differential gene expression analysis between KO and WT.
	logFC	AveExpr	t	P.Value	adj.P.Val	B	regulated
MT-CYB	-0.248928	10.8593	-8.45753	2.98092e-06	0.037575	4.92839	normal
RAC1	-0.33994	9.20737	-7.63234	8.17332e-06	0.0469049	4.02497	normal
TAF10	-1.07894	3.87238	-8.16021	4.25056e-06	0.037575	4.00019	down
MT-TC	-0.633752	4.96824	-7.42844	1.0612e-05	0.0469049	3.67349	down
TAGLN2	0.266635	8.53387	6.55215	3.45428e-05	0.122143	2.61318	normal
MTATP6P1	-0.306362	8.03246	-6.06258	6.9762e-05	0.176199	1.93922	normal
CHRNA5	-0.70293	3.3121	-6.13642	6.26137e-05	0.176199	1.72121	down
MT-TP	-0.444502	4.52505	-5.48293	0.000167331	0.29584	1.16784	normal
MT-ND5	-0.229991	10.8321	-5.67171	0.000125195	0.276682	1.06132	normal
DUSP4	0.339849	6.67969	5.38408	0.000195176	0.305192	0.998366	normal
ECI1	-0.45762	6.03747	-5.31452	0.000217682	0.305192	0.923138	normal
CCDC167	-0.443084	4.40943	-5.24831	0.000241668	0.305192	0.828325	normal
RPS18	-0.305946	9.23217	-5.2748	0.000231751	0.305192	0.619747	normal
GPS2	-1.25218	2.36671	-5.54881	0.000151134	0.29584	0.528995	down
AHNAK	0.16183	10.1132	5.20066	0.000260644	0.307212	0.396786	normal
MT-TN	-0.431836	4.82555	-4.93496	0.000399652	0.415979	0.377341	normal
TXNDC5	-1.48594	4.38642	-4.89939	0.000423508	0.415979	0.312329	down
RPL13AP5	-0.350656	6.24035	-4.91353	0.000413852	0.415979	0.287242	normal
ZFAS1	0.465268	4.80916	4.7361	0.000553884	0.482571	0.0731641	normal
PTP4A2	-0.230915	7.62154	-4.78095	0.000514334	0.478601	-0.0330885	normal
SNRPC	-0.248886	6.96376	-4.59379	0.00070193	0.538195	-0.286394	normal
B4GALT6	0.341193	5.6353	4.46659	0.000869451	0.56933	-0.394788	normal
TSPAN18	0.51441	3.10092	4.4873	0.000839547	0.56933	-0.405547	normal
FGF2	0.343553	5.85873	4.39912	0.000974812	0.594299	-0.521457	normal
NDUFAB1	-0.270068	5.76602	-4.37144	0.00102181	0.59849	-0.560496	normal
RPS6	-0.16345	9.51495	-4.56992	0.000730582	0.538195	-0.585511	normal
MT-ND1	-0.127608	11.5027	-4.71542	0.000573189	0.482571	-0.612888	normal
RPL35	-0.249133	9.09447	-4.49426	0.000829739	0.56933	-0.664836	normal
MT-CO2	-0.145137	11.1	-4.60394	0.000690106	0.538195	-0.74332	normal
RPS14	-0.224081	9.31286	-4.41501	0.000948846	0.594299	-0.827165	normal
RPL23	-0.203606	8.50383	-4.35581	0.00104939	0.59849	-0.83688	normal
MYL6	-0.253353	8.20436	-4.26774	0.00122004	0.654193	-0.956855	normal
CASP4	-0.238833	5.90572	-4.12449	0.00156204	0.672481	-0.983832	normal
PPME1	-0.181523	8.49765	-4.26725	0.00122106	0.654193	-0.989173	normal
SESN1	-0.358959	4.50993	-4.04501	0.00179344	0.672481	-1.01206	normal
FAU	-0.251365	7.52127	-4.18641	0.00140337	0.672481	-1.02753	normal
SAMD12	0.421534	3.83924	4.02295	0.00186378	0.672481	-1.02785	normal
H1-10	-0.415933	6.91582	-4.13382	0.00153698	0.672481	-1.05841	normal
RPL17	-0.272319	5.57221	-4.06242	0.00173986	0.672481	-1.05992	normal
MT-RNR1	-0.297754	8.4873	-4.21633	0.0013328	0.672481	-1.07618	normal
PPP3R1	-0.248184	5.66054	-4.04613	0.00178994	0.672481	-1.09489	normal
SHISA2	0.573217	2.65795	4.03291	0.00183167	0.672481	-1.12108	normal
ITPR1	0.393232	3.70223	3.93492	0.00217423	0.672481	-1.16548	normal
IGFBP6	0.546821	3.74315	3.85523	0.00250144	0.672481	-1.29003	normal
RPL41	-0.216051	9.25197	-4.1408	0.00151851	0.672481	-1.29738	normal
KLHL7	-0.349289	3.93069	-3.83616	0.00258704	0.672481	-1.32387	normal
SNAI2	0.496115	3.27918	3.83772	0.00257992	0.672481	-1.32652	normal
MRPS21	-0.249635	5.25792	-3.85322	0.00251032	0.672481	-1.38507	normal
CCND1	0.173218	8.34517	4.02212	0.00186648	0.672481	-1.39969	normal
BCAS4	-0.62575	2.4776	-3.85318	0.0025105	0.672481	-1.40479	down
ITPRIPL2	0.332467	5.80267	3.84842	0.00253165	0.672481	-1.44302	normal
RPL27A	-0.182709	9.5832	-4.08021	0.00168686	0.672481	-1.44619	normal
RPS11	-0.213774	9.07698	-4.03546	0.00182356	0.672481	-1.46123	normal
CCDC68	0.843291	1.29254	4.15788	0.00147428	0.672481	-1.50578	up
INO80D	0.326414	4.42442	3.71517	0.00320537	0.672481	-1.54625	normal
ABTB2	0.52067	2.93894	3.70314	0.0032746	0.672481	-1.55065	normal
SWI5	-0.353572	4.22038	-3.68747	0.00336718	0.672481	-1.57773	normal
RBP7	-0.348337	4.33326	-3.69177	0.00334153	0.672481	-1.57824	normal
CACUL1	0.277167	6.0827	3.77069	0.0029046	0.672481	-1.60392	normal
S100A2	-0.45785	3.31859	-3.65305	0.00358008	0.672481	-1.60666	normal
SCD	0.173524	10.1313	4.02995	0.00184115	0.672481	-1.60923	normal
SLC33A1	0.643989	3.1662	3.64474	0.00363353	0.672481	-1.62448	up
NOP10	-0.262773	6.22711	-3.72182	0.00316768	0.672481	-1.70302	normal
CTNNBIP1	-0.230468	6.20297	-3.71532	0.00320451	0.672481	-1.71195	normal
UBC	-0.163775	9.68471	-3.92993	0.00219335	0.672481	-1.72603	normal
IGFBP4	0.276344	6.58526	3.7289	0.00312809	0.672481	-1.72687	normal
FAM98B	0.252306	5.74594	3.67252	0.00345801	0.672481	-1.73963	normal
ELAPOR1	-0.412797	3.44606	-3.55959	0.0042307	0.672481	-1.75127	normal
PPIA	-0.135767	10.1059	-3.944	0.00213988	0.672481	-1.75873	normal
SARS2	-0.350298	3.97948	-3.56679	0.00417652	0.672481	-1.75957	normal
BST1	-0.225336	5.69293	-3.6536	0.00357657	0.672481	-1.76701	normal
NAGLU	-0.431664	4.42883	-3.5811	0.00407089	0.672481	-1.76798	normal
CENPV	-0.190954	6.62732	-3.70691	0.00325274	0.672481	-1.76974	normal
TPM1	-0.162777	8.27718	-3.80299	0.0027432	0.672481	-1.77836	normal
PDXP	-0.7409	2.55703	-3.56977	0.00415431	0.672481	-1.78761	down
ATF3	-0.255351	4.80115	-3.58937	0.00401113	0.672481	-1.78818	normal
RPS5	-0.207795	8.55881	-3.81209	0.00269939	0.672481	-1.79456	normal
TSPAN15	-0.389433	3.3576	-3.53006	0.00446053	0.672481	-1.79673	normal
PCSK1N	0.368708	4.87528	3.58587	0.00403637	0.672481	-1.80052	normal
RPL31	-0.246828	7.87332	-3.76035	0.00295837	0.672481	-1.80864	normal
RPL7A	-0.139316	10.1407	-3.90162	0.00230521	0.672481	-1.83928	normal
SELENOH	-0.336288	4.93411	-3.56455	0.0041933	0.672481	-1.84255	normal
CDCP1	0.205127	6.39924	3.64852	0.00360909	0.672481	-1.84813	normal
SMDT1	-0.354595	3.46856	-3.48402	0.00484469	0.672481	-1.87038	normal
SYNJ2BP	0.274769	5.06943	3.55137	0.0042934	0.672481	-1.87862	normal
COX7B	-0.384842	5.28367	-3.55814	0.00424168	0.672481	-1.8884	normal
HOOK3	0.394244	6.05	3.60285	0.00391566	0.672481	-1.89066	normal
ANXA3	-0.196686	6.41123	-3.62196	0.00378427	0.672481	-1.89577	normal
UQCRQ	-0.284575	5.8134	-3.58354	0.00405316	0.672481	-1.90005	normal
DCTN3	-0.245622	5.54187	-3.56233	0.00421001	0.672481	-1.9086	normal
MT-CO3	-0.151053	11.3389	-3.95765	0.00208926	0.672481	-1.91871	normal
RPL37	-0.201105	8.9744	-3.75421	0.00299074	0.672481	-1.94758	normal
RNF181	-0.321714	4.48335	-3.47492	0.00492456	0.672481	-1.95021	normal
SLC2A13	0.326771	4.27637	3.44377	0.00520823	0.672481	-1.98341	normal
CENPW	-0.278076	4.96027	-3.47665	0.00490927	0.672481	-1.99459	normal
SYNE2	0.204751	5.8105	3.52382	0.00451075	0.672481	-2.00339	normal
CKS1B	-0.173641	7.28062	-3.61305	0.00384495	0.672481	-2.00387	normal
MTLN	-0.448642	2.85273	-3.37014	0.00594702	0.672481	-2.05015	normal
STX8	-0.419862	2.92059	-3.36756	0.00597477	0.672481	-2.05148	normal
NOL3	-0.318346	3.96109	-3.38071	0.00583469	0.672481	-2.06176	normal
TOR1AIP2	0.232595	6.67803	3.54147	0.00437025	0.672481	-2.0646	normal
RPS7	-0.178896	8.32198	-3.63927	0.00366912	0.672481	-2.07427	normal
MN1	0.28345	5.29703	3.44866	0.00516261	0.672481	-2.07793	normal
PPP2CA	-0.220438	5.93787	-3.48474	0.0048385	0.672481	-2.08479	normal
LMO2	-0.59606	1.9166	-3.42971	0.00534176	0.672481	-2.09065	down
IP6K2	-0.210836	6.01906	-3.48526	0.00483397	0.672481	-2.09265	normal
CHASERR	-0.487985	4.14057	-3.36814	0.00596856	0.672481	-2.09598	normal
FOXN2	0.327187	4.71424	3.39578	0.00567831	0.672481	-2.10584	normal
SPIN4	0.307502	3.99267	3.35352	0.00612805	0.672481	-2.10869	normal
VDAC1P8	0.78383	1.16316	3.59205	0.00399199	0.672481	-2.15116	up
TNFRSF11B	-0.32681	3.90634	-3.31432	0.00657757	0.672481	-2.16603	normal
MT-TH	-0.777119	1.87464	-3.37639	0.00588031	0.672481	-2.17342	down
ZNG1F	0.614949	1.98951	3.34264	0.00624961	0.672481	-2.18992	up
KANTR	0.476283	3.2219	3.26727	0.00716171	0.672481	-2.20413	normal
UQCRH	-0.217075	6.82438	-3.47012	0.00496721	0.672481	-2.20596	normal
MCMBP	-0.178954	7.28908	-3.49526	0.00474795	0.672481	-2.21308	normal
RPS27AP16	-0.402694	2.88334	-3.25303	0.0073487	0.672481	-2.22498	normal
EMP1	0.870369	0.85131	3.66019	0.0035348	0.672481	-2.22812	up
SLC38A2	0.274646	9.15384	3.60769	0.00388191	0.672481	-2.23218	normal
NBR2	0.616022	1.56163	3.39063	0.00573127	0.672481	-2.23235	up
EEF1AKMT2	0.410734	3.08147	3.24535	0.00745157	0.672481	-2.2359	normal
MOK	-0.197948	6.37619	-3.41525	0.00548267	0.672481	-2.25377	normal
SOX12	0.247574	6.05862	3.39082	0.00572935	0.672481	-2.26144	normal
RPS27	-0.245435	7.61956	-3.47855	0.00489253	0.672481	-2.27988	normal
SERTAD4-AS1	-0.543737	2.72027	-3.21841	0.00782413	0.672481	-2.2815	normal
PDP1	0.22714	5.81963	3.36399	0.00601334	0.672481	-2.28182	normal
NCOR2	0.189788	9.62002	3.60841	0.00387698	0.672481	-2.29284	normal
MT-ND4L	-0.188607	9.07316	-3.5596	0.00423062	0.672481	-2.3083	normal
AHNAK2	0.175441	7.55267	3.45486	0.00510536	0.672481	-2.31449	normal
MSMO1	0.32189	4.37665	3.24771	0.00741982	0.672481	-2.31972	normal
ZNF266	-0.338067	3.79511	-3.21102	0.00792967	0.672481	-2.32557	normal
CEP43	0.317521	3.95689	3.21804	0.00782942	0.672481	-2.32786	normal
LSM2	-0.231359	5.64801	-3.31915	0.00652049	0.672481	-2.34054	normal
SLC25A20	-0.418992	3.17388	-3.17433	0.00847489	0.672481	-2.34762	normal
COX6A1	-0.256186	5.05674	-3.26919	0.00713685	0.672481	-2.35923	normal
CPEB4	0.345978	4.09528	3.2048	0.00801952	0.672481	-2.36244	normal
BRK1	-0.214414	6.1553	-3.33535	0.00633242	0.672481	-2.36931	normal
ALKBH2	-0.378881	3.53389	-3.17024	0.00853807	0.672481	-2.37186	normal
MT1E	-0.186718	7.29789	-3.39719	0.00566392	0.672481	-2.38785	normal
LHFPL2	0.250837	4.54566	3.20866	0.00796358	0.672481	-2.40399	normal
MYADM	0.226554	5.71045	3.28369	0.00695207	0.672481	-2.40909	normal
TMEM160	-0.317378	4.33103	-3.18565	0.00830277	0.672481	-2.41878	normal
ETNK1	0.309345	5.26834	3.24696	0.00742983	0.672481	-2.42141	normal
PCSK6	-0.354865	3.8983	-3.15745	0.00873849	0.672481	-2.42178	normal
TAF15	-0.16051	7.8244	-3.40981	0.00553657	0.672481	-2.42581	normal
NBPF26	-0.379652	3.12594	-3.11634	0.00941535	0.672481	-2.43626	normal
SART1	-0.179489	7.44435	-3.36666	0.00598452	0.672481	-2.45884	normal
ANKRD49	0.359583	3.01485	3.09592	0.00977098	0.672481	-2.46462	normal
TRIM23	0.33894	4.12242	3.14422	0.00895064	0.672481	-2.46542	normal
CPT1A	0.261434	4.44356	3.16506	0.00861869	0.672481	-2.46587	normal
MATN2	-0.458433	3.12481	-3.09275	0.00982731	0.672481	-2.47261	normal
STK39	0.247297	4.64483	3.17447	0.0084728	0.672481	-2.47301	normal
NDUFS4	-0.248608	5.25917	-3.21565	0.00786335	0.672481	-2.47466	normal
RAP2C	0.274352	5.48359	3.23016	0.00765944	0.672481	-2.47564	normal
PEX7	-0.38674	2.8096	-3.08061	0.0100464	0.672481	-2.48546	normal
EIF3C	-1.27312	5.2733	-3.20122	0.00807167	0.672481	-2.48794	down
SFTA1P	-0.23189	5.97937	-3.25542	0.00731695	0.672481	-2.48906	normal
GADD45GIP1	-0.243626	6.02064	-3.25567	0.00731367	0.672481	-2.49329	normal
TOMM22	-0.17945	6.61834	-3.28893	0.00688651	0.672481	-2.50258	normal
HOMER3	-0.267218	5.32712	-3.19848	0.00811193	0.672481	-2.51214	normal
HAUS1	-0.218445	5.89825	-3.2296	0.0076671	0.672481	-2.52481	normal
PLCL2	0.387865	2.74395	3.04237	0.0107692	0.672481	-2.54293	normal
ALDH7A1	-0.175314	6.31207	-3.24635	0.00743809	0.672481	-2.54299	normal
TAGLN2P1	1.56084	-0.24808	4.23879	0.00128225	0.666769	-2.5492	up
ANAPC1P2	-1.0168	0.852234	-3.33295	0.00635994	0.672481	-2.5569	down
N6AMT1	-0.401025	3.32916	-3.04344	0.0107482	0.672481	-2.56013	normal
ACAT2	-0.179894	6.71348	-3.25939	0.00726461	0.672481	-2.56536	normal
RNF135	-0.353708	3.36819	-3.0386	0.0108433	0.672481	-2.57053	normal
B9D1	-0.311216	4.58477	-3.11049	0.00951574	0.672481	-2.57387	normal
RPS8	-0.130061	9.01875	-3.40333	0.00560166	0.672481	-2.58214	normal
GNL3L	0.182045	6.91701	3.26207	0.00722937	0.672481	-2.58367	normal
TRIOBP	-0.268709	5.5592	-3.17288	0.0084973	0.672481	-2.58377	normal
RPL7P1	-0.212298	6.66348	-3.24417	0.00746745	0.672481	-2.58645	normal
EEF1A1P5	-0.145271	9.33547	-3.41772	0.00545825	0.672481	-2.59784	normal
CIAO2A	-0.216587	5.26146	-3.13707	0.00906761	0.672481	-2.61035	normal
CKMT2-AS1	0.500108	2.08707	3.01815	0.0112537	0.672481	-2.61071	normal
RPL39	-0.196347	7.49008	-3.27575	0.00705271	0.672481	-2.62571	normal
IGF2	0.792105	0.682058	3.32026	0.00650744	0.672481	-2.627	up
EIF3D	-0.156776	7.79184	-3.29315	0.00683419	0.672481	-2.63001	normal
BLOC1S4	-0.362077	3.49818	-3.00672	0.0114901	0.672481	-2.6309	normal
TMX3	0.260999	5.65892	3.15179	0.00882866	0.672481	-2.63206	normal
TFRC	0.186805	9.45369	3.40509	0.00558384	0.672481	-2.63646	normal
BLOC1S1	-0.733005	1.32894	-3.10672	0.00958118	0.672481	-2.63684	down
RPL10	-0.138766	9.9912	-3.44651	0.00518268	0.672481	-2.63686	normal
ARG2	-0.528914	2.56751	-2.96997	0.0122838	0.672481	-2.65186	normal
SNRNP40	-0.190626	6.55499	-3.18928	0.0082483	0.672481	-2.67088	normal
RCAN1	-0.260504	4.58278	-3.05174	0.0105873	0.672481	-2.67304	normal
ICAM1	0.673384	1.92952	2.98612	0.0119284	0.672481	-2.67352	up
THAP1	0.371061	3.71999	2.99118	0.0118192	0.672481	-2.67564	normal
XPC	-0.20125	5.4853	-3.11439	0.0094486	0.672481	-2.67646	normal
IFRD1	0.64068	2.478	2.95447	0.012635	0.672481	-2.67672	up
MRPL57	-0.222361	5.43951	-3.1096	0.00953122	0.672481	-2.67916	normal
EIF4EP2	-0.292981	3.47053	-2.97007	0.0122817	0.672481	-2.6875	normal
FSCN1	0.197853	9.14233	3.35192	0.00614578	0.672481	-2.69062	normal
OSER1	-0.205163	5.49944	-3.10313	0.00964379	0.672481	-2.69762	normal
LIN7C	0.337274	5.93307	3.12595	0.00925247	0.672481	-2.70907	normal
EFNA5	0.260397	4.32718	3.00773	0.011469	0.672481	-2.71596	normal
PRKDC	0.143949	9.84098	3.39039	0.00573383	0.672481	-2.71684	normal
C1QTNF6	0.462015	2.42272	2.92414	0.0133512	0.672481	-2.72155	normal
RASAL2	0.165061	6.76804	3.17434	0.00847484	0.672481	-2.7216	normal
RTN4	0.139642	9.20256	3.33699	0.00631372	0.672481	-2.72554	normal
SLCO4A1	0.202799	7.2319	3.2021	0.00805888	0.672481	-2.72624	normal
TNRC6B	0.204726	5.50196	3.08538	0.00995972	0.672481	-2.72855	normal
ADAM11	-0.352781	2.91537	-2.9203	0.0134449	0.672481	-2.73041	normal
NELFE	-0.192564	6.36786	-3.14093	0.00900432	0.672481	-2.73437	normal
UTP18	-0.199928	6.44579	-3.13813	0.00905012	0.672481	-2.74825	normal
TSKU	0.318244	3.24799	2.91334	0.0136161	0.672481	-2.75971	normal
ENDOG	-0.415505	3.85602	-2.9437	0.0128847	0.672481	-2.76671	normal
HERC4	0.20961	6.72929	3.14399	0.00895445	0.672481	-2.77057	normal
SPRED3	0.495693	2.55744	2.88443	0.0143511	0.672481	-2.7773	normal
SGK3	0.425497	2.6444	2.88265	0.0143974	0.672481	-2.78028	normal
MRPL41	-0.321009	5.42544	-3.04888	0.0106425	0.672481	-2.78177	normal
FNDC3B	0.223493	6.32205	3.1091	0.00953981	0.672481	-2.78471	normal
MICU3	0.411145	2.37848	2.8771	0.0145435	0.672481	-2.79024	normal
FOXK1	0.155909	7.33593	3.15943	0.00870706	0.672481	-2.81427	normal
MKI67	0.116781	9.50541	3.30561	0.00668192	0.672481	-2.82305	normal
PDK2	-0.289537	3.83185	-2.90572	0.0138061	0.672481	-2.82687	normal
RPL24P4	-0.309254	6.0263	-3.06331	0.0103672	0.672481	-2.82961	normal
C1orf115	-0.264098	4.63047	-2.96217	0.0124593	0.672481	-2.8301	normal
NFIB	0.261282	5.13118	2.99835	0.0116661	0.672481	-2.83215	normal
GAR1	-0.213715	5.7286	-3.03804	0.0108542	0.672481	-2.83806	normal
COX10	-0.192532	5.56163	-3.02568	0.0111009	0.672481	-2.83918	normal
RPL36AP37	-0.256944	5.98879	-3.05485	0.0105277	0.672481	-2.84008	normal
KLF13	0.245976	4.2759	2.92789	0.0132605	0.672481	-2.84289	normal
SMARCE1P5	-0.766673	0.692245	-3.09396	0.00980569	0.672481	-2.84304	down
ZMAT5	-0.339801	2.89527	-2.84272	0.0154813	0.672481	-2.84767	normal
EEF1B2	-0.156501	8.04285	-3.184	0.00832763	0.672481	-2.8545	normal
STAG3L5P	-0.373402	2.80546	-2.83258	0.0157695	0.672481	-2.85911	normal
RUSC1-AS1	0.665774	1.41894	2.88655	0.0142958	0.672481	-2.87865	up
IRX5	-0.862651	0.501732	-3.13153	0.00915923	0.672481	-2.87894	down
RMI1	0.286448	4.9623	2.95457	0.0126327	0.672481	-2.88526	normal
ATP8A2	-0.684952	1.28151	-2.90086	0.0139287	0.672481	-2.8885	down
GDAP2	0.433371	3.09496	2.82239	0.0160644	0.672481	-2.89002	normal
CEP85	-0.231703	5.40319	-2.98329	0.0119899	0.672481	-2.89257	normal
MAP1B	0.21834	4.64998	2.92617	0.013302	0.672481	-2.89349	normal
NINL	-0.256524	4.7815	-2.93369	0.0131216	0.672481	-2.89767	normal
TMEM104	0.248699	4.52128	2.91302	0.013624	0.672481	-2.89888	normal
GASAL1	-1.4561	-0.236113	-3.59724	0.00395514	0.672481	-2.90606	down
HELLPAR	0.496431	2.00713	2.80606	0.0165481	0.672481	-2.90699	normal
TMSB4X	0.178463	7.53726	3.11914	0.00936755	0.672481	-2.90969	normal
DXO	-0.237661	4.60908	-2.91268	0.0136324	0.672481	-2.91091	normal
OAZ2	-0.179649	5.66851	-2.98997	0.0118453	0.672481	-2.91417	normal
RBM12B	0.224665	4.76339	2.92217	0.0133992	0.672481	-2.91489	normal
KLC3	-0.992358	0.190573	-3.23814	0.00754953	0.672481	-2.9176	down
HADH	-0.205873	5.37522	-2.96637	0.0123644	0.672481	-2.91826	normal
CSNK2B	-0.301146	3.50626	-2.8251	0.0159854	0.672481	-2.92211	normal
RPL23A	-0.122452	10.6424	-3.33847	0.00629682	0.672481	-2.92932	normal
FAM136DP	-1.54325	-0.36487	-3.66001	0.00353597	0.672481	-2.94609	down
NTSR1	0.76387	1.40062	2.83031	0.0158348	0.672481	-2.9519	up
ZNF428	-0.302568	3.49178	-2.80163	0.0166819	0.672481	-2.95804	normal
ITGA2	0.296579	4.84175	2.90188	0.0139028	0.672481	-2.95909	normal
BRWD3	0.314867	3.98147	2.83507	0.0156981	0.672481	-2.9595	normal
PALM	-0.335643	3.26896	-2.78495	0.017195	0.672481	-2.96272	normal
REEP3	0.294052	5.81181	2.97165	0.0122464	0.672481	-2.96304	normal
TAPBP	0.168685	7.80546	3.10249	0.00965512	0.672481	-2.97136	normal
IBA57	-0.190272	5.30371	-2.92776	0.0132637	0.672481	-2.97559	normal
DENND1B	0.332743	3.73657	2.80176	0.016678	0.672481	-2.98437	normal
IFT46	0.450431	2.30533	2.74147	0.0186078	0.672481	-2.98512	normal
RPL13P12	-0.257245	5.44716	-2.93078	0.0131911	0.672481	-2.98842	normal
SPPL2A	0.315216	5.84567	2.95727	0.0125708	0.672481	-2.99207	normal
TRAPPC3	-0.185682	5.69233	-2.94337	0.0128925	0.672481	-2.99775	normal
KIF3A	0.247605	5.32881	2.91614	0.0135469	0.672481	-2.99841	normal
SBSPON	1.00857	0.110449	3.1813	0.00836847	0.672481	-3.00002	up
RPL27	-0.180031	8.73281	-3.15012	0.00885537	0.672481	-3.00031	normal
ISG15	-0.650118	2.02357	-2.7362	0.0187867	0.672481	-3.00178	down
GAS2L1	0.263455	6.05723	2.96264	0.0124486	0.672481	-3.00891	normal
POLR2G	-0.178544	5.84985	-2.94787	0.0127875	0.672481	-3.00951	normal
MARCHF1	0.635532	1.41616	2.77045	0.017654	0.672481	-3.01992	up
GPR87	-0.92453	0.237403	-3.08701	0.00993032	0.672481	-3.02179	down
MCOLN3	0.202059	5.13178	2.88475	0.0143425	0.672481	-3.02678	normal
TDRD7	-0.274552	3.908	-2.7878	0.0171064	0.672481	-3.02811	normal
SNRPD2	-0.220101	6.821	-2.9986	0.0116609	0.672481	-3.03742	normal
BBIP1	-0.398691	2.52711	-2.70572	0.0198553	0.672481	-3.03836	normal
SMIM11	2.22146	0.919813	2.92518	0.0133261	0.672481	-3.03919	up
EIF4G1	0.0849551	11.2105	3.32595	0.00644082	0.672481	-3.04148	normal
RPL7AP66	-0.546421	1.55451	-2.73586	0.0187985	0.672481	-3.04213	normal
CIB1	-0.256913	5.63185	-2.91124	0.0136682	0.672481	-3.04544	normal
SERTAD4	0.26605	5.55658	2.90553	0.0138108	0.672481	-3.04566	normal
NAV2	0.41553	3.16895	2.72559	0.0191523	0.672481	-3.04586	normal
PLCE1	0.285464	3.45467	2.74207	0.0185876	0.672481	-3.04877	normal
UNC50	-0.252237	4.43867	-2.81659	0.0162343	0.672481	-3.0495	normal
GPRC5D-AS1	-0.670009	0.992164	-2.81386	0.0163152	0.672481	-3.04995	down
THAP5	0.39535	4.67412	2.83391	0.0157314	0.672481	-3.05083	normal
GTF2A1	0.309588	6.42201	2.96299	0.0124408	0.672481	-3.05218	normal
LNPK	0.269341	5.747	2.91386	0.0136033	0.672481	-3.05522	normal
EIF4A1	-0.353739	3.00107	-2.71068	0.0196776	0.672481	-3.05554	normal
G2E3	0.384958	5.49515	2.88797	0.0142589	0.672481	-3.06734	normal
LCOR	0.210559	6.16468	2.93291	0.0131402	0.672481	-3.074	normal
PCTP	-0.286337	3.84968	-2.7535	0.0182061	0.672481	-3.07662	normal
TMEM161B	0.296604	4.52486	2.80679	0.0165262	0.672481	-3.07707	normal
FAM88F	-0.867274	0.181947	-3.04175	0.0107812	0.672481	-3.0789	down
CAMK1	-0.553878	1.45357	-2.71541	0.0195094	0.672481	-3.08063	normal
PSMC1P1	0.459555	1.82738	2.68135	0.0207526	0.672481	-3.08606	normal
KCTD12	0.205449	5.37316	2.86549	0.0148537	0.672481	-3.09123	normal
PPAT	0.211356	5.94466	2.90704	0.0137729	0.672481	-3.09189	normal
SCAND1	-0.251804	5.22082	-2.84606	0.0153877	0.672481	-3.10443	normal
FBXO48	-0.651115	1.07528	-2.74738	0.0184093	0.672481	-3.10617	down
UQCRFS1	-0.173163	7.23416	-2.98664	0.0119172	0.672481	-3.10807	normal
TTLL11	0.437617	2.36076	2.65319	0.0218394	0.672481	-3.11085	normal
LAMTOR5	-0.182867	5.2538	-2.8441	0.0154427	0.672481	-3.11246	normal
DCK	0.219256	5.48899	2.86146	0.014963	0.672481	-3.11308	normal
ARHGEF17-AS1	-0.507833	1.53045	-2.68028	0.020793	0.672481	-3.11432	normal
SLIRP	-0.254077	5.37702	-2.85078	0.0152564	0.672481	-3.11682	normal
RIF1	0.241372	7.01067	2.96477	0.0124006	0.672481	-3.11952	normal
STOX2	0.449001	2.1998	2.64586	0.0221312	0.672481	-3.12065	normal
RNF216P1	-0.225853	4.20754	-2.754	0.0181893	0.672481	-3.12249	normal
MTND4P12	-0.455812	1.71323	-2.65931	0.0215985	0.672481	-3.12312	normal
MTHFD1L	-0.160292	6.21591	-2.90592	0.0138011	0.672481	-3.12745	normal
BMP1	0.261888	3.72287	2.7091	0.0197339	0.672481	-3.13266	normal
FAM171B	0.324881	3.53836	2.69484	0.0202511	0.672481	-3.13283	normal
MLKL	0.232985	4.47078	2.76227	0.0179184	0.672481	-3.14446	normal
RSBN1	0.233452	4.50336	2.76074	0.0179681	0.672481	-3.15151	normal
PLCD1	-0.729617	0.947606	-2.73005	0.0189976	0.672481	-3.153	down
MARCKS	-0.181769	6.03811	-2.87775	0.0145264	0.672481	-3.15446	normal
SYTL3	-0.28589	3.61557	-2.68651	0.0205594	0.672481	-3.15573	normal
MOB1B	0.308468	5.36565	2.82521	0.0159821	0.672481	-3.1587	normal
SOCS7	0.199443	5.02323	2.797	0.0168229	0.672481	-3.16171	normal
CREM	-0.223139	4.45756	-2.74743	0.0184078	0.672481	-3.16752	normal
ZNF652	0.265556	3.78341	2.68955	0.0204462	0.672481	-3.17173	normal
TLE1	0.192978	5.07531	2.79245	0.0169624	0.672481	-3.17649	normal
FANCL	0.350963	4.17017	2.71733	0.0194414	0.672481	-3.1769	normal
DMKN	-0.170365	7.00853	-2.93204	0.0131609	0.672481	-3.17704	normal
SOD1	-0.144476	7.68255	-2.97827	0.0120999	0.672481	-3.17732	normal
RPS2P55	-0.453589	1.83421	-2.61007	0.0236132	0.672481	-3.17971	normal
PRKAA1	0.262093	7.28049	2.94618	0.0128268	0.672481	-3.18487	normal
ZMYND19	-0.368976	5.9541	-2.85295	0.0151964	0.672481	-3.1862	normal
MRPL15	-0.143408	6.9865	-2.92476	0.0133363	0.672481	-3.18722	normal
PNPLA3	0.96292	-0.0694639	3.03458	0.0109228	0.672481	-3.18773	up
PLAG1	0.438083	2.42386	2.60027	0.0240355	0.672481	-3.18793	normal
RPLP0P6	-0.215686	6.50736	-2.89035	0.0141973	0.672481	-3.18979	normal
REC8	0.512584	1.46001	2.62033	0.0231786	0.672481	-3.19675	normal
GMCL1	0.235297	5.06502	2.77851	0.0173974	0.672481	-3.19857	normal
SH2D2A	0.672716	0.898556	2.69438	0.020268	0.672481	-3.20121	up
CDH2	0.240699	4.27729	2.71161	0.0196443	0.672481	-3.20179	normal
ARHGEF26	0.243374	3.96186	2.68532	0.0206036	0.672481	-3.20198	normal
SSU72	-0.164026	6.86577	-2.90764	0.0137579	0.672481	-3.20271	normal
RPL12	-0.154937	9.25254	-3.07514	0.0101468	0.672481	-3.20349	normal
ENO1	0.0929271	11.5035	3.26039	0.00725147	0.672481	-3.20861	normal
RP2	0.287272	5.14914	2.77895	0.0173837	0.672481	-3.2089	normal
SERPINE1	-0.106229	9.79593	-3.1122	0.00948626	0.672481	-3.21289	normal
ATL1	0.750253	1.02638	2.66215	0.0214876	0.672481	-3.21372	up
CIAO2B	-0.199051	5.73415	-2.82071	0.0161133	0.672481	-3.21473	normal
TLE5	-0.272465	7.30814	-2.93107	0.0131842	0.672481	-3.21492	normal
MALAT1	0.632607	1.84712	2.58303	0.0247966	0.672481	-3.21564	up
CKMT1B	1.21354	-0.303615	3.14825	0.00888551	0.672481	-3.21565	up
TRAPPC2	0.236018	4.57122	2.72084	0.0193181	0.672481	-3.22741	normal
PI4K2A	-0.156793	7.39837	-2.9295	0.0132217	0.672481	-3.22894	normal
RAB11FIP2	0.385718	4.61852	2.72306	0.0192404	0.672481	-3.22919	normal
TMEM241	0.22044	5.32191	2.77992	0.0173531	0.672481	-3.23079	normal
HDAC11	-0.272059	3.46385	-2.62772	0.0228705	0.672481	-3.23085	normal
RPS19	-0.174012	8.63812	-3.01288	0.0113621	0.672481	-3.23391	normal
CHROMR	0.326665	3.00688	2.5936	0.024327	0.672481	-3.23472	normal
PDGFA-DT	1.07383	-0.175673	3.02069	0.011202	0.672481	-3.24558	up
THSD4	0.222756	4.4725	2.70016	0.0200567	0.672481	-3.24809	normal
PFDN6	-0.244588	5.0909	-2.75083	0.0182943	0.672481	-3.24904	normal
LIG4	0.244955	4.37868	2.69071	0.0204033	0.672481	-3.25038	normal
FLT4	-1.2869	-0.273324	-3.08388	0.00998692	0.672481	-3.25386	down
FNIP2	0.247018	4.51953	2.69859	0.0201138	0.672481	-3.25721	normal
PSMA5	-0.148017	7.00622	-2.88592	0.0143123	0.672481	-3.25785	normal
FGF22	0.650314	1.01588	2.62179	0.0231174	0.672481	-3.2587	up
RIMKLA	-0.731674	0.546972	-2.71594	0.0194905	0.672481	-3.26002	down
PHLDA3	-0.330922	3.53406	-2.61258	0.0235057	0.672481	-3.2629	normal
SCLT1	0.246722	3.88702	2.6404	0.0223514	0.672481	-3.26476	normal
RASSF8	0.253346	4.42722	2.68386	0.0206584	0.672481	-3.26853	normal
TTC9	-0.60479	0.744763	-2.65728	0.021678	0.672481	-3.27098	down
ARHGEF10	0.915985	-0.00588231	2.89392	0.0141055	0.672481	-3.27283	up
HECA	0.306425	4.47168	2.68379	0.020661	0.672481	-3.27455	normal
NOL9	0.229808	6.00304	2.80546	0.0165662	0.672481	-3.27508	normal
RCBTB2	0.422677	2.39783	2.5373	0.0269322	0.674359	-3.27717	normal
ELL2	0.197566	5.07525	2.73207	0.0189282	0.672481	-3.27882	normal
TP53INP2	-0.344326	2.98809	-2.56291	0.025715	0.672481	-3.27962	normal
BLVRA	-0.276361	3.64752	-2.61119	0.0235649	0.672481	-3.27991	normal
AVEN	-0.342904	3.90755	-2.632	0.0226939	0.672481	-3.28052	normal
FBXO8	-0.284741	3.22215	-2.57716	0.0250613	0.672481	-3.282	normal
MRPL27	-0.179508	6.419	-2.831	0.0158149	0.672481	-3.28264	normal
PDLIM5	0.217304	5.73217	2.78064	0.0173302	0.672481	-3.2833	normal
WDR54	-0.248816	4.43914	-2.67278	0.0210776	0.672481	-3.28871	normal
ACOT2	-0.198278	5.14114	-2.73152	0.018947	0.672481	-3.28883	normal
CASKIN2	0.222381	5.22069	2.73601	0.0187933	0.672481	-3.29193	normal
SURF2	-0.245322	4.96781	-2.71485	0.019529	0.672481	-3.29288	normal
DDB2	-0.207139	6.10875	-2.80246	0.0166569	0.672481	-3.29365	normal
VAV1	-0.473939	2.05996	-2.52059	0.0277563	0.674359	-3.29408	normal
POLR2M	0.325456	4.79191	2.69835	0.0201225	0.672481	-3.29539	normal
NRP2	0.808576	0.46032	2.70293	0.0199562	0.672481	-3.29746	up
TAF11	-0.248937	4.81458	-2.69817	0.0201291	0.672481	-3.29954	normal
DR1	0.201895	6.87537	2.84772	0.0153414	0.672481	-3.30878	normal
GLDC	-0.198569	4.65467	-2.6789	0.0208451	0.672481	-3.30948	normal
HACL1	-0.165722	5.92863	-2.77811	0.01741	0.672481	-3.31305	normal
CAV1	0.19369	5.41313	2.73547	0.0188117	0.672481	-3.31893	normal
ZNF112	-0.658736	1.49446	-2.51964	0.0278039	0.674359	-3.31907	down
C19orf53	-0.217527	5.83184	-2.76699	0.0177654	0.672481	-3.31971	normal
ZNF493	0.401007	2.41086	2.50678	0.0284564	0.675315	-3.32127	normal
LINC01572	0.805293	0.404125	2.68529	0.0206047	0.672481	-3.32846	up
RBBP7	-0.120066	8.43601	-2.94416	0.0128741	0.672481	-3.3308	normal
HMGA2	0.397798	3.38406	2.55545	0.026064	0.672481	-3.33354	normal
LINC02986	1.06192	0.419201	2.68574	0.0205879	0.672481	-3.33384	up
RPS25	-0.124917	8.05528	-2.91469	0.0135828	0.672481	-3.3356	normal
DTX3L	0.203627	5.47141	2.73015	0.0189944	0.672481	-3.33573	normal
GALNT6	0.281904	3.83616	2.58916	0.0245233	0.672481	-3.34016	normal
KHSRP	0.122579	9.57201	3.02356	0.0111436	0.672481	-3.34048	normal
NDUFS5	-0.189584	6.36393	-2.7925	0.0169609	0.672481	-3.34275	normal
PRXL2C	-0.189893	4.98048	-2.68592	0.0205812	0.672481	-3.34364	normal
FNDC3A	0.197079	5.4732	2.7246	0.0191867	0.672481	-3.34546	normal
PHOSPHO2	1.04397	-0.306045	2.94814	0.0127813	0.672481	-3.34716	up
MYLK2	-0.844172	0.271892	-2.7028	0.0199609	0.672481	-3.34757	down
SLC35D2	-0.302786	3.15063	-2.52866	0.0273551	0.674359	-3.34869	normal
DNAJC24	0.27706	4.2725	2.62111	0.0231459	0.672481	-3.34978	normal
ATL3	0.250605	6.78959	2.81792	0.0161952	0.672481	-3.35031	normal
C3	1.6927	-1.2219	3.70533	0.00326193	0.672481	-3.35866	up
NR3C1	0.209011	5.59165	2.72563	0.0191509	0.672481	-3.35934	normal
KMT2A	0.15064	6.76313	2.81102	0.0163996	0.672481	-3.35936	normal
FBL	-0.140549	8.16079	-2.9083	0.0137414	0.672481	-3.35998	normal
ZNF32	-0.333237	2.81174	-2.49861	0.0288783	0.68016	-3.36031	normal
SSR4	-0.229132	5.90444	-2.74676	0.01843	0.672481	-3.36374	normal
NRP1	1.33915	-0.873216	3.3143	0.0065778	0.672481	-3.36463	up
ZNF669	-0.338811	3.04407	-2.51005	0.0282892	0.674359	-3.36543	normal
BTBD19	-0.406923	1.99403	-2.46681	0.0305802	0.68093	-3.36694	normal
PAK3	-1.64404	-0.985592	-3.44046	0.00523934	0.672481	-3.36878	down
MT2A	-0.194275	9.80692	-3.02174	0.0111805	0.672481	-3.37726	normal
DUSP19	0.683423	0.763039	2.55384	0.0261396	0.672481	-3.37776	up
KIF26B	0.69799	0.477688	2.61119	0.0235651	0.672481	-3.3784	up
DRAM1	0.191609	5.00424	2.66721	0.0212916	0.672481	-3.37841	normal
MZT1	0.381883	6.23739	2.76202	0.0179265	0.672481	-3.37889	normal
ZFP36L2	0.241476	5.6901	2.72141	0.0192981	0.672481	-3.37935	normal
CLIC1	-0.137204	8.67656	-2.93373	0.0131204	0.672481	-3.38012	normal
NT5M	-0.538047	1.81863	-2.45624	0.0311669	0.68202	-3.38279	normal
ARL2BP	-0.245568	4.41582	-2.61379	0.0234545	0.672481	-3.38282	normal
SYNE1	0.341876	2.7279	2.47811	0.0299646	0.68016	-3.38344	normal
PTPN23-DT	-0.889182	0.237696	-2.6728	0.0210769	0.672481	-3.3852	down
GPR157	0.381489	2.07969	2.45357	0.0313173	0.68202	-3.38559	normal
EIF4G2	0.138543	10.8124	3.1006	0.00968827	0.672481	-3.387	normal
NHLRC2	0.242917	5.6837	2.71575	0.0194971	0.672481	-3.38816	normal
GALNT4	-0.819069	0.211604	-2.67403	0.0210298	0.672481	-3.38855	down
ANKRD12	0.207311	6.022	2.74095	0.0186255	0.672481	-3.38883	normal
PCNX1	0.170029	6.42233	2.76957	0.0176823	0.672481	-3.38973	normal
PAWR	0.268272	6.80115	2.79569	0.0168628	0.672481	-3.39045	normal
NBEAL1	0.341768	3.56777	2.53132	0.0272241	0.674359	-3.39531	normal
RPS17	-0.285166	4.24121	-2.58986	0.0244922	0.672481	-3.39653	normal
CHAMP1	0.161041	6.69002	2.78333	0.0172458	0.672481	-3.39867	normal
NENF	-0.306086	4.46271	-2.60497	0.023832	0.672481	-3.40379	normal
MRPL20	-0.170877	6.15227	-2.74075	0.0186323	0.672481	-3.40589	normal
RPL7P9	-0.154063	6.41275	-2.75581	0.0181298	0.672481	-3.41247	normal
RPL22P1	-0.344281	3.05483	-2.47881	0.0299266	0.68016	-3.41389	normal
CYP2E1	1.32558	-0.66644	3.07995	0.0100584	0.672481	-3.4141	up
CHCHD3	-0.147924	6.55666	-2.76493	0.017832	0.672481	-3.41441	normal
BAG4	0.243206	5.77332	2.70576	0.019854	0.672481	-3.41701	normal
IGSF8	-0.275672	3.1733	-2.48459	0.0296169	0.68016	-3.41893	normal
PHLDA2	0.208109	4.78692	2.62412	0.0230199	0.672481	-3.41958	normal
MAP3K21	0.219341	4.43288	2.59258	0.0243722	0.672481	-3.42031	normal
CYP3A5	0.620246	0.936049	2.48401	0.029648	0.68016	-3.42354	up
MRPS15	-0.203866	5.90507	-2.71141	0.0196513	0.672481	-3.42464	normal
ASAH2B	0.457815	2.81741	2.4523	0.0313885	0.68202	-3.42861	normal
NRIP2	0.836733	0.276228	2.61273	0.0234994	0.672481	-3.42891	up
BCORL1	0.24492	4.39294	2.57995	0.0249352	0.672481	-3.43507	normal
CIRBP	-0.140867	7.24736	-2.80161	0.0166826	0.672481	-3.43534	normal
PMEL	1.60033	-1.18879	3.4741	0.00493187	0.672481	-3.43603	up
ABCC8	0.625413	0.647352	2.51639	0.0279672	0.674359	-3.43659	up
SLC4A7	0.286181	5.66704	2.68588	0.0205828	0.672481	-3.43682	normal
ABCF2	-0.191101	4.99152	-2.63098	0.022736	0.672481	-3.43754	normal
SCX	-0.416183	3.23907	-2.47695	0.0300272	0.68016	-3.43757	normal
TSPAN1	-0.527296	1.29402	-2.43468	0.0323986	0.683173	-3.43775	normal
ERCC4	0.27138	3.60401	2.50725	0.0284323	0.675315	-3.43879	normal
AATF	-0.140577	7.05241	-2.78503	0.0171928	0.672481	-3.44023	normal
PSMA7	-0.165574	8.49646	-2.88493	0.0143379	0.672481	-3.44374	normal
ZEB1	0.192742	5.26198	2.648	0.0220456	0.672481	-3.44683	normal
UBE2W	0.47046	4.60337	2.5902	0.0244774	0.672481	-3.44699	normal
EFCAB14	0.161029	6.38437	2.73288	0.0189004	0.672481	-3.44859	normal
APOBEC3B	0.319589	2.61537	2.42658	0.0328732	0.686185	-3.44976	normal
RPL36	-0.200353	7.33307	-2.79851	0.0167766	0.672481	-3.45129	normal
RPS3A	-0.164104	8.90928	-2.9108	0.0136792	0.672481	-3.45147	normal
KBTBD6	0.209122	5.24986	2.64293	0.0222491	0.672481	-3.45366	normal
FLVCR1	0.222743	5.92688	2.69533	0.0202332	0.672481	-3.45494	normal
PLAC8	-0.19614	4.60892	-2.5873	0.0246059	0.672481	-3.45503	normal
AKAP11	0.245566	6.0206	2.70165	0.0200024	0.672481	-3.45611	normal
GAN	0.204485	4.44307	2.57075	0.0253531	0.672481	-3.4578	normal
POC1A	-0.225575	5.40858	-2.65319	0.0218395	0.672481	-3.45815	normal
HSP90AB1	-0.0672526	12.1308	-3.17915	0.00840114	0.672481	-3.46347	normal
PABPC1	0.0672526	12.1308	3.17911	0.00840177	0.672481	-3.46353	normal
VCPIP1	0.211925	5.93723	2.68995	0.0204316	0.672481	-3.46555	normal
SDSL	-0.477081	1.51322	-2.39897	0.0345425	0.693194	-3.46613	normal
KRBOX5	0.290277	3.46329	2.47749	0.0299977	0.68016	-3.46621	normal
ARTN	-0.643292	0.834665	-2.45639	0.0311584	0.68202	-3.4683	down
SCNN1D	0.431973	2.22329	2.39576	0.0347421	0.693194	-3.46896	normal
RPL9P7	-0.467125	1.9166	-2.38943	0.0351384	0.693356	-3.46997	normal
SPAG7	-0.255982	4.61328	-2.57723	0.0250579	0.672481	-3.47202	normal
MTMR11	0.490273	1.42825	2.39448	0.0348215	0.693194	-3.47635	normal
CACNA2D2	-0.518424	1.4948	-2.39152	0.035007	0.693194	-3.47641	normal
RAE1	-0.161059	6.28248	-2.70797	0.0197744	0.672481	-3.47887	normal
ALDOC	0.243471	3.94391	2.51175	0.0282022	0.674359	-3.48	normal
FANCB	0.278327	4.11616	2.526	0.027487	0.674359	-3.48199	normal
HIGD2A	-0.211359	5.44057	-2.64167	0.0223	0.672481	-3.48208	normal
LIF	0.188025	4.60606	2.57064	0.025358	0.672481	-3.48211	normal
PIGW	0.241385	4.51147	2.55903	0.0258957	0.672481	-3.48704	normal
OCIAD2	-0.169032	5.82224	-2.66702	0.0212987	0.672481	-3.49002	normal
OSBPL7	0.272342	3.43198	2.45952	0.030984	0.68202	-3.49011	normal
CDKN2AIPNL	-0.187158	5.19798	-2.61574	0.023372	0.672481	-3.49238	normal
STMN3	0.947643	-0.454618	2.80191	0.0166734	0.672481	-3.49791	up
IL17D	-0.542178	1.03486	-2.40381	0.0342439	0.692422	-3.49899	normal
KCNQ1OT1	0.788162	0.364417	2.51134	0.0282234	0.674359	-3.50074	up
PLEKHA6	1.56585	-1.30369	3.42123	0.00542389	0.672481	-3.50277	up
IFITM3P2	-0.822195	-0.0466958	-2.62001	0.0231919	0.672481	-3.50498	down
STXBP5	0.243512	4.94782	2.58552	0.0246854	0.672481	-3.50702	normal
SOX2	1.13154	-0.584135	2.86161	0.0149588	0.672481	-3.51047	up
AMN	0.785925	0.0210755	2.59042	0.0244673	0.672481	-3.51136	up
PFDN2	-0.184465	6.39071	-2.69678	0.0201801	0.672481	-3.51173	normal
RUSF1	-0.281131	3.71834	-2.47103	0.0303489	0.68016	-3.51202	normal
MED7	0.333735	2.72504	2.39031	0.0350827	0.693194	-3.51203	normal
TRIML2	-0.209836	5.59147	-2.63531	0.0225584	0.672481	-3.5133	normal
RRAGB	-0.217405	4.23352	-2.51666	0.027954	0.674359	-3.51506	normal
TSPAN13	0.502845	1.67411	2.34901	0.037774	0.704742	-3.52368	normal
MTM1	0.286636	3.96196	2.48575	0.0295551	0.68016	-3.52396	normal
DKK1	0.504933	1.52252	2.35085	0.0376499	0.704742	-3.52544	normal
SLFN5	0.359555	2.66998	2.37718	0.0359178	0.700913	-3.52588	normal
RPL19	-0.131361	9.27569	-2.8957	0.0140598	0.672481	-3.52807	normal
KRAS	0.266855	5.1944	2.59383	0.0243168	0.672481	-3.52822	normal
PSMC3	-0.12944	8.21919	-2.81426	0.0163034	0.672481	-3.53379	normal
FOXN3-AS1	-0.740309	0.203216	-2.5098	0.0283017	0.674359	-3.5356	down
LRRC58	0.283948	8.00258	2.79641	0.016841	0.672481	-3.53782	normal
MST1P2	-0.575387	0.974717	-2.37379	0.0361364	0.703625	-3.53934	normal
MYL5	-0.351956	2.80338	-2.37559	0.0360198	0.702128	-3.54132	normal
CCNQ	-0.191943	4.90245	-2.56091	0.0258078	0.672481	-3.54183	normal
XIAP	0.265408	6.17012	2.66168	0.0215058	0.672481	-3.54383	normal
EBP	-0.188133	4.68161	-2.53961	0.0268199	0.674359	-3.5447	normal
LAMTOR4	-0.253878	4.89133	-2.55799	0.0259446	0.672481	-3.54475	normal
DNAJC16	0.22491	4.2223	2.49628	0.029	0.68016	-3.5463	normal
KATNA1	-0.206498	4.4545	-2.51667	0.0279534	0.674359	-3.54834	normal
SLC51A	0.444312	1.54603	2.33082	0.0390212	0.704742	-3.5493	normal
MFSD8	0.249684	3.77878	2.45259	0.0313724	0.68202	-3.5501	normal
STX18	-0.185715	5.00658	-2.5647	0.025632	0.672481	-3.55064	normal
C5orf24	0.25934	6.16913	2.6562	0.0217206	0.672481	-3.55314	normal
ZBTB44	0.188448	6.48359	2.67808	0.020876	0.672481	-3.55551	normal
RBMS2P1	-1.25072	0.0530593	-2.54598	0.0265135	0.672481	-3.5571	down
LAMP1	-0.128474	8.80291	-2.84349	0.0154599	0.672481	-3.55717	normal
DCAF11	-0.220333	4.92852	-2.55312	0.0261735	0.672481	-3.55846	normal
THAP6	0.34476	3.39518	2.41007	0.0338618	0.68972	-3.5611	normal
HDDC2	-0.158251	6.07229	-2.64444	0.0221883	0.672481	-3.56119	normal
ZNF793-AS1	-0.943725	-0.242404	-2.62138	0.0231345	0.672481	-3.56375	down
PCGF5	0.257081	6.24508	2.65545	0.0217501	0.672481	-3.56414	normal
FAM222A	0.27841	4.0567	2.46868	0.0304774	0.68016	-3.56554	normal
BCAN-AS1	-0.876398	-0.211557	-2.60009	0.024043	0.672481	-3.56871	down
TSSK5P	-0.359969	2.47359	-2.33527	0.0387126	0.704742	-3.56933	normal
GON7	-0.248918	3.32024	-2.39824	0.0345876	0.693194	-3.56996	normal
MKS1	-0.250324	3.68964	-2.43077	0.0326267	0.683501	-3.57159	normal
SEMA4B	0.232332	4.43855	2.49996	0.0288083	0.680014	-3.57297	normal
PDE6D	-0.259039	3.78678	-2.43791	0.0322108	0.68202	-3.57457	normal
RPUSD3	-0.198397	5.5385	-2.59481	0.0242741	0.672481	-3.57476	normal
NDUFB10	-0.161331	6.58739	-2.67392	0.0210341	0.672481	-3.57575	normal
NPIPA7	1.64868	-0.618214	2.82105	0.0161034	0.672481	-3.57889	up
EOMES	0.68587	0.364123	2.42189	0.0331512	0.68667	-3.58299	up
PSMB6	-0.180647	6.70104	-2.67675	0.0209264	0.672481	-3.58493	normal
COL5A1	0.291928	3.10633	2.36622	0.036629	0.704742	-3.59033	normal
ORC1	-0.166622	5.38445	-2.57131	0.0253276	0.672481	-3.59334	normal
LAMTOR5-AS1	1.00596	-0.599147	2.73168	0.0189416	0.672481	-3.59429	up
TUBA3D	-1.3866	-1.25692	-3.14882	0.00887635	0.672481	-3.59656	down
EBNA1BP2	-0.0967059	9.53484	-2.87718	0.0145413	0.672481	-3.59749	normal
SOCS4	0.254961	5.15896	2.5493	0.0263549	0.672481	-3.59789	normal
PRC1	-0.453518	1.36403	-2.29625	0.041502	0.705463	-3.598	normal
PLA2G4C	0.88283	0.217277	2.43939	0.0321255	0.68202	-3.59992	up
CTHRC1	1.35124	-0.875793	2.88814	0.0142546	0.672481	-3.60201	up
NDUFS3	-0.154635	6.02713	-2.61698	0.0233197	0.672481	-3.6023	normal
KMT2E-AS1	-1.57137	-1.28081	-3.1755	0.00845704	0.672481	-3.60299	down
TRIM26	-0.137199	6.8172	-2.67453	0.0210109	0.672481	-3.60326	normal
CPSF4	-0.176196	5.53336	-2.57665	0.0250841	0.672481	-3.60482	normal
H2AZ1	-0.118191	8.87189	-2.82154	0.016089	0.672481	-3.60527	normal
IL17RB	-0.405145	1.98674	-2.2884	0.0420859	0.706583	-3.60543	normal
RXRB	-0.17466	5.4823	-2.57182	0.0253043	0.672481	-3.606	normal
ZFC3H1	0.200585	5.50658	2.57315	0.0252435	0.672481	-3.60692	normal
SLC10A7	0.431681	2.39586	2.3034	0.0409771	0.704742	-3.60766	normal
BBOX1-AS1	-0.896451	0.057106	-2.46814	0.0305072	0.68016	-3.60908	down
SLC18A2	1.0204	-0.409946	2.62878	0.0228266	0.672481	-3.61003	up
CCDC126	0.561986	1.48105	2.28271	0.0425147	0.708815	-3.61056	normal
NDUFB11	-0.195499	6.30422	-2.63161	0.0227099	0.672481	-3.61285	normal
FOXC1	0.167623	5.62445	2.57905	0.0249755	0.672481	-3.61316	normal
SLC16A7	0.36185	5.19001	2.53999	0.0268014	0.674359	-3.61713	normal
TMEM267	0.256805	4.29448	2.45771	0.031085	0.68202	-3.61954	normal
TDGP1	1.56537	-1.06344	2.98425	0.011969	0.672481	-3.62288	up
IRAK1BP1	-0.403631	2.61854	-2.30527	0.040841	0.704742	-3.62469	normal
PSMA6P1	-0.462693	1.80476	-2.26924	0.0435454	0.708815	-3.62569	normal
LYRM1	-0.293151	2.7327	-2.31107	0.0404209	0.704742	-3.62851	normal
NBPF10	-0.420934	2.17152	-2.27707	0.042943	0.708815	-3.62912	normal
PSENEN	-0.29649	2.99572	-2.3295	0.0391134	0.704742	-3.63154	normal
NUP58	0.178344	7.23194	2.68744	0.0205248	0.672481	-3.6326	normal
SMIM7	-0.18569	4.94751	-2.51022	0.0282801	0.674359	-3.63264	normal
LTO1	0.226135	4.90896	2.50578	0.0285077	0.675321	-3.63407	normal
PSMB5	-0.16588	7.29177	-2.69033	0.0204175	0.672481	-3.63516	normal
POMK	0.176028	7.06153	2.67327	0.0210589	0.672481	-3.63583	normal
PRDX4	-0.15873	6.79527	-2.65365	0.0218211	0.672481	-3.6366	normal
LINC02043	1.17544	-0.728649	2.73625	0.0187853	0.672481	-3.6374	up
ILF2	-0.126507	8.58765	-2.77992	0.017353	0.672481	-3.64156	normal
MAGED2	-0.175919	5.59023	-2.55707	0.0259878	0.672481	-3.64567	normal
CCDC12	-0.223301	5.58172	-2.5557	0.0260521	0.672481	-3.64665	normal
SIPA1L3	0.181351	9.1205	2.81486	0.0162856	0.672481	-3.65058	normal
TOB2	0.147676	6.53684	2.62586	0.0229476	0.672481	-3.6522	normal
XK	0.299155	3.48102	2.35719	0.0372254	0.704742	-3.6552	normal
EIF3K	-0.150568	7.78276	-2.71406	0.0195573	0.672481	-3.6553	normal
IFT20	-0.194254	4.71002	-2.47451	0.0301592	0.68016	-3.65612	normal
DHRS2	1.00081	-0.0469597	2.44366	0.0318801	0.68202	-3.65674	up
STYX	0.268267	5.33039	2.5279	0.0273926	0.674359	-3.65801	normal
FGFR1OP2	0.239222	4.48476	2.45171	0.0314219	0.68202	-3.65866	normal
KCNK1	0.75635	-0.0414589	2.43008	0.0326673	0.683501	-3.65971	up
ATP6V0E1	-0.14715	7.25351	-2.67268	0.0210815	0.672481	-3.66105	normal
SREBF1	0.158401	7.6599	2.70117	0.0200201	0.672481	-3.66245	normal
DYNC2H1	0.198949	5.63648	2.54974	0.0263339	0.672481	-3.6642	normal
LINC02783	-1.29776	-0.987297	-2.82856	0.015885	0.672481	-3.66646	down
HYPK	-1.27446	-1.16288	-2.93075	0.0131917	0.672481	-3.66661	down
OSTM1	0.214882	7.02649	2.65076	0.0219358	0.672481	-3.67035	normal
LINC02728	1.50397	-1.31495	3.04206	0.0107753	0.672481	-3.67311	up
SRRM2	0.106309	10.541	2.9181	0.0134989	0.672481	-3.67388	normal
SP4	0.271505	3.69413	2.36408	0.0367698	0.704742	-3.67646	normal
ANK2	0.424152	2.18771	2.23926	0.0459254	0.709377	-3.68133	normal
RAB27B	0.924162	0.289046	2.3354	0.0387039	0.704742	-3.68233	up
GULP1	0.264379	3.19017	2.31057	0.0404564	0.704742	-3.68528	normal
RPP21	-0.68622	0.636523	-2.27314	0.043244	0.708815	-3.68627	down
VDAC2	-0.131602	7.54716	-2.67842	0.020863	0.672481	-3.68803	normal
H2AZ2P1	-0.645951	0.585494	-2.27243	0.0432988	0.708815	-3.69303	down
IL6ST-DT	-1.19862	-1.03518	-2.79748	0.0168081	0.672481	-3.69441	down
MRPL51	-0.199711	6.00126	-2.55972	0.0258636	0.672481	-3.69625	normal
EIF5AL1	-0.205988	4.1272	-2.39342	0.0348878	0.693194	-3.69745	normal
GRB14	-0.586965	0.57553	-2.26629	0.0437741	0.708815	-3.6997	down
PEX16	-0.242064	4.94394	-2.46851	0.0304867	0.68016	-3.70087	normal
LINC02987	0.357973	2.05137	2.21572	0.0478806	0.709377	-3.70491	normal
GLIPR1-AS1	-0.695015	0.0797721	-2.34377	0.0381295	0.704742	-3.70646	down
RAF1	-0.141613	6.70122	-2.60612	0.0237824	0.672481	-3.70676	normal
ELF1	0.195668	5.62907	2.52272	0.0276501	0.674359	-3.70873	normal
LCTL	1.37809	-1.45394	3.04401	0.010737	0.672481	-3.71074	up
NDUFB9	-0.167806	6.72858	-2.60472	0.0238428	0.672481	-3.71257	normal
RAB8A	-0.15148	5.70257	-2.52549	0.027512	0.674359	-3.71426	normal
NTAN1	-0.208543	4.11455	-2.38071	0.0356914	0.700335	-3.71575	normal
CTH	-0.32438	2.79481	-2.25498	0.0446624	0.709377	-3.71656	normal
IFIT5	0.255429	4.24472	2.39166	0.0349979	0.693194	-3.71821	normal
EMC3	-0.169359	5.656	-2.51881	0.0278457	0.674359	-3.71913	normal
HIC2	-0.26203	3.84943	-2.35193	0.0375773	0.704742	-3.71956	normal
BATF2	-0.356822	2.18598	-2.21096	0.0482854	0.709377	-3.71989	normal
CCDC124	-0.146202	7.1797	-2.63241	0.0226772	0.672481	-3.72155	normal
CTBP1-AS	0.483895	1.47057	2.18987	0.0501187	0.709377	-3.72326	normal
FAM228B	-1.17364	-0.840781	-2.64668	0.0220984	0.672481	-3.72412	down
IFI27L2	-0.583698	1.05483	-2.19991	0.0492379	0.709377	-3.72563	normal
SERF2	-0.213666	6.27735	-2.56275	0.0257224	0.672481	-3.72707	normal
ZNF490	0.524051	0.99149	2.20179	0.0490746	0.709377	-3.72719	normal
FDPS	-0.146175	6.43341	-2.57335	0.0252342	0.672481	-3.72914	normal
SLC9A3-AS1	0.178127	7.85515	2.67577	0.0209638	0.672481	-3.73121	normal
RAB5IF	-0.178091	5.73731	-2.51818	0.0278775	0.674359	-3.73123	normal
FCHO2-DT	-1.07764	-0.440386	-2.47043	0.0303816	0.68016	-3.73212	down
SLC25A45	-0.375019	2.02056	-2.19325	0.0498207	0.709377	-3.73292	normal
CCPG1	0.402488	3.12663	2.27083	0.0434221	0.708815	-3.73488	normal
PCDHB8	0.629472	0.439866	2.24837	0.0451888	0.709377	-3.73535	up
TSC22D2	0.180753	6.18083	2.54817	0.0264087	0.672481	-3.73945	normal
PTOV1	-0.252828	6.09138	-2.53993	0.0268047	0.674359	-3.74151	normal
BMPR2	0.202026	5.75214	2.51266	0.0281562	0.674359	-3.74239	normal
GPRC5B	0.570494	1.13871	2.18093	0.0509159	0.709377	-3.74252	normal
TMEM64	0.20545	5.37106	2.48078	0.0298207	0.68016	-3.74288	normal
CDK11A	-0.635581	0.677107	-2.21249	0.0481547	0.709377	-3.74289	down
DNPH1	-0.208792	6.18704	-2.54645	0.0264909	0.672481	-3.74314	normal
HMGB1P5	-0.173168	6.31047	-2.55507	0.0260818	0.672481	-3.74455	normal
MRPL21	-0.18546	5.38766	-2.47995	0.0298653	0.68016	-3.74683	normal
HIPK1	0.144521	6.15615	2.54191	0.0267088	0.674359	-3.74695	normal
GIHCG	-0.354607	2.12127	-2.18714	0.0503609	0.709377	-3.74741	normal
FBXO25	-0.228298	4.16215	-2.36508	0.0367038	0.704742	-3.74804	normal
ZWILCH	0.235808	5.41955	2.48114	0.0298015	0.68016	-3.74905	normal
MRPS12	-0.203555	7.50324	-2.63864	0.0224227	0.672481	-3.75155	normal
DCLRE1B	0.178379	4.9023	2.43197	0.0325568	0.683501	-3.75504	normal
RFXAP	0.352077	2.59275	2.21145	0.048244	0.709377	-3.75574	normal
SETD1B	0.138924	6.8509	2.58682	0.0246271	0.672481	-3.75868	normal
FAM21EP	-0.837131	-0.394591	-2.4079	0.0339938	0.690817	-3.7587	down
KIF2C	-0.124922	7.33306	-2.62142	0.023133	0.672481	-3.76002	normal
PGBD5	0.588899	0.559252	2.20421	0.0488651	0.709377	-3.76351	up
LRRC75B	-1.44679	-0.712835	-2.54831	0.026402	0.672481	-3.76356	down
JAGN1	-0.200067	5.32246	-2.46246	0.0308206	0.68202	-3.76657	normal
UBTD1	0.176263	4.65097	2.4003	0.0344605	0.69313	-3.76839	normal
SLC16A4-AS1	1.01459	0.018314	2.29323	0.0417261	0.705578	-3.76965	up
ETFA	-0.14219	6.64913	-2.56531	0.0256035	0.672481	-3.77019	normal
CCDC153	-1.74443	-1.4622	-2.95192	0.0126936	0.672481	-3.7704	down
LRP2BP	0.46186	1.5241	2.15044	0.0537259	0.709377	-3.771	normal
DENND3	-0.1858	5.20372	-2.44945	0.0315501	0.68202	-3.77103	normal
GTF2A2	-0.155241	6.05544	-2.51871	0.0278508	0.674359	-3.77302	normal
RCHY1	0.186611	5.13075	2.44128	0.0320165	0.68202	-3.77373	normal
NEIL2	-0.227004	4.4962	-2.38005	0.0357333	0.700335	-3.77681	normal
PCCB	-0.175118	6.11165	-2.51732	0.0279205	0.674359	-3.78273	normal
MTX1P1	0.362183	1.96183	2.14833	0.0539252	0.709377	-3.78837	normal
BUB3	-0.123867	7.8367	-2.64136	0.0223126	0.672481	-3.78896	normal
AFAP1-AS1	1.40233	-0.972994	2.61265	0.0235031	0.672481	-3.78935	up
PAOX	-1.2953	-1.21007	-2.71916	0.0193771	0.672481	-3.78965	down
H3P4	0.847438	-0.0139848	2.27014	0.0434753	0.708815	-3.79	up
RNU6-516P	-1.65631	-1.77832	-3.11938	0.0093634	0.672481	-3.7907	down
VSIG2	2.90425	-2.19228	3.75931	0.00296379	0.672481	-3.79108	up
C8orf44	0.690615	0.712612	2.16042	0.05279	0.709377	-3.79346	normal
GCNT4	-1.23433	-0.872397	-2.54645	0.0264907	0.672481	-3.79472	down
CIC	0.186793	6.75788	2.55882	0.0259055	0.672481	-3.79491	normal
PMM1	-0.227002	3.87885	-2.3068	0.0407298	0.704742	-3.79513	normal
RDH14	-0.296474	3.21313	-2.23937	0.0459166	0.709377	-3.79517	normal
TMC7	0.355316	2.41532	2.17007	0.0519006	0.709377	-3.79519	normal
TUBBP1	-0.314111	2.61297	-2.18476	0.0505734	0.709377	-3.79602	normal
TOMM34	-0.133004	7.33621	-2.60026	0.0240357	0.672481	-3.79698	normal
MAP2K1	0.152319	5.90493	2.492	0.0292244	0.68016	-3.79798	normal
NFAT5	0.204042	7.30506	2.59707	0.024175	0.672481	-3.79838	normal
SYNJ1	0.198849	4.32141	2.34924	0.0377586	0.704742	-3.79869	normal
ZNF432	0.338513	2.2306	2.15442	0.0533509	0.709377	-3.79963	normal
DHRS4	0.360724	2.20237	2.15209	0.0535703	0.709377	-3.80034	normal
LRP1	0.283257	3.7973	2.29274	0.0417625	0.705578	-3.8036	normal
HPCAL1	0.176031	6.30289	2.51935	0.0278184	0.674359	-3.80424	normal
SETD4	-0.24672	3.46706	-2.25857	0.0443786	0.709377	-3.80468	normal
RPL29	-0.156013	9.60343	-2.76487	0.017834	0.672481	-3.80717	normal
ATP23	0.268649	2.96666	2.20726	0.0486024	0.709377	-3.808	normal
PEF1	-0.173151	5.12164	-2.41922	0.0333104	0.687196	-3.80892	normal
HOMER1	0.202924	4.6219	2.37188	0.0362601	0.704742	-3.80978	normal
TIRAP	0.241318	4.28227	2.33801	0.0385236	0.704742	-3.81011	normal
LAMC2	0.131501	7.59426	2.61071	0.0235858	0.672481	-3.81158	normal
LAMTOR2	-0.281286	4.22207	-2.32917	0.0391364	0.704742	-3.81436	normal
COX14	-0.282208	4.01678	-2.30626	0.0407687	0.704742	-3.8176	normal
RPA3	-0.19074	5.02785	-2.40401	0.0342318	0.692422	-3.8199	normal
POP4	-0.188856	6.04061	-2.48924	0.0293697	0.68016	-3.82074	normal
DNAJC9	-0.144065	6.63116	-2.53436	0.0270756	0.674359	-3.8208	normal
STYXL1	-0.215088	3.96586	-2.29926	0.0412805	0.705158	-3.8209	normal
SUPT6H	0.0956828	9.60759	2.75738	0.0180783	0.672481	-3.82111	normal
RNF121	-0.215701	4.82817	-2.38428	0.0354638	0.696666	-3.8217	normal
DEF6	-1.85362	-1.92485	-3.1708	0.00852937	0.672481	-3.82339	down
DNAH1	-0.320592	2.40253	-2.14674	0.0540767	0.709377	-3.82629	normal
RNF31	0.664093	0.240128	2.17849	0.0511354	0.709377	-3.82747	normal
TTC12	-0.230125	3.37384	-2.23406	0.0463505	0.709377	-3.82758	normal
PCMTD1	0.256852	4.20977	2.31913	0.0398439	0.704742	-3.82836	normal
TRABD-AS1	0.644059	0.218185	2.17864	0.0511227	0.709377	-3.82995	normal
NIT1	-0.254574	3.82507	-2.2783	0.0428497	0.708815	-3.83079	normal
IHH	-1.46464	-1.77259	-2.98849	0.0118771	0.672481	-3.83099	down
ATP2B1	0.193397	6.42439	2.51237	0.0281709	0.674359	-3.83172	normal
APBB3	-0.373066	2.36307	-2.13955	0.0547644	0.709377	-3.83185	normal
SERPINA1	1.02349	-0.970722	2.51494	0.0280406	0.674359	-3.83214	up
IGFN1	0.523935	0.591287	2.12902	0.0557872	0.709377	-3.83428	normal
COX6C	-0.166163	6.40276	-2.50776	0.0284058	0.675315	-3.83689	normal
SUSD4	-0.508729	1.23764	-2.09527	0.0591867	0.709377	-3.8369	normal
MIDN	0.178651	6.61924	2.52355	0.0276086	0.674359	-3.83762	normal
MCM8	0.260801	4.94905	2.38544	0.0353906	0.696002	-3.8379	normal
IGSF3P2	-1.82592	-1.55471	-2.86374	0.0149011	0.672481	-3.83854	down
RGS2	-0.270377	3.66339	-2.25606	0.0445765	0.709377	-3.83922	normal
SLC39A8	0.221253	4.38809	2.32941	0.0391197	0.704742	-3.84087	normal
CCN2	-0.10512	8.36319	-2.64916	0.0219995	0.672481	-3.84231	normal
BCL2L2	0.247665	4.17818	2.30712	0.0407065	0.704742	-3.84239	normal
FAM88B	0.693258	0.230752	2.16157	0.0526834	0.709377	-3.84435	normal
GOLGA2P5	-0.371747	2.1499	-2.11587	0.0570891	0.709377	-3.84436	normal
DUSP7	0.169658	6.97175	2.54533	0.0265446	0.672481	-3.8451	normal
TMPOP2	1.28652	-1.30485	2.6602	0.0215637	0.672481	-3.84549	up
VASN	0.367687	3.00453	2.18449	0.0505973	0.709377	-3.8457	normal
RO60	0.305019	5.41402	2.42194	0.0331482	0.68667	-3.84629	normal
BAZ1A-AS1	0.588567	0.694091	2.10912	0.0577682	0.709377	-3.84642	normal
SLC41A2	0.278247	4.09698	2.29534	0.0415696	0.705463	-3.84761	normal
FBLIM1	-0.338399	1.82735	-2.09641	0.0590683	0.709377	-3.84764	normal
AOPEP	-0.368866	1.64121	-2.0893	0.0598076	0.709377	-3.8483	normal
SKIC8	-0.200662	4.49468	-2.33531	0.0387099	0.704742	-3.84877	normal
ZNF767P	-0.327045	2.16203	-2.11281	0.0573958	0.709377	-3.8497	normal
TNFRSF10A-AS1	0.531427	1.45424	2.08378	0.0603872	0.709377	-3.85022	normal
TMEM33	0.244067	7.16722	2.55642	0.0260184	0.672481	-3.85075	normal
VAMP8	-0.268974	3.8387	-2.26675	0.0437382	0.708815	-3.85084	normal
IRF7	0.292454	3.1573	2.19623	0.0495592	0.709377	-3.85099	normal
PLAAT1	0.363723	2.24329	2.11679	0.0569973	0.709377	-3.85124	normal
MYEOV	0.220911	4.18721	2.30224	0.0410619	0.704761	-3.85175	normal
HOXB-AS3	0.623213	0.678512	2.10468	0.0582196	0.709377	-3.85219	normal
TRNAU1AP	-0.251898	4.07568	-2.29017	0.0419539	0.706424	-3.85266	normal
TESC	-0.473689	1.78388	-2.08905	0.0598335	0.709377	-3.85423	normal
ZNF10	0.367943	2.62983	2.14426	0.0543133	0.709377	-3.85445	normal
TSNAX	0.323535	4.81317	2.36149	0.0369407	0.704742	-3.8556	normal
CYB5R1	-0.14693	6.05961	-2.46838	0.0304936	0.68016	-3.85851	normal
TMEM181	0.188938	6.98272	2.53759	0.0269181	0.674359	-3.8597	normal
LRRC26	1.27414	-1.44777	2.7053	0.0198703	0.672481	-3.85998	up
PLA2R1	1.36259	-1.39656	2.67782	0.020886	0.672481	-3.86244	up
RAP2A	0.250517	5.1918	2.39121	0.0350264	0.693194	-3.86498	normal
WASHC1	-0.361548	1.80942	-2.08142	0.060637	0.709377	-3.86555	normal
LINC03011	-0.90665	-0.566203	-2.31225	0.0403359	0.704742	-3.86595	down
TRIB3	-0.171787	5.45285	-2.41388	0.0336311	0.688502	-3.86603	normal
LINC02432	0.529716	1.00026	2.07337	0.061496	0.709377	-3.867	normal
NAB1	0.181653	4.43746	2.31806	0.0399199	0.704742	-3.86721	normal
MALSU1	-0.226063	4.48895	-2.32264	0.0395953	0.704742	-3.86802	normal
RUNX1	0.172327	5.58198	2.4232	0.0330736	0.68667	-3.86876	normal
CNNM2	0.196057	5.33707	2.4015	0.0343861	0.692422	-3.86963	normal
PROCA1	0.424892	1.53834	2.06777	0.0620994	0.709707	-3.87121	normal
URI1	-0.140142	6.80496	-2.51617	0.0279787	0.674359	-3.87385	normal
ZNF737	0.288044	2.91833	2.15686	0.053122	0.709377	-3.87443	normal
ANKRD10	0.160506	5.71166	2.43053	0.0326407	0.683501	-3.87461	normal
MTCP1	-0.820206	-0.307518	-2.22796	0.046854	0.709377	-3.87528	down
MRPL14	-0.176277	6.06524	-2.45847	0.0310425	0.68202	-3.87587	normal
MSRB2	-0.295	2.83652	-2.14571	0.0541749	0.709377	-3.87936	normal
WWTR1-AS1	1.97107	-2.09258	3.154	0.00879331	0.672481	-3.87992	up
PDGFRL	-0.454249	1.09028	-2.0585	0.0631116	0.710417	-3.88064	normal
DICER1	0.163865	6.12528	2.45998	0.0309581	0.68202	-3.88131	normal
TRAPPC4	-0.200447	4.69826	-2.33507	0.0387266	0.704742	-3.88144	normal
BBC3	-0.322484	2.75094	-2.13472	0.0552317	0.709377	-3.88354	normal
SIVA1	-0.210504	6.31472	-2.47224	0.0302829	0.68016	-3.88549	normal
MAP3K15	-0.263845	2.95533	-2.15289	0.053495	0.709377	-3.8856	normal
KIAA1549	0.257523	4.41916	2.30361	0.0409616	0.704742	-3.88688	normal
USP46-DT	-0.570083	0.843888	-2.06077	0.0628626	0.710417	-3.88691	normal
SSBP4	-0.1824	5.72953	-2.42423	0.0330121	0.686652	-3.88757	normal
SLC30A1	0.192172	6.23754	2.46403	0.0307337	0.68202	-3.88925	normal
LANCL2	-0.154746	5.48122	-2.40189	0.0343619	0.692422	-3.88996	normal
PDAP1	-0.124921	7.64953	-2.56921	0.0254238	0.672481	-3.8904	normal
POLM	0.282351	3.82094	2.23913	0.0459356	0.709377	-3.89049	normal
ZNF346-IT1	1.1684	-1.36333	2.5882	0.024566	0.672481	-3.89242	up
CHRM3	1.76882	-1.74554	2.84842	0.0153218	0.672481	-3.89248	up
PTAR1	0.261112	5.04254	2.36067	0.0369946	0.704742	-3.89258	normal
KLHL22	-0.27932	3.72547	-2.22688	0.0469435	0.709377	-3.89394	normal
PRR19	0.56245	1.26751	2.04509	0.0646024	0.711251	-3.894	normal
ALYREF	-0.341082	7.03867	-2.52108	0.0277321	0.674359	-3.89471	normal
COX8A	-0.172838	6.50292	-2.47992	0.029867	0.68016	-3.89693	normal
ATP2B4	0.23444	3.58436	2.20957	0.0484046	0.709377	-3.89776	normal
CLU	0.272101	4.27875	2.28199	0.042569	0.708815	-3.89833	normal
DGUOK-AS1	-1.59454	-1.86976	-2.88521	0.0143307	0.672481	-3.9011	down
ARHGAP25	-2.07388	-2.44337	-3.39508	0.00568555	0.672481	-3.90444	down
PROZ	0.90232	-0.338712	2.19851	0.0493597	0.709377	-3.90533	up
MRPS28	-0.174255	5.11227	-2.35952	0.037071	0.704742	-3.90555	normal
PRR12	0.191384	6.56436	2.47874	0.0299305	0.68016	-3.90674	normal
MOB3A	0.19793	4.66623	2.31533	0.040115	0.704742	-3.90815	normal
[truncated: 16,872 more rows]

## Sheet: Supplementary Table 4
Supplementary Table 4 Results of differential gene expression analysis between KO_RT and WT_RT.
[truncated: 17,681 more rows]

[truncated: 2 more sheets: Supplementary Table 5, Supplementary Table 6]
