# Supplementary material for: ABCC10-mediated cGAMP efflux drives cancer cell radiotherapy resistance
Source: Cell Death Differ. 2025 Aug 6;33(1):111–25. doi: 10.1038/s41418-025-01552-1 (PMC12811381; doi:10.1038/s41418-025-01552-1)
Supplement: Supplementary file 3 — Uncropped WB data [file 41418_2025_1552_MOESM3_ESM.xlsx]

## Sheet: Fig 1f
Fig 1f	anti-ABCC10
	anti-Tubulin
	Full membrane

## Sheet: Fig 2a
Fig 2a	Patu8988T
	anti-ABCC10
	anti-Tubulin
	Full membrane
	Calu-1
	anti-ABCC10
	anti-Tubulin
	Full membrane

## Sheet: Fig 3a
Fig 3a	Patu8988T
	anti-γH2A.X											anti-Histone H3
	anti-Tubulin
	Full membrane
	Calu-1
	anti-γH2A.X											anti-Histone H3
	anti-Tubulin
	Full membrane

## Sheet: Fig 3b
Fig 3b	Patu8988T
	anti-FLAG
	anti-γH2A.X
	anti-Tubulin
	Full membrane
	Calu-1
	anti-FLAG
	anti-γH2A.X
	anti-Tubulin
	Full membrane

## Sheet: Fig 3c
Fig 3c
	anti-γH2A.X
	anti-Tubulin
	Full membrane

## Sheet: Fig 3e
Fig 3e
	ABCC10
	anti-γH2A.X											anti-Histone H3
	anti-Tubulin
	Full membrane

## Sheet: Fig 3i
Fig 3i
	anti-γH2A.X
	anti-Tubulin
	Full membrane

## Sheet: Fig 4d
Fig 4d
	anti-ABCC10
	anti-pTBK1							anti-TBK1
	anti-pIRF3
	anti-IRF3							anti-Tubulin
	Full membrane

## Sheet: Fig 4e
Fig 4e
	anti-FLAG
	anti-pTBK1										anti-TBK1
	anti-pIRF3										anti-IRF3										anti-Tubulin
	anti-pSTING										anti-STING
	Full membrane

## Sheet: Fig 4g
Fig 4g	Patu8988T
	anti-γH2A.X											anti-Histone H3
	anti-Tubulin
	Full membrane
	BxPC3
	anti-γH2A.X										anti-Histone H3
	anti-Tubulin
	Full membrane

[truncated: 27 more sheets: Fig 5f, Fig 5g, Fig 5i, Fig 6d, Fig 7f, Fig 7g, Fig S3a, Fig S3b, Fig S3d, Fig S3j, Fig S3k, Fig S4a, Fig S4b, Fig S4g, Fig S5d, Fig S5e, Fig S5f, Fig S5g, Fig S5i, Fig S5j …]
